# Supplementary material for: A comparison of the impact on neuronal transcriptome and cognition of rAAV5 transduction with three different doses in the mouse hippocampus
Source: Front Mol Neurosci. 2023 Jul 14;16:1195327. doi: 10.3389/fnmol.2023.1195327 (PMC10375024; doi:10.3389/fnmol.2023.1195327)
Supplement: Supplementary file 1 [file Table_1.XLS]

## Sheet: Differential expression
Supplementary Table. Differential expression genes
genesymbol	GeneID		baseMean	log2FoldChange	lfcSE	stat	pvalue	padj	H1	H1_FPKM	H2	H2_FPKM	H3	H3_FPKM	M1	M1_FPKM	M2	M2_FPKM	M3	M3_FPKM	L1	L1_FPKM	L2	L2_FPKM	L3	L3_FPKM
Ccl4	ENSMUSG00000018930		5053.33	9.66585	0.254449	1542.5	0	0	11205	1398.82	10220	1192.29	11142	1288.15	3593	284.26	2562	279.81	1939	218.85	22	2.17	20	1.86	11	0.98
B2m	ENSMUSG00000060802		22751.7	5.32079	0.143615	1124.78	5.71e-245	3.52e-241	48002	4598.92	48473	4339.87	52165	4628.37	13192	800.95	8642	724.34	7786	674.41	1409	106.58	1561	111.36	1951	133.94
Ctsz	ENSMUSG00000016256		8611.34	4.34005	0.132	946.068	3.66e-206	1.51e-202	16963	969.91	17015	909.17	18330	970.61	6705	242.96	3974	198.79	4089	211.38	1057	47.72	1269	54.03	1091	44.7
Vcam1	ENSMUSG00000027962		1854.78	7.5503	0.276514	917.925	4.73e-200	1.46e-196	1868	17.35	2346	20.36	2190	18.84	3690	21.72	3717	30.21	2472	20.76	16	0.12	11	0.08	18	0.12
Stk17b	ENSMUSG00000026094		723.061	4.7805	0.2226	899.089	5.83e-196	1.44e-192	444	7.06	543	8.06	557	8.2	2083	20.98	1421	19.75	1524	21.89	27	0.34	23	0.27	24	0.27
H2-D1	ENSMUSG00000073411		15140.9	6.2354	0.180468	889.61	6.66e-194	1.37e-190	33154	1059.2	32185	960.9	35308	1044.65	7407	149.96	7130	199.28	4154	119.98	490	12.36	643	15.3	638	14.61
Pros1	ENSMUSG00000022912		498.715	6.20927	0.250073	791.146	1.6e-172	2.82e-169	926	18.66	1100	20.72	1008	18.81	414	5.29	294	5.18	276	5.03	25	0.4	16	0.24	13	0.19
Aif1	ENSMUSG00000024397		1814.73	7.21907	0.241081	775.971	3.16e-169	4.88e-166	3355	180.44	2946	148.06	3370	167.85	2584	88.07	1234	58.06	1636	79.55	25	1.06	31	1.24	30	1.16
Sparc	ENSMUSG00000018593		3240.79	6.87278	0.252562	741.333	1.05e-161	1.44e-158	7848	170.7	7972	162.04	8304	167.27	319	4.4	338	6.43	191	3.76	82	1.41	135	2.19	56	0.87
Dusp1	ENSMUSG00000024190		7534.22	3.5604	0.140381	715.658	3.95e-156	4.88e-153	7053	215.47	7377	210.61	7469	211.31	18951	366.9	12058	322.27	12656	349.56	852	20.55	704	16.01	890	19.48
Il1b	ENSMUSG00000027398		3695.64	9.44534	0.321784	710.861	4.35e-155	4.88e-152	7953	343.62	8269	333.87	8628	345.23	1606	43.97	2050	77.49	890	34.77	17	0.58	11	0.35	19	0.59
Ctsd	ENSMUSG00000007891		29810.8	4.33805	0.162581	686.159	1.01e-149	1.03e-146	62492	2190.11	62127	2034.71	67795	2200.35	17208	382.18	10589	324.66	8404	266.28	4023	111.32	4860	126.83	3701	92.94
Cyr61	ENSMUSG00000028195		1449.48	2.28226	0.193228	680.99	1.33e-148	1.27e-145	427	17.43	476	18.15	469	17.72	4684	121.14	4563	162.91	2756	101.68	124	4	117	3.56	131	3.83
Plp1	ENSMUSG00000031425		1426	5.90634	0.234916	614.521	3.62e-134	3.19e-131	3112	46.19	3427	47.54	3468	47.67	363	3.41	381	4.95	299	4.01	38	0.45	96	1.06	88	0.94
Evi2a	ENSMUSG00000078771		610.643	5.00043	0.202151	586.231	5.03e-128	4.14e-125	1047	37.56	1205	40.39	1153	38.3	546	12.41	454	14.25	498	16.15	56	1.59	38	1.01	46	1.18
Hexb	ENSMUSG00000021665		7681.56	6.15102	0.250262	552.59	1.02e-120	7.83e-118	16874	739.92	20119	824.43	18501	751.3	1728	48.02	1078	41.35	1116	44.24	428	14.82	417	13.62	181	5.69
Stat1	ENSMUSG00000026104		1176.49	3.92553	0.182302	541.264	2.92e-118	2.12e-115	2427	28.14	2659	28.82	2572	27.62	505	3.71	322	3.27	341	3.58	242	2.22	164	1.42	257	2.14
Ucp2	ENSMUSG00000033685		2482.92	5.7876	0.216925	529.003	1.34e-115	9.21e-113	3924	46.26	3807	41.94	4138	45.18	4694	35.07	2559	26.39	1953	20.82	78	0.73	119	1.04	88	0.74
Inpp5d	ENSMUSG00000026288		385.016	5.67271	0.263088	525.172	9.13e-115	5.92e-112	679	7.36	685	6.94	761	7.64	443	3.04	344	3.26	238	2.33	19	0.16	17	0.14	19	0.15
Lgmn	ENSMUSG00000021190		7304.66	3.2968	0.133241	519.866	1.3e-113	7.99e-111	11097	393.6	12184	403.85	12025	394.99	9277	208.52	5948	184.56	6881	220.65	1377	38.56	1851	48.89	1529	38.86
Nfkbia	ENSMUSG00000021025		4515.13	3.9787	0.158765	505.726	1.52e-110	8.95e-108	7524	385.05	7102	339.65	7563	358.44	6256	202.89	4735	211.99	3314	153.33	589	23.8	576	21.95	696	25.52
Lgals9	ENSMUSG00000001123		908.501	5.27702	0.216786	504.126	3.39e-110	1.9e-107	1581	60.96	1569	56.53	1802	64.34	1086	26.54	632	21.32	740	25.79	42	1.28	47	1.35	80	2.21
Ehd4	ENSMUSG00000027293		769.959	3.90487	0.207757	501.003	1.62e-109	8.67e-107	590	12.13	699	13.43	641	12.21	2250	29.32	1628	29.29	1099	20.43	56	0.91	58	0.89	56	0.83
Zc3hav1	ENSMUSG00000029826		303.404	4.98783	0.239646	496.485	1.55e-108	7.95e-106	560	7.08	651	7.69	638	7.47	187	1.5	177	1.96	177	2.02	21	0.21	30	0.28	26	0.24
Npc2	ENSMUSG00000021242		2741.98	3.39417	0.143369	494.273	4.68e-108	2.31e-105	4606	69.79	4839	68.52	4868	68.31	3158	30.32	1849	24.51	1995	27.33	503	6.02	683	7.71	618	6.71
Gusb	ENSMUSG00000025534		937.114	3.58118	0.152839	493.465	7.01e-108	3.32e-105	1454	26.34	1418	24.01	1518	25.47	1399	16.06	963	15.26	792	12.97	153	2.19	164	2.21	168	2.18
Cd63-ps	ENSMUSG00000085939		463.408	5.73577	0.278974	444.664	2.77e-97	1.27e-94	711	66.95	712	62.65	746	65.05	800	47.74	463	38.14	484	41.2	12	0.89	31	2.17	11	0.74
H2-T23	ENSMUSG00000067212		2204.66	5.05868	0.228196	442.32	8.94e-97	3.94e-94	4835	137.89	4748	126.54	4930	130.21	1086	19.63	1007	25.13	516	13.3	195	4.39	238	5.05	143	2.92
Tgfbr1	ENSMUSG00000007613		597.02	4.99325	0.241312	436.756	1.44e-95	6.14e-93	1149	14.49	1521	17.92	1277	14.91	347	2.77	215	2.37	145	1.65	63	0.63	59	0.55	41	0.37
Anxa5	ENSMUSG00000027712		883.464	3.31225	0.178537	432.942	9.72e-95	4e-92	815	37.79	862	37.35	929	39.89	2410	70.81	1329	53.91	1341	56.21	121	4.43	119	4.11	106	3.52
Serpine2	ENSMUSG00000026249		3014.11	2.33368	0.137422	422.138	2.16e-92	8.58e-90	5084	50.55	6047	56.18	5593	51.5	1620	10.21	1213	10.55	1246	11.2	1183	9.29	1717	12.71	1495	10.65
Maf	ENSMUSG00000055435		1038.56	3.05372	0.216204	417.644	2.04e-91	7.86e-89	524	5.24	623	5.82	678	6.28	3111	19.71	1696	14.83	2710	24.5	91	0.72	114	0.85	85	0.61
Tap1	ENSMUSG00000037321		295.203	4.83813	0.259866	413.543	1.59e-90	5.93e-88	625	9.4	653	9.18	691	9.63	84	0.8	116	1.53	94	1.28	28	0.33	35	0.39	28	0.3
Tmem176b	ENSMUSG00000029810		1267.03	3.41963	0.200798	396.668	7.32e-87	2.66e-84	1042	36.21	1062	34.49	1082	34.82	3808	83.86	2320	70.53	1964	61.7	110	3.02	178	4.61	107	2.66
Tspo	ENSMUSG00000041736		469.596	5.44467	0.268238	394.421	2.25e-86	7.94e-84	859	67.34	666	48.79	799	58.01	682	33.88	524	35.94	371	26.3	16	0.99	34	1.98	21	1.18
Cst3	ENSMUSG00000027447		28555.3	3.53299	0.164406	392.329	6.41e-86	2.2e-83	52649	3426.5	46785	2845.43	50885	3066.93	32881	1356.15	22278	1268.43	17448	1026.64	4504	231.44	6293	304.97	6466	301.55
Nfkbiz	ENSMUSG00000035356		1437.48	4.49447	0.207228	379.322	4.28e-83	1.43e-80	2143	35.19	2420	37.13	2305	35.05	2023	21.05	1725	24.78	1214	18.02	173	2.24	129	1.58	98	1.15
Mtus1	ENSMUSG00000045636		377.326	4.11851	0.21404	375.997	2.26e-82	7.32e-80	470	3.84	610	4.66	552	4.18	599	3.1	406	2.9	490	3.62	37	0.24	49	0.3	38	0.22
Bst2	ENSMUSG00000046718		1460.59	4.10114	0.192097	375.883	2.39e-82	7.55e-80	2571	234.59	2359	201.15	2481	209.65	2115	122.3	1237	98.74	1052	86.78	141	10.16	213	14.47	220	14.38
Arl8a	ENSMUSG00000026426		3183.19	0.0459342	0.111862	369.223	6.67e-81	2.06e-78	3640	130.45	3582	119.97	3945	130.93	1269	28.82	993	31.13	972	31.49	4248	120.21	4982	132.95	5087	130.64
H2-DMa	ENSMUSG00000037649		1672.79	2.4361	0.151568	366.738	2.31e-80	6.95e-78	3149	158.11	2979	139.78	3244	150.84	1013	32.23	688	30.22	588	26.69	621	24.62	797	29.8	879	31.63
Il10rb	ENSMUSG00000022969		793.505	3.98052	0.210603	363.437	1.2e-79	3.54e-77	906	19.6	943	19.07	932	18.68	1931	26.48	1031	19.52	1106	21.64	95	1.62	79	1.27	58	0.9
Sat1	ENSMUSG00000025283		5346.38	4.59455	0.215727	360.924	4.23e-79	1.21e-76	6588	195.68	7475	207.48	7556	207.84	7747	145.82	7751	201.41	7667	205.89	450	10.55	473	10.46	255	5.43
Plek	ENSMUSG00000020120		2156.89	5.62874	0.26203	348.132	2.54e-76	7.11e-74	3923	72.05	4655	79.9	4493	76.42	1524	17.74	1717	27.59	929	15.43	84	1.22	179	2.45	88	1.16
Edem1	ENSMUSG00000030104		541.107	3.79235	0.215732	342.799	3.65e-75	1e-72	1035	13.22	1126	13.44	1222	14.45	292	2.36	167	1.87	239	2.76	76	0.77	141	1.34	107	0.98
Hpgds	ENSMUSG00000029919		988.646	6.10415	0.30586	341.229	8e-75	2.14e-72	1156	14.82	1455	17.44	1326	15.75	1879	15.27	1154	12.95	1552	17.99	16	0.16	48	0.46	12	0.11
Clic1	ENSMUSG00000007041		810.653	6.17177	0.30756	339.102	2.32e-74	6.08e-72	1269	58.12	1208	51.7	1251	53.06	1458	42.32	877	35.14	831	34.41	11	0.4	45	1.53	13	0.43
Irf9	ENSMUSG00000002325		449.512	4.71851	0.253544	318.199	8.01e-70	2.06e-67	821	12.56	847	12.11	967	13.7	396	3.84	247	3.31	289	4	21	0.25	51	0.58	61	0.67
Irgm1	ENSMUSG00000046879		614.009	3.17286	0.190542	313.633	7.86e-69	1.98e-66	1108	15.71	1232	16.33	1259	16.53	488	4.39	255	3.16	224	2.87	181	2.03	173	1.83	172	1.75
Rhog	ENSMUSG00000073982		563.909	5.6721	0.297713	308.982	8.04e-68	1.98e-65	942	54.66	971	52.65	1081	58.09	880	32.36	476	24.16	343	17.99	12	0.55	30	1.3	36	1.5
Sowahc	ENSMUSG00000098188		183.951	4.38536	0.300971	308.394	1.08e-67	2.61e-65	410	7.54	431	7.4	436	7.42	30	0.35	36	0.58	34	0.57	23	0.33	42	0.57	16	0.21
Plxdc2	ENSMUSG00000026748		531.133	3.14498	0.235744	303.51	1.24e-66	2.94e-64	1028	12.19	1189	13.18	1241	13.63	125	0.94	134	1.39	65	0.7	171	1.6	216	1.91	129	1.1
Mertk	ENSMUSG00000014361		322.928	4.48272	0.251672	300.724	5e-66	1.16e-63	573	10.89	603	10.71	580	10.21	353	4.25	253	4.21	227	3.9	33	0.5	52	0.74	19	0.26
Cep85	ENSMUSG00000037443		764.985	3.04656	0.173368	297.283	2.79e-65	6.38e-63	963	15.06	1079	15.77	1005	14.55	1120	11.1	1052	14.39	927	13.11	148	1.83	203	2.36	137	1.54
Mcl1	ENSMUSG00000038612		964.863	2.5341	0.145908	286.88	5.07e-63	1.14e-60	1420	34.23	1662	37.44	1504	33.58	1090	16.65	701	14.78	826	18	302	5.75	366	6.57	379	6.55
Rnaset2a	ENSMUSG00000095687		500.734	4.14545	0.231043	286.219	7.05e-63	1.55e-60	746	48.82	843	51.56	756	45.82	737	30.57	495	28.34	523	30.94	32	1.65	63	3.07	81	3.8
H2-M3	ENSMUSG00000016206		329.122	3.98274	0.231926	283.715	2.47e-62	5.34e-60	613	35.12	598	32.02	620	32.9	344	12.49	218	10.93	195	10.1	32	1.45	70	2.99	52	2.14
Csf1	ENSMUSG00000014599		621.149	5.04247	0.331966	282.59	4.33e-62	9.21e-60	1463	22.83	1436	20.94	1552	22.42	119	1.18	91	1.24	54	0.76	21	0.26	99	1.15	61	0.68
Snap23	ENSMUSG00000027287		585.706	3.33193	0.210547	281.076	9.23e-62	1.93e-59	564	10.82	717	12.86	666	11.84	1330	16.18	803	13.48	898	15.58	87	1.32	109	1.56	59	0.81
Nrros	ENSMUSG00000052384		878.643	3.5028	0.210516	280.045	1.55e-61	3.18e-59	997	19.67	992	18.29	1116	20.39	2270	28.38	1067	18.41	1088	19.4	109	1.7	112	1.65	141	1.99
Gng5	ENSMUSG00000068523		566.529	4.68846	0.261439	278.79	2.89e-61	5.85e-59	913	27.21	807	22.47	847	23.37	1159	21.89	533	13.89	525	14.14	43	1.01	58	1.29	31	0.66
Ctsa	ENSMUSG00000017760		6367.69	2.25455	0.12998	278.03	4.23e-61	8.42e-59	8808	153.92	9742	159.09	9605	155.44	8044	89.08	5512	84.27	5562	87.87	2182	30.11	3099	40.32	2537	31.77
Rin2	ENSMUSG00000001768		548.779	3.42392	0.206917	277.137	6.61e-61	1.3e-58	579	8.84	751	10.71	730	10.32	1161	11.23	625	8.34	755	10.42	99	1.19	77	0.88	76	0.83
Epb41l2	ENSMUSG00000019978		580.81	4.03328	0.246451	276.536	8.93e-61	1.72e-58	1139	7.92	1284	8.35	1213	7.82	326	1.44	222	1.35	243	1.53	55	0.3	94	0.49	146	0.73
Rab3il1	ENSMUSG00000024663		982.672	3.78392	0.226992	275.29	1.67e-60	3.16e-58	1124	20.39	1058	17.93	1233	20.71	2227	25.6	1557	24.7	1220	20	95	1.36	159	2.15	75	0.97
Rnaset2b	ENSMUSG00000094724		1198.23	3.51259	0.199553	274.697	2.24e-60	4.19e-58	1709	55.11	1599	48.19	1696	50.65	2140	43.73	1454	41.02	1247	36.36	155	3.95	271	6.51	157	3.63
Ftl1-ps1	ENSMUSG00000062382		1406.08	2.92508	0.195007	272.841	5.67e-60	1.04e-57	1433	95.53	1381	86.03	1419	87.6	3504	148.03	1997	116.46	2229	134.34	169	8.9	264	13.1	308	14.71
Ebi3	ENSMUSG00000003206		238.641	4.29867	0.279029	271.541	1.09e-59	1.97e-57	337	23.73	253	16.65	318	20.74	444	19.81	367	22.61	302	19.23	24	1.33	14	0.73	23	1.16
Ier3	ENSMUSG00000003541		1168.39	5.00298	0.273663	271.269	1.24e-59	2.22e-57	1561	113.72	1552	105.66	1739	117.32	2233	103.09	1830	116.63	1060	69.82	54	3.11	106	5.75	41	2.14
Dnase2a	ENSMUSG00000003812		340.011	5.07161	0.29948	270.004	2.34e-59	4.12e-57	556	8.5	501	7.16	549	7.77	558	5.41	442	5.91	240	3.32	25	0.3	14	0.16	24	0.26
Hk2	ENSMUSG00000000628		180.749	3.92645	0.246292	267.992	6.4e-59	1.11e-56	294	4.06	309	3.99	305	3.9	234	2.05	170	2.05	139	1.73	23	0.25	31	0.32	25	0.25
Ctsl	ENSMUSG00000021477		5291.82	2.45221	0.153892	266.362	1.45e-58	2.48e-56	8615	109.39	9426	111.85	8969	105.47	5014	40.35	3208	35.64	3116	35.77	1734	17.38	2715	25.67	2102	19.13
Rab32	ENSMUSG00000019832		370.839	3.82065	0.239324	262.315	1.09e-57	1.85e-55	441	15.53	491	16.16	481	15.69	851	19	385	11.86	504	16.05	42	1.17	41	1.08	49	1.24
Cd83	ENSMUSG00000015396		6869.03	5.31998	0.279779	257.612	1.15e-56	1.91e-54	11582	371.03	13514	404.56	13176	390.9	5840	118.56	7001	196.21	4331	125.44	326	8.25	686	16.36	262	6.01
Chd7	ENSMUSG00000041235		170.438	4.40453	0.289207	252.846	1.25e-55	2.05e-53	313	1.87	339	1.89	358	1.98	114	0.43	124	0.65	84	0.45	21	0.1	28	0.12	14	0.06
Rnf220	ENSMUSG00000028677		2540.39	-0.702623	0.127017	237.358	2.87e-52	4.66e-50	2093	20.93	2144	20.04	2250	20.84	1140	7.22	1093	9.56	952	8.61	4304	33.98	5079	37.82	4582	32.84
Hexa	ENSMUSG00000025232		4716.95	2.28292	0.141886	237.12	3.24e-52	5.18e-50	6318	260.8	6825	263.28	7207	275.51	6857	179.38	4165	150.41	4163	155.36	1968	64.14	1654	50.84	1881	55.64
Wasf2	ENSMUSG00000028868		310.265	3.52503	0.231222	237.047	3.36e-52	5.31e-50	408	5.37	371	4.56	452	5.51	605	5.05	384	4.42	359	4.27	30	0.31	57	0.56	55	0.52
Basp1	ENSMUSG00000045763		7327.81	-1.13136	0.164508	236.835	3.73e-52	5.83e-50	5535	246.91	5046	210.36	5383	222.38	2395	67.71	2223	86.76	2230	89.94	13493	475.25	13953	463.48	18882	603.58
Grn	ENSMUSG00000034708		6157.33	3.44622	0.206117	236.225	5.06e-52	7.8e-50	10331	245.02	10168	225.36	10811	237.46	7984	120	5521	114.55	3627	77.77	961	18	1687	29.79	1173	19.94
Npl	ENSMUSG00000042684		329.564	3.27327	0.226447	234.642	1.12e-51	1.7e-49	366	10.18	403	10.48	390	10.05	737	13	374	9.1	503	12.65	59	1.3	52	1.08	47	0.94
Ifitm3	ENSMUSG00000025492		1017.36	5.76099	0.344364	234.276	1.34e-51	2.02e-49	1319	160.29	1075	122.08	1260	141.8	2949	227.11	887	94.3	1559	171.29	18	1.73	50	4.52	22	1.92
Gna12	ENSMUSG00000000149		577.516	2.84126	0.179117	233.912	1.61e-51	2.39e-49	836	20.16	935	21.08	1002	22.38	638	9.75	581	12.26	418	9.12	144	2.74	209	3.75	159	2.75
Ctsb	ENSMUSG00000021939		43254.6	1.81666	0.116462	230.542	8.68e-51	1.27e-48	56278	978.47	60593	984.49	61718	993.74	59348	653.9	36427	554.07	37562	590.43	21011	288.43	24269	314.19	21722	270.63
Adgrg1	ENSMUSG00000031785		264.19	3.01765	0.221147	229.901	1.2e-50	1.73e-48	511	7.77	515	7.31	520	7.32	137	1.32	150	1.99	89	1.22	85	1.02	74	0.84	93	1.01
Ftl1	ENSMUSG00000050708		22647.8	2.75115	0.202203	229.325	1.59e-50	2.29e-48	23037	1416.5	20694	1189.09	22341	1272.17	55955	2180.36	32001	1721.41	37736	2097.77	2833	137.54	4909	224.76	5341	235.33
Sema4d	ENSMUSG00000021451		316.237	2.7478	0.203518	229.25	1.66e-50	2.35e-48	569	7.27	625	7.46	601	7.11	173	1.4	169	1.89	131	1.51	120	1.21	143	1.36	90	0.82
Rgs10	ENSMUSG00000030844		1280.24	2.6748	0.172724	226.152	7.79e-50	1.09e-47	1673	80.56	1761	79.25	1669	74.43	2387	72.84	1250	52.66	1459	63.52	370	14.07	384	13.77	301	10.39
Sgk1	ENSMUSG00000019970		2008.91	2.15058	0.164458	225.952	8.61e-50	1.19e-47	3287	55.24	3744	58.8	3422	53.26	1280	13.63	1252	18.41	857	13.02	838	11.12	1111	13.9	1170	14.09
Nrip3	ENSMUSG00000034825		1890.01	-1.96184	0.150895	223.266	3.3e-49	4.52e-47	472	9.69	508	9.75	513	9.76	3611	47	3023	54.31	2520	46.79	2337	37.89	3130	47.86	2232	32.85
Abhd17a	ENSMUSG00000003346		1445.13	-0.241965	0.136789	221.919	6.47e-49	8.77e-47	1553	82.71	1455	72.42	1513	74.63	567	19.14	498	23.2	513	24.7	2371	99.71	2473	98.08	2225	84.92
Cenpv	ENSMUSG00000018509		525.873	-0.457984	0.170218	220.82	1.12e-48	1.5e-46	517	23.52	498	21.17	559	23.55	137	3.95	130	5.17	130	5.35	886	31.83	864	29.27	1107	36.09
Scamp2	ENSMUSG00000040188		958.87	3.05713	0.195809	219.974	1.71e-48	2.27e-46	1283	32.65	1379	32.79	1411	33.25	1572	25.35	1088	24.22	952	21.9	268	5.38	219	4.15	156	2.84
P2rx4	ENSMUSG00000029470		784.204	2.52573	0.171856	217.123	7.12e-48	9.34e-46	908	10.65	1037	11.37	1019	11.07	1286	9.56	930	9.54	1020	10.82	236	2.19	268	2.34	175	1.47
Ifngr1	ENSMUSG00000020009		928.468	3.05238	0.198333	217.075	7.29e-48	9.47e-46	1192	34.5	1334	36.08	1312	35.16	1591	29.18	991	25.09	1063	27.81	133	3.04	264	5.69	218	4.52
Slc15a2	ENSMUSG00000022899		163.128	2.2511	0.272018	216.266	1.09e-47	1.4e-45	87	0.97	109	1.14	110	1.14	443	3.14	384	3.76	293	2.97	19	0.17	31	0.26	35	0.28
Tapbp	ENSMUSG00000024308		1592.08	2.48103	0.173197	211.129	1.43e-46	1.81e-44	2685	67.12	2607	60.9	2763	63.96	1691	26.79	920	20.12	963	21.76	490	9.67	717	13.35	709	12.7
Sgpl1	ENSMUSG00000020097		700.455	2.86981	0.192366	209.121	3.89e-46	4.9e-44	1167	15.65	1159	14.53	1184	14.71	799	6.79	571	6.7	433	5.25	216	2.29	259	2.59	160	1.54
Il6ra	ENSMUSG00000027947		267.042	4.19559	0.296569	208.129	6.39e-46	7.96e-44	359	3.42	335	2.98	323	2.85	612	3.7	333	2.78	326	2.81	12	0.09	39	0.28	23	0.16
Man2b1	ENSMUSG00000005142		1672.41	3.02144	0.202049	207.204	1.01e-45	1.25e-43	2729	28.02	3003	28.81	2964	28.18	1821	11.85	1326	11.91	883	8.2	402	3.26	630	4.82	388	2.85
Ppfia4	ENSMUSG00000026458		428.75	2.59094	0.191833	205.258	2.68e-45	3.28e-43	715	8.96	803	9.41	767	8.91	383	3.04	231	2.53	215	2.44	129	1.28	212	1.98	162	1.46
Abca1	ENSMUSG00000015243		707.101	3.38409	0.229003	201.089	2.16e-44	2.61e-42	863	6.86	1013	7.53	982	7.23	1086	5.47	877	6.1	943	6.78	75	0.47	114	0.67	174	0.99
Noc2l	ENSMUSG00000095567		909.278	-0.286257	0.148274	200.405	3.04e-44	3.64e-42	894	25.69	938	25.19	987	26.27	391	7.12	308	7.74	263	6.83	1670	37.89	1537	32.89	1320	27.18
Adam17	ENSMUSG00000052593		273.995	2.51728	0.178024	200.078	3.58e-44	4.24e-42	406	4.68	438	4.71	461	4.92	303	2.21	226	2.28	207	2.16	92	0.84	94	0.81	115	0.95
Btg2	ENSMUSG00000020423		4810.53	4.19992	0.286003	195.887	2.91e-43	3.42e-41	5043	151.48	5489	154.08	5558	154.61	10267	195.44	8986	236.14	6211	168.67	450	10.67	529	11.83	175	3.77
Paox	ENSMUSG00000025464		149.587	3.22609	0.298014	195.818	3.01e-43	3.5e-41	124	2.08	126	1.98	155	2.41	408	4.34	241	3.54	253	3.84	24	0.32	20	0.25	13	0.16
Gnai2	ENSMUSG00000032562		1705.49	1.63531	0.161303	195.212	4.08e-43	4.7e-41	2689	58.63	2885	58.78	2878	58.11	1149	15.88	597	11.39	794	15.65	1076	18.52	1375	22.32	1150	17.97
Creg1	ENSMUSG00000040713		1981.48	2.76259	0.190683	192.215	1.82e-42	2.08e-40	3073	107.2	3254	106.07	3368	108.8	2295	50.73	1533	46.78	1473	46.45	409	11.26	733	19.04	758	18.95
Ifitm2	ENSMUSG00000060591		839.009	1.03628	0.203168	190.958	3.42e-42	3.87e-40	455	57.24	417	49.02	502	58.48	2736	218.11	1353	148.9	1609	182.99	280	27.81	363	34	244	21.99
Apod	ENSMUSG00000022548		178.277	3.58255	0.273169	190.184	5.03e-42	5.65e-40	236	7.55	233	6.96	219	6.48	327	6.63	190	5.31	275	7.95	23	0.58	24	0.57	29	0.66
Parp12	ENSMUSG00000038507		185.74	2.88571	0.210702	189.245	8.05e-42	8.95e-40	272	5.61	324	6.24	316	6.04	195	2.55	167	3.01	140	2.61	47	0.77	59	0.91	57	0.84
Ppcdc	ENSMUSG00000063849		464.23	2.13282	0.16683	189.026	8.99e-42	9.9e-40	735	10.44	781	10.36	777	10.22	388	3.49	339	4.21	241	3.09	196	2.2	240	2.54	256	2.6
Cd38	ENSMUSG00000029084		542.228	3.38374	0.33878	186.516	3.15e-41	3.44e-39	241	5.1	378	7.48	343	6.73	1556	20.89	1161	21.51	1219	23.34	54	0.9	12	0.19	54	0.82
Rnasel	ENSMUSG00000066800		240.88	1.88412	0.237579	186.491	3.19e-41	3.45e-39	144	1.79	176	2.04	173	1.99	698	5.49	411	4.46	462	5.18	39	0.38	74	0.68	64	0.57
Fosb	ENSMUSG00000003545		421.919	3.43507	0.251675	181.862	3.23e-40	3.46e-38	520	6.86	552	6.81	550	6.72	809	6.77	691	7.98	390	4.65	86	0.9	59	0.58	52	0.49
Nfkbid	ENSMUSG00000036931		1041.61	4.66249	0.312653	181.256	4.37e-40	4.65e-38	1467	51.52	1371	45	1435	46.67	1484	33.03	2164	66.49	815	25.88	48	1.33	106	2.77	71	1.79
Gltp	ENSMUSG00000011884		853.049	2.80633	0.201348	179.619	9.92e-40	1.05e-37	1071	50.08	1163	50.82	1280	55.43	1380	40.89	946	38.7	931	39.36	260	9.6	153	5.33	246	8.24
Hfe	ENSMUSG00000006611		435.086	3.5337	0.299549	178.268	1.95e-39	2.04e-37	366	8.44	391	8.43	436	9.31	1058	15.47	935	18.87	615	12.83	31	0.56	79	1.36	27	0.45
Wsb2	ENSMUSG00000029364		1796.66	-0.379008	0.123283	177.881	2.36e-39	2.45e-37	1599	22.49	1776	23.35	1752	22.82	989	8.82	801	9.86	810	10.3	3081	34.22	2930	30.69	2774	27.96
Rassf2	ENSMUSG00000027339		178.813	3.57973	0.282436	176.047	5.91e-39	6.08e-37	245	1.68	203	1.3	235	1.5	331	1.44	255	1.53	220	1.37	17	0.09	39	0.2	20	0.1
Dnttip1	ENSMUSG00000017299		726.738	-0.526735	0.178228	175.4	8.17e-39	8.33e-37	665	25.82	740	26.85	679	24.42	201	4.95	208	7.07	232	8.14	1334	40.9	1216	35.16	1409	39.2
Lacc1	ENSMUSG00000044350		165.187	3.87247	0.289171	175.226	8.91e-39	9.01e-37	251	5.68	308	6.51	301	6.3	152	2.18	133	2.63	157	3.21	36	0.64	19	0.32	22	0.36
Gadd45b	ENSMUSG00000015312		1070.21	2.98727	0.222276	174.98	1.01e-38	1.01e-36	1953	101.27	1839	89.11	1908	91.62	940	30.89	910	41.28	468	21.94	361	14.78	330	12.74	257	9.55
Ier2	ENSMUSG00000053560		1858.14	3.10816	0.24248	174.305	1.41e-38	1.41e-36	2167	117.31	1922	97.23	2024	101.47	4524	155.2	2811	133.13	2308	112.96	437	18.68	222	8.95	270	10.47
Naglu	ENSMUSG00000001751		361.323	2.94185	0.2375	174.146	1.53e-38	1.51e-36	671	20.8	674	19.52	702	20.15	225	4.42	253	6.86	118	3.31	117	2.86	126	2.91	109	2.42
B4galt2	ENSMUSG00000028541		391.746	-0.393383	0.159869	173.808	1.81e-38	1.77e-36	387	6.34	378	5.79	402	6.1	176	1.83	124	1.78	109	1.61	632	8.17	781	9.52	616	7.23
Alox5ap	ENSMUSG00000060063		265.596	3.39076	0.265859	171.97	4.54e-38	4.41e-36	336	19.5	315	17.08	328	17.63	602	22.14	274	13.91	378	19.83	31	1.42	56	2.42	37	1.54
Cabp1	ENSMUSG00000029544		407.751	-0.496614	0.17281	167.852	3.56e-37	3.43e-35	418	5.91	360	4.75	395	5.17	143	1.28	144	1.78	103	1.32	719	8.02	783	8.24	689	6.98
Scpep1	ENSMUSG00000000278		746.296	2.86214	0.212709	167.228	4.86e-37	4.65e-35	982	38.58	1072	39.36	1024	37.26	1237	30.8	809	27.81	821	29.16	185	5.74	252	7.37	123	3.46
S100a1	ENSMUSG00000044080		261.702	3.25581	0.26725	167.021	5.39e-37	5.12e-35	293	34.79	285	31.62	327	35.95	624	46.95	321	33.34	366	39.29	24	2.25	58	5.13	44	3.74
Gna13	ENSMUSG00000020611		438.898	2.30947	0.183023	166.511	6.96e-37	6.55e-35	685	8.79	710	8.51	748	8.89	359	2.92	345	3.87	305	3.54	212	2.15	158	1.51	199	1.83
Alyref	ENSMUSG00000025134		620.374	0.0411756	0.195348	166.331	7.62e-37	7.12e-35	752	16.14	776	15.56	707	14.05	174	2.37	112	2.1	181	3.51	1017	17.23	847	13.54	1000	15.38
Ostf1	ENSMUSG00000024725		763.253	2.68072	0.225471	161.871	7.08e-36	6.57e-34	804	13.85	796	12.81	901	14.37	1768	19.3	895	13.49	1170	18.22	211	2.87	181	2.32	121	1.49
Wwp1	ENSMUSG00000041058		788.765	1.09929	0.172354	160.059	1.75e-35	1.61e-33	528	6.74	603	7.2	568	6.72	1838	14.87	1283	14.33	1407	16.24	355	3.58	419	3.98	273	2.5
Lamp2	ENSMUSG00000016534		1905.83	1.99714	0.155782	159.808	1.99e-35	1.82e-33	2521	21.75	3164	25.5	2750	21.97	2227	12.17	1401	10.57	1653	12.89	904	6.16	1086	6.98	799	4.94
Edem2	ENSMUSG00000038312		838.958	1.34808	0.127946	157.379	6.69e-35	6.07e-33	1167	27.77	1148	25.52	1305	28.75	755	11.38	540	11.24	516	11.1	623	11.7	612	10.84	642	10.95
Ftl2-ps	ENSMUSG00000082062		375.088	3.02576	0.278178	156.9	8.5e-35	7.66e-33	432	64.48	287	40.03	347	47.97	1017	96.2	574	74.95	579	78.14	33	3.89	63	7	79	8.45
Bod1	ENSMUSG00000044502		1422.97	-0.357662	0.153385	156.819	8.86e-35	7.92e-33	1385	69.41	1374	64.35	1450	67.3	667	21.18	476	20.87	577	26.14	2251	89.08	2122	79.19	2751	98.8
Slc9a9	ENSMUSG00000031129		618.394	2.07545	0.195923	156.571	1e-34	8.89e-33	544	7.89	653	8.85	658	8.84	1193	10.97	1008	12.79	908	11.91	206	2.36	237	2.56	137	1.42
Fyn	ENSMUSG00000019843		1603.61	-0.215435	0.1214	155.287	1.91e-34	1.68e-32	1507	28.46	1699	29.98	1612	28.19	1018	12.18	774	12.79	695	11.87	2556	38.11	2554	35.91	2265	30.65
H2-K1	ENSMUSG00000061232		5947.38	7.96881	0.504386	154.354	3.04e-34	2.66e-32	12817	404.92	13017	384.31	14086	412.12	2535	50.75	3235	89.41	1492	42.62	59	1.47	122	2.87	31	0.7
Lamp1	ENSMUSG00000031447		8036.8	1.47367	0.116876	154.146	3.37e-34	2.93e-32	9356	288.18	11050	318.06	10879	310.32	10527	205.48	7495	201.96	6759	188.22	4691	114.08	5562	127.57	4619	101.95
Pnp	ENSMUSG00000021871		374.597	2.82433	0.227537	153.771	4.06e-34	3.51e-32	441	11.78	511	12.75	496	12.27	785	13.29	335	7.83	479	11.57	84	1.77	99	1.97	87	1.67
Rasgef1b	ENSMUSG00000089809		744.188	3.36693	0.263212	153.653	4.31e-34	3.69e-32	1250	7.46	1514	8.44	1353	7.48	511	1.93	621	3.24	396	2.14	104	0.49	175	0.78	251	1.07
Sirpa	ENSMUSG00000037902		4812.56	1.33768	0.112592	153.224	5.34e-34	4.54e-32	6208	104.15	6427	100.77	6684	103.85	5719	60.81	3805	55.85	3444	52.24	3172	42.02	3509	43.84	3422	41.14
Ldb1	ENSMUSG00000025223		1083.64	-0.263257	0.178106	153.153	5.54e-34	4.68e-32	1144	26.31	1038	22.31	1229	26.17	437	6.37	381	7.66	258	5.36	1539	27.94	1689	28.92	2194	36.15
Slfn2	ENSMUSG00000072620		454.125	4.12686	0.327787	152.938	6.17e-34	5.17e-32	521	25.8	578	26.75	515	23.62	1046	32.82	568	24.6	682	30.53	30	1.17	75	2.77	18	0.64
Uba7	ENSMUSG00000032596		216.968	3.93282	0.305283	152.855	6.43e-34	5.36e-32	306	3.77	317	3.65	388	4.42	328	2.56	261	2.81	173	1.93	32	0.31	14	0.13	41	0.36
Tmem189	ENSMUSG00000090213		685.553	0.472181	0.137721	152.713	6.9e-34	5.71e-32	768	19.38	928	21.88	940	21.97	418	6.68	278	6.14	274	6.25	855	17.04	840	15.78	807	14.59
Lmo2	ENSMUSG00000032698		635.499	3.22847	0.248987	151.399	1.33e-33	1.09e-31	1073	40.82	1104	39.25	1089	38.36	620	14.95	416	13.84	573	19.71	144	4.33	222	6.29	96	2.62
Erap1	ENSMUSG00000021583		161.858	3.96421	0.326202	150.206	2.42e-33	1.97e-31	249	2.82	349	3.69	358	3.75	149	1.07	67	0.66	89	0.91	20	0.18	43	0.36	18	0.15
Fxyd5	ENSMUSG00000009687		175.966	3.31906	0.29864	150.031	2.64e-33	2.14e-31	408	8.02	305	5.6	351	6.39	120	1.49	50	0.86	66	1.17	50	0.78	32	0.47	59	0.83
Fcer1g	ENSMUSG00000058715		4841.01	7.98701	0.495642	149.582	3.3e-33	2.66e-31	7919	746.54	7036	619.85	8085	705.86	9071	541.92	4562	376.24	4720	402.29	34	2.53	72	5.05	15	1.01
Ly6e	ENSMUSG00000022587		9360.16	2.09423	0.166441	148.252	6.42e-33	5.14e-31	13715	298.63	12673	257.87	14361	289.59	12668	174.8	8437	160.72	6899	135.81	3219	55.34	5013	81.28	4455	69.51
Igf1	ENSMUSG00000020053		547.771	1.59166	0.267495	147.011	1.19e-32	9.5e-31	290	2.41	326	2.53	308	2.37	1577	8.31	913	6.64	1288	9.69	183	1.2	140	0.87	79	0.47
Gns	ENSMUSG00000034707		1694.62	2.02063	0.168567	146.351	1.66e-32	1.31e-30	2386	20.82	2721	22.19	2681	21.67	1842	10.19	1511	11.54	951	7.5	792	5.46	960	6.24	784	4.9
Qk	ENSMUSG00000062078		1356.29	2.51578	0.198055	146.206	1.79e-32	1.4e-30	1853	15.45	2150	16.76	1973	15.24	1654	8.74	1178	8.6	1480	11.16	520	3.42	528	3.28	328	1.96
Sh3glb1	ENSMUSG00000037062		1125.84	1.90189	0.153678	145.431	2.63e-32	2.05e-30	1352	14.92	1611	16.61	1547	15.81	1618	11.31	1093	10.55	1069	10.66	565	4.92	446	3.66	576	4.55
Xaf1	ENSMUSG00000040483		314.347	3.95498	0.327169	144.865	3.49e-32	2.71e-30	610	10.72	610	10.02	689	11.21	249	2.77	129	1.98	131	2.08	53	0.74	23	0.3	86	1.08
Tmbim1	ENSMUSG00000006301		203.208	4.07386	0.330425	144.772	3.66e-32	2.82e-30	299	1.95	296	1.8	277	1.67	385	1.59	258	1.47	184	1.08	14	0.07	41	0.2	14	0.07
Gpr137b	ENSMUSG00000021306		355	2.2226	0.182494	144.701	3.79e-32	2.9e-30	445	7.3	522	8	463	7.03	575	5.97	335	4.8	371	5.5	117	1.51	134	1.64	154	1.81
Hmgb2	ENSMUSG00000054717		194.073	3.71008	0.301036	144.573	4.04e-32	3.08e-30	249	6.83	324	8.31	286	7.27	295	5.13	190	4.56	239	5.93	21	0.45	48	0.98	18	0.35
Kctd12	ENSMUSG00000098557		1127.89	1.79655	0.158064	143.278	7.72e-32	5.84e-30	1140	15.51	1397	17.76	1331	16.77	1816	15.66	1253	14.91	1600	19.68	518	5.56	470	4.76	477	4.65
Ly96	ENSMUSG00000025779		189.678	2.42979	0.228595	143.153	8.22e-32	6.18e-30	206	16.62	203	15.31	220	16.44	425	21.73	241	17.01	253	18.46	56	3.57	48	2.88	50	2.89
Taf10	ENSMUSG00000043866		609.275	0.209367	0.17336	142.534	1.12e-31	8.37e-30	797	14.33	755	12.68	687	11.44	238	2.71	187	2.94	218	3.54	779	11.06	781	10.45	1005	12.94
Dlx6os1	ENSMUSG00000090063		373.232	-2.77123	0.239469	141.194	2.19e-31	1.63e-29	65	1.04	57	0.85	78	1.15	728	7.35	414	5.77	526	7.57	658	8.27	462	5.48	676	7.72
Samhd1	ENSMUSG00000027639		334.799	3.0646	0.261119	140.105	3.77e-31	2.79e-29	346	3.12	440	3.7	468	3.9	511	2.92	502	3.95	456	3.71	35	0.25	89	0.6	75	0.48
Dirc2	ENSMUSG00000022848		1092.03	-0.377026	0.161304	140.086	3.81e-31	2.8e-29	1046	15.97	1039	14.83	1118	15.81	574	5.56	402	5.37	372	5.14	1746	21.05	2255	25.64	1505	16.47
Tmem123	ENSMUSG00000050912		388.67	2.77365	0.225351	139.2	5.93e-31	4.33e-29	495	13.12	690	17.09	582	14.28	506	8.5	275	6.38	451	10.81	100	2.09	126	2.49	115	2.18
Kctd2	ENSMUSG00000016940		794.376	-0.918224	0.15711	138.778	7.32e-31	5.31e-29	555	15.2	603	15.43	649	16.46	502	8.71	345	8.26	314	7.77	1669	36.08	1326	27.04	1494	29.31
Nfkb1	ENSMUSG00000028163		202.363	2.82658	0.235905	138.274	9.42e-31	6.8e-29	330	2.25	298	1.9	340	2.15	253	1.1	160	0.96	166	1.03	72	0.39	65	0.33	43	0.21
Ptgs1	ENSMUSG00000047250		669.944	4.35942	0.336995	137.649	1.29e-30	9.24e-29	1189	25.22	1273	25.24	1280	25.15	673	9.05	560	10.39	353	6.77	41	0.69	152	2.4	51	0.78
Aldh3b1	ENSMUSG00000024885		140.306	2.66336	0.280601	136.681	2.09e-30	1.49e-28	119	5.23	144	5.91	149	6.06	329	9.16	228	8.77	213	8.46	24	0.83	42	1.37	20	0.63
Reep3	ENSMUSG00000019873		392.387	2.80074	0.230078	136.449	2.35e-30	1.66e-28	586	5.82	630	5.85	636	5.85	494	3.11	311	2.7	349	3.13	153	1.2	118	0.87	78	0.56
Btg1	ENSMUSG00000036478		1433.78	2.76146	0.268796	136.233	2.61e-30	1.84e-28	2516	39.29	2890	42.18	2928	42.35	583	5.77	392	5.36	873	12.33	454	5.6	682	7.93	492	5.51
Krcc1	ENSMUSG00000053012		288.82	2.40819	0.203706	136.219	2.63e-30	1.85e-28	350	15.07	416	16.74	415	16.55	478	13.05	254	9.57	324	12.62	83	2.82	105	3.37	106	3.27
Hmox1	ENSMUSG00000005413		388.09	2.61394	0.230614	134.802	5.35e-30	3.73e-28	430	20.23	499	21.94	487	21.22	726	21.65	583	24	405	17.23	111	4.12	69	2.42	124	4.18
Glul	ENSMUSG00000026473		1917.95	1.96459	0.191319	134.727	5.55e-30	3.85e-28	2045	50.71	1863	43.17	2074	47.62	4213	66.2	3000	65.08	2105	47.19	514	10.06	852	15.73	673	11.96
Hist1h1c	ENSMUSG00000036181		1592.33	3.38071	0.282423	133.79	8.87e-30	6.11e-28	1987	104.95	1979	97.68	1945	95.14	3155	105.6	2591	119.72	1637	78.17	325	13.55	126	4.96	292	11.05
C1qc	ENSMUSG00000036896		22331.8	8.25026	0.522767	133.777	8.93e-30	6.12e-28	38702	1651.38	37115	1479.93	40145	1586.34	32840	888.01	18897	705.4	19784	763.2	138	4.65	315	10.01	55	1.68
Csrnp1	ENSMUSG00000032515		169.259	3.83661	0.32247	133.361	1.1e-29	7.49e-28	315	7.47	305	6.76	287	6.31	172	2.59	166	3.45	85	1.82	31	0.58	38	0.67	15	0.26
Ptbp3	ENSMUSG00000028382		599.647	2.67532	0.22644	132.794	1.46e-29	9.89e-28	732	8.06	834	8.58	820	8.36	1071	7.48	511	4.92	798	7.95	195	1.7	167	1.37	129	1.02
Dtx3l	ENSMUSG00000049502		212.329	2.1619	0.205601	132.635	1.58e-29	1.07e-27	341	4.91	374	5.03	350	4.67	185	1.69	133	1.67	109	1.42	113	1.28	117	1.25	84	0.87
Npc1	ENSMUSG00000024413		312.801	2.14417	0.184686	131.456	2.85e-29	1.91e-27	365	2.8	429	3.08	472	3.36	490	2.39	317	2.13	296	2.06	134	0.81	130	0.74	113	0.62
Pla2g7	ENSMUSG00000023913		1156.18	1.40987	0.234395	131.355	3e-29	2e-27	707	20.05	804	21.31	766	20.12	2388	42.92	2775	68.86	2000	51.28	474	10.61	398	8.41	253	5.14
Ssfa2	ENSMUSG00000027007		145.521	2.61613	0.227961	130.923	3.72e-29	2.47e-27	215	3.16	211	2.9	228	3.11	203	1.89	134	1.73	124	1.65	46	0.53	51	0.56	44	0.46
Ifnar2	ENSMUSG00000022971		743.163	2.22947	0.190886	130.549	4.48e-29	2.94e-27	935	23.14	963	22.27	1045	23.95	1401	21.97	681	14.75	723	16.18	240	4.69	324	5.97	267	4.74
Pou3f1	ENSMUSG00000090125		1864.56	-0.848247	0.169082	130.56	4.46e-29	2.94e-27	1551	33.2	1400	28.01	1467	29.08	985	13.36	873	16.35	648	12.54	3731	63.06	2907	46.34	3855	59.13
Bmp2k	ENSMUSG00000034663		508.76	4.37496	0.345033	130.434	4.75e-29	3.1e-27	914	8.88	878	7.97	870	7.83	388	2.39	255	2.17	721	6.33	54	0.41	70	0.51	46	0.32
Itpr2	ENSMUSG00000030287		129.328	3.47801	0.318285	130.332	5e-29	3.24e-27	274	1.53	237	1.23	240	1.24	80	0.28	87	0.42	54	0.27	32	0.14	17	0.07	40	0.16
Cebpa	ENSMUSG00000034957		266.877	3.1091	0.269565	130.273	5.15e-29	3.32e-27	475	14.85	472	13.79	475	13.75	238	4.71	176	4.81	179	5.06	78	1.93	102	2.37	38	0.85
Dse	ENSMUSG00000039497		364.568	2.50287	0.319995	129.489	7.62e-29	4.89e-27	230	3.81	280	4.33	238	3.65	848	8.89	691	10	857	12.82	34	0.44	104	1.28	38	0.45
Serinc3	ENSMUSG00000017707		12733.4	1.65233	0.144206	129.366	8.1e-29	5.18e-27	14190	304.47	16472	330.29	15996	317.85	19852	269.94	13828	259.57	13026	252.69	6022	102.02	8046	128.55	5561	85.5
Vstm2l	ENSMUSG00000037843		235.986	-1.0819	0.190292	129.234	8.65e-29	5.5e-27	180	10.88	152	8.59	179	10.02	126	4.83	78	4.13	83	4.54	426	20.33	472	21.25	535	23.17
Mtch1	ENSMUSG00000024012		7487.46	-0.608353	0.132163	129.113	9.19e-29	5.82e-27	6167	176.55	6284	168.12	6490	172.07	4594	83.35	3659	91.64	4146	107.31	11818	267.14	12146	258.93	14201	291.33
Ybx3	ENSMUSG00000030189		310.951	-0.526557	0.191079	128.146	1.49e-28	9.38e-27	295	7.9	301	7.54	283	7.02	144	2.45	95	2.23	83	2.01	628	13.29	475	9.48	564	10.83
Ssh2	ENSMUSG00000037926		681.445	1.41748	0.13595	128.014	1.59e-28	9.97e-27	679	3.02	769	3.2	787	3.24	1067	3.01	900	3.5	782	3.15	368	1.29	355	1.18	380	1.21
Plxnb2	ENSMUSG00000036606		384.728	2.37959	0.205402	127.963	1.63e-28	1.02e-26	582	6.74	573	6.2	605	6.48	517	3.79	372	3.77	229	2.4	144	1.32	149	1.28	154	1.28
Asphd2	ENSMUSG00000029348		1982.34	-0.516394	0.132246	127.085	2.53e-28	1.57e-26	1705	35.03	1688	32.41	1835	34.92	1493	19.44	901	16.2	912	16.94	3139	50.92	3193	48.85	3548	52.24
Pnpla7	ENSMUSG00000036833		253.475	4.28684	0.356267	126.703	3.07e-28	1.89e-26	384	4.22	358	3.68	420	4.28	279	1.94	450	4.33	177	1.76	17	0.15	25	0.2	37	0.29
Slc9a3r1	ENSMUSG00000020733		140.598	3.38623	0.320937	126.542	3.32e-28	2.03e-26	156	6.68	185	7.4	166	6.58	265	7.19	259	9.7	145	5.61	23	0.78	28	0.89	13	0.4
Tpp1	ENSMUSG00000030894		2100.33	1.33748	0.118966	126.542	3.32e-28	2.03e-26	2598	41.45	2742	40.88	2763	40.83	2609	26.38	1890	26.38	1707	24.62	1273	16.04	1613	19.16	1358	15.53
Abhd4	ENSMUSG00000040997		345.763	2.47132	0.21359	125.912	4.56e-28	2.77e-26	502	12.61	502	11.79	554	12.89	468	7.45	333	7.32	257	5.84	146	2.9	133	2.49	91	1.64
Vamp3	ENSMUSG00000028955		618.481	2.73586	0.235392	125.356	6.02e-28	3.64e-26	819	23.36	844	22.49	873	23.06	923	16.68	636	15.87	769	19.83	193	4.35	209	4.44	100	2.04
Rnf130	ENSMUSG00000020376		945.139	2.75065	0.233741	125.139	6.7e-28	4.03e-26	1332	70.44	1655	81.79	1502	73.56	962	32.24	594	27.48	1101	52.64	317	13.24	320	12.6	241	9.13
H2-T22	ENSMUSG00000056116		383.223	2.33587	0.22919	125.094	6.86e-28	4.11e-26	696	16.8	630	14.21	676	15.11	276	4.22	207	4.37	213	4.65	199	3.79	114	2.05	209	3.61
Ptgs2	ENSMUSG00000032487		731.351	2.96043	0.290909	124.164	1.09e-27	6.5e-26	1298	23.35	1546	25.99	1443	24.04	332	3.79	408	6.42	266	4.33	247	3.51	355	4.76	126	1.62
Cd9	ENSMUSG00000030342		4108.43	7.76753	0.672814	124.145	1.1e-27	6.53e-26	9786	394.47	10633	400.54	10813	403.66	151	3.86	178	6.28	109	3.97	39	1.24	136	4.08	17	0.49
2610203C22Rik	ENSMUSG00000079671		121.165	2.21385	0.291177	122.562	2.43e-27	1.44e-25	101	1.69	107	1.68	88	1.37	303	3.22	209	3.07	214	3.25	36	0.48	19	0.24	29	0.35
Snx20	ENSMUSG00000031662		183.635	3.51417	0.304976	122.408	2.63e-27	1.54e-25	318	4.07	286	3.42	306	3.63	221	1.79	204	2.28	114	1.32	39	0.39	20	0.19	46	0.42
Ppp1r15a	ENSMUSG00000040435		1049.06	2.49041	0.215171	122.321	2.74e-27	1.6e-25	1535	43.06	1533	40.19	1671	43.41	1154	20.52	1254	30.78	736	18.67	373	8.26	460	9.61	282	5.67
Ccl2	ENSMUSG00000035385		3442.21	6.23746	0.566235	121.482	4.17e-27	2.43e-25	1804	130.61	1700	115.02	1959	131.35	10170	466.63	7300	462.39	8826	577.73	19	1.09	67	3.61	11	0.57
Pdlim4	ENSMUSG00000020388		97.5814	3.69071	0.338393	121.46	4.22e-27	2.44e-25	126	4.06	143	4.3	192	5.72	153	3.12	95	2.67	83	2.42	17	0.43	19	0.46	11	0.25
Irf2bp2	ENSMUSG00000051495		548.302	1.54475	0.147317	121.327	4.51e-27	2.6e-25	591	9.59	633	9.59	653	9.81	927	9.53	621	8.81	623	9.14	243	3.11	291	3.51	317	3.68
Blvrb	ENSMUSG00000040466		597.687	1.4395	0.260222	121.232	4.73e-27	2.71e-25	406	12.02	331	9.16	374	10.26	1888	35.44	1113	28.84	973	26.05	135	3.16	137	3.02	272	5.77
Csrp1	ENSMUSG00000026421		97.7401	3.45809	0.363511	121.067	5.14e-27	2.93e-25	193	8.13	214	8.42	211	8.23	34	0.91	34	1.25	32	1.22	11	0.37	43	1.35	21	0.63
Asah1	ENSMUSG00000031591		1895.68	1.94243	0.174553	120.857	5.7e-27	3.24e-25	2015	48.97	2663	60.48	2502	56.32	2643	40.71	2126	45.21	2235	49.11	822	15.77	1001	18.12	639	11.13
Ctso	ENSMUSG00000028015		471.879	2.35852	0.209681	120.754	6e-27	3.4e-25	635	10.21	830	12.47	717	10.68	555	5.66	363	5.11	398	5.79	144	1.83	259	3.1	161	1.86
Slc29a3	ENSMUSG00000020100		259.042	2.45395	0.221406	120.428	7.07e-27	3.98e-25	363	5.13	458	6.04	410	5.36	299	2.68	247	3.05	150	1.92	85	0.95	117	1.23	95	0.96
Idh2	ENSMUSG00000030541		562.983	1.78694	0.210486	120.235	7.79e-27	4.37e-25	487	15.5	506	15.05	566	16.69	1306	26.35	889	24.76	779	22.42	215	5.4	246	5.83	135	3.08
Snx18	ENSMUSG00000042364		257.488	2.525	0.224308	119.987	8.81e-27	4.92e-25	363	6.73	427	7.39	348	5.97	273	3.21	300	4.86	234	3.92	72	1.05	109	1.5	81	1.08
Sft2d2	ENSMUSG00000040848		270.033	2.30355	0.240604	119.409	1.18e-26	6.54e-25	292	4.22	283	3.82	274	3.67	627	5.74	366	4.63	366	4.78	89	1.02	88	0.95	50	0.52
Zfp36l1	ENSMUSG00000021127		1614.5	6.63517	0.518665	119.346	1.21e-26	6.72e-25	1993	54.92	1649	42.46	1768	45.12	4405	76.93	3005	72.44	1633	40.68	14	0.3	47	0.96	12	0.24
Lgals3bp	ENSMUSG00000033880		3644.52	6.07761	0.514198	119.017	1.43e-26	7.88e-25	8276	239.51	8408	227.39	9062	242.88	1268	23.26	833	21.09	493	12.9	55	1.26	266	5.73	191	3.96
Cd68	ENSMUSG00000018774		4448.8	6.30985	0.464929	118.757	1.63e-26	8.93e-25	6851	449.07	6786	415.67	7537	457.52	7485	310.92	4164	238.78	4809	284.99	58	3	223	10.88	77	3.62
Scn1b	ENSMUSG00000019194		7713	-0.53817	0.167116	117.848	2.57e-26	1.4e-24	6733	298.42	7041	291.63	7119	292.2	3948	110.89	2645	102.56	3749	150.23	14678	513.65	12326	406.79	12936	410.84
Kctd17	ENSMUSG00000033287		687.879	-0.529996	0.162589	117.581	2.94e-26	1.6e-24	665	25.68	546	19.7	648	23.17	337	8.25	328	11.08	274	9.56	1046	31.89	1300	37.38	1216	33.64
Cux1	ENSMUSG00000029705		220.443	2.14432	0.201201	117.438	3.15e-26	1.71e-24	300	1.23	351	1.35	376	1.43	252	0.66	167	0.6	148	0.55	108	0.35	111	0.34	87	0.26
Pde3b	ENSMUSG00000030671		252.816	3.17592	0.295421	117.102	3.73e-26	2.01e-24	418	3.78	496	4.19	489	4.09	148	0.85	133	1.05	201	1.64	94	0.67	48	0.32	61	0.4
Slc16a6	ENSMUSG00000041920		276.41	2.27392	0.210576	116.532	4.96e-26	2.66e-24	397	6.7	419	6.61	479	7.49	291	3.11	245	3.62	186	2.84	111	1.48	151	1.9	92	1.11
Pfkfb3	ENSMUSG00000026773		695.565	3.12749	0.308185	116.475	5.1e-26	2.71e-24	1349	14.7	1319	13.43	1423	14.36	399	2.76	430	4.1	189	1.86	229	1.97	111	0.9	275	2.15
Adap1	ENSMUSG00000056413		1319.32	-0.814302	0.154201	116.485	5.08e-26	2.71e-24	990	24.78	1006	23.53	1090	25.26	970	15.39	679	14.87	490	11.09	2446	48.34	2378	44.32	2334	41.86
Dap	ENSMUSG00000039168		208.79	2.43374	0.235311	114.565	1.33e-25	7.02e-24	281	12.03	244	9.76	246	9.75	420	11.39	251	9.4	222	8.59	65	2.2	73	2.33	51	1.56
Cflar	ENSMUSG00000026031		294.524	2.52084	0.229439	114.311	1.51e-25	7.94e-24	385	2.5	436	2.65	418	2.52	451	1.86	296	1.68	293	1.72	128	0.66	78	0.38	77	0.36
C1qa	ENSMUSG00000036887		18278.4	8.35998	0.574265	114.22	1.58e-25	8.27e-24	36500	2891.71	33190	2457.25	36132	2650.98	21226	1065.69	12406	859.85	11078	793.48	105	6.57	281	16.58	45	2.55
mt-Co1	ENSMUSG00000064351		23203.7	1.55951	0.142902	113.844	1.9e-25	9.94e-24	28192	1503.46	29703	1480.29	32019	1581.35	35306	1193.2	20669	964.31	19430	936.81	11979	504.4	13242	525.85	15101	577.08
Klf6	ENSMUSG00000000078		1684.66	0.623867	0.135081	113.551	2.2e-25	1.15e-23	1221	22.91	1320	23.15	1299	22.57	3478	41.36	2660	43.67	2293	38.9	893	13.23	1196	16.71	1213	16.31
Ankrd13a	ENSMUSG00000041870		326.93	1.70267	0.168897	113.219	2.6e-25	1.35e-23	462	6.36	502	6.46	482	6.15	329	2.87	213	2.57	256	3.19	190	2.07	217	2.23	180	1.78
Frmd8	ENSMUSG00000024816		104.472	3.44861	0.322694	112.969	2.94e-25	1.52e-23	187	3.03	175	2.65	140	2.1	99	1.02	120	1.7	96	1.41	18	0.23	21	0.25	22	0.26
Cmtm6	ENSMUSG00000032434		858.215	3.71406	0.319793	112.882	3.08e-25	1.58e-23	1191	28.53	1410	31.56	1215	26.95	1171	17.77	1073	22.48	903	19.55	143	2.7	193	3.44	48	0.82
Lipa	ENSMUSG00000024781		1005.17	1.72359	0.160693	111.654	5.68e-25	2.91e-23	1097	30.44	1447	37.53	1278	32.84	1500	26.38	968	23.5	1064	26.7	562	12.31	514	10.62	445	8.85
Atp6v0e	ENSMUSG00000015575		996.03	1.90309	0.178221	109.983	1.31e-24	6.68e-23	1335	33.73	1196	28.24	1302	30.47	1560	24.98	956	21.13	1065	24.33	340	6.78	474	8.92	548	9.92
Rps6ka1	ENSMUSG00000003644		312.637	3.71535	0.333072	109.508	1.66e-24	8.44e-23	551	10.66	539	9.75	567	10.16	307	3.76	237	4.01	244	4.27	17	0.26	81	1.17	71	0.98
Sdc4	ENSMUSG00000017009		1748.57	6.03533	0.498705	109.485	1.68e-24	8.5e-23	1931	62.47	1969	59.52	2109	63.18	3224	66.09	3223	91.21	2733	79.93	16	0.41	80	1.93	27	0.63
Ube2l6	ENSMUSG00000027078		366.881	3.34807	0.303208	108.897	2.26e-24	1.14e-22	576	23.78	626	24.15	683	26.11	459	12.01	271	9.79	251	9.37	64	2.09	138	4.24	44	1.3
Rgs2	ENSMUSG00000026360		2401.63	1.26296	0.121958	108.839	2.32e-24	1.16e-22	2712	61.61	2762	58.63	2800	58.91	3678	52.95	2713	53.92	2248	46.17	1526	27.37	1463	24.75	1562	25.43
Mxd1	ENSMUSG00000001156		238.951	2.01425	0.211591	108.268	3.09e-24	1.54e-22	348	4.05	408	4.44	409	4.41	193	1.42	154	1.57	146	1.54	152	1.4	131	1.14	96	0.8
Mgat1	ENSMUSG00000020346		335.048	1.87174	0.208133	107.799	3.91e-24	1.94e-22	340	5.92	358	5.82	353	5.69	726	8.01	477	7.26	394	6.2	102	1.4	167	2.16	112	1.4
Dok3	ENSMUSG00000035711		101.504	2.45189	0.347689	107.598	4.32e-24	2.14e-22	97	5.17	68	3.39	69	3.41	300	10.13	194	9.05	154	7.42	15	0.63	27	1.07	15	0.57
Tmem86a	ENSMUSG00000010307		774.355	2.25182	0.210524	106.555	7.28e-24	3.59e-22	1016	44.36	1007	41.09	1183	47.84	1145	31.68	972	37.13	556	21.95	233	8.03	362	11.77	298	9.32
Nfkb2	ENSMUSG00000025225		96.3377	3.8127	0.36818	105.383	1.31e-23	6.42e-22	163	4.08	154	3.61	171	3.97	124	1.97	108	2.37	50	1.13	14	0.28	21	0.39	11	0.2
Slc44a2	ENSMUSG00000057193		314.001	1.42088	0.180404	105.26	1.39e-23	6.8e-22	464	4.41	476	4.22	494	4.34	207	1.25	200	1.66	159	1.37	215	1.61	283	2	211	1.44
Selenop	ENSMUSG00000064373		9934.02	6.71505	0.555297	105.217	1.42e-23	6.92e-22	8341	241.56	9910	268.2	9667	259.27	27310	501.23	16686	422.76	17767	465.2	76	1.74	232	5	47	0.98
Hspa1b	ENSMUSG00000090877		454.345	1.50185	0.340335	104.546	1.99e-23	9.65e-22	237	6.97	203	5.58	217	5.91	1300	24.22	1463	37.62	544	14.46	53	1.23	115	2.52	142	2.99
Fam234a	ENSMUSG00000024187		224.049	1.74684	0.243165	104.437	2.1e-23	1.01e-21	212	4.39	177	3.42	186	3.57	521	6.83	442	8	281	5.26	69	1.13	66	1.02	92	1.36
Cotl1	ENSMUSG00000031827		2253.3	1.71697	0.166519	104.362	2.18e-23	1.05e-21	3155	162.88	2967	143.14	3294	157.48	3132	102.47	1888	85.27	1549	72.3	1124	45.82	1487	57.16	1186	43.87
Ctss	ENSMUSG00000038642		21055.9	8.38693	0.637935	104.341	2.2e-23	1.06e-21	46110	2797.63	50289	2851.34	50045	2811.96	7864	302.37	6049	321.08	5824	319.47	138	6.61	406	18.34	41	1.78
Rrbp1	ENSMUSG00000027422		487.087	3.02566	0.279802	103.866	2.79e-23	1.33e-21	771	7.23	662	5.8	723	6.28	721	4.28	559	4.59	412	3.49	106	0.78	66	0.46	178	1.2
Mif4gd	ENSMUSG00000020743		162.605	2.61926	0.252162	103.843	2.82e-23	1.34e-21	245	10.04	246	9.42	245	9.3	233	6.05	140	5.02	137	5.08	42	1.36	74	2.26	43	1.26
Gm2a	ENSMUSG00000000594		1833.5	1.9242	0.198447	103.278	3.74e-23	1.78e-21	2651	52.93	2902	54.14	3003	55.52	1570	19.86	1134	19.81	1470	26.53	818	12.89	1356	20.16	817	11.69
Tap2	ENSMUSG00000024339		233.741	2.84745	0.288545	102.945	4.42e-23	2.09e-21	390	8.5	404	8.23	471	9.51	234	3.23	164	3.13	76	1.5	69	1.19	65	1.05	98	1.53
Otulin	ENSMUSG00000046034		316.321	0.0835096	0.179434	102.849	4.64e-23	2.18e-21	347	19.18	365	18.85	384	19.65	137	4.8	109	5.27	140	6.99	450	19.63	500	20.57	416	16.47
Gm23935	ENSMUSG00000076258		4499.28	3.03529	0.296383	102.553	5.38e-23	2.52e-21	9553	13808.9	6655	8989.77	8242	11033.3	3323	3044.04	4128	5220.24	1535	2006.04	1428	1629.81	923	993.48	1590	1646.95
Gclc	ENSMUSG00000032350		883.509	-0.185722	0.170112	102.479	5.58e-23	2.61e-21	856	18.73	984	20.12	906	18.36	381	5.28	377	7.22	414	8.19	1460	25.22	1361	22.17	1293	20.27
Man2b2	ENSMUSG00000029119		355.767	2.36061	0.240187	102.147	6.59e-23	3.07e-21	614	14.34	579	12.64	578	12.5	369	5.46	285	5.82	151	3.19	117	2.16	161	2.8	180	3.01
Tusc1	ENSMUSG00000054000		169.495	-1.48721	0.24953	101.456	9.31e-23	4.32e-21	99	5.94	96	5.38	110	6.11	62	2.36	63	3.31	58	3.14	304	14.39	331	14.78	497	21.36
E230029C05Rik	ENSMUSG00000097585		168.014	2.8318	0.319949	100.999	1.17e-22	5.41e-21	320	4.41	300	3.87	357	4.56	82	0.72	99	1.19	47	0.59	33	0.36	85	0.87	65	0.64
Abat	ENSMUSG00000057880		912.885	-1.7857	0.183287	100.863	1.25e-22	5.76e-21	307	3.26	332	3.3	290	2.86	1682	11.34	1141	10.62	901	8.66	1282	10.76	1760	13.94	1203	9.17
Gng12	ENSMUSG00000036402		849.37	1.25101	0.126845	100.815	1.28e-22	5.88e-21	970	16.91	963	15.69	966	15.59	1300	14.36	895	13.65	886	13.96	540	7.43	534	6.93	535	6.68
Ighm	ENSMUSG00000076617		4025.74	6.82081	0.577476	100.619	1.42e-22	6.46e-21	8413	367.54	9783	399.4	9597	388.28	1708	47.29	1147	43.84	1051	41.51	202	6.97	40	1.3	75	2.35
Cenpa	ENSMUSG00000029177		103.278	2.26719	0.299468	100.611	1.42e-22	6.47e-21	80	1.12	94	1.24	111	1.45	264	2.35	156	1.92	160	2.03	24	0.27	21	0.22	33	0.33
Rcbtb2	ENSMUSG00000022106		602.374	1.57324	0.160138	100.394	1.58e-22	7.18e-21	747	6.49	898	7.29	874	7.03	764	4.2	428	3.25	459	3.6	380	2.61	368	2.38	367	2.28
Nrgn	ENSMUSG00000053310		25771.8	-0.836737	0.212753	100.053	1.88e-22	8.49e-21	23116	1310.82	18634	987.45	20796	1092.1	13137	472.09	9475	470.04	7927	406.4	43250	1936.44	36610	1545.85	68194	2771.01
Cdk9	ENSMUSG00000009555		849.774	-0.116412	0.126737	99.8338	2.1e-22	9.43e-21	834	14.9	843	14.08	897	14.84	584	6.61	466	7.28	447	7.22	1102	15.55	1241	16.51	1348	17.26
Magt1	ENSMUSG00000031232		267.483	3.65041	0.34287	98.9103	3.33e-22	1.49e-20	371	6.54	449	7.4	411	6.71	433	4.84	211	3.26	297	4.74	69	0.96	41	0.54	18	0.23
Akt1	ENSMUSG00000001729		1032.71	-0.0317538	0.131121	98.6514	3.79e-22	1.69e-20	1039	20.89	1030	19.35	1171	21.8	725	9.24	595	10.47	470	8.54	1436	22.8	1530	22.91	1408	20.29
Dynlt1-ps1	ENSMUSG00000082691		165.841	1.57404	0.254626	98.6475	3.79e-22	1.69e-20	126	30.36	129	29.04	139	31.01	468	71.45	227	47.84	275	59.9	55	10.46	70	12.56	50	8.63
Cpne3	ENSMUSG00000028228		229.999	3.37925	0.334762	98.5857	3.91e-22	1.74e-20	326	3.77	298	3.22	272	2.91	370	2.71	328	3.32	289	3.02	45	0.41	56	0.48	13	0.11
Tsc22d3	ENSMUSG00000031431		1985.33	-0.101515	0.179131	98.5074	4.07e-22	1.8e-20	1006	19.09	980	17.38	1111	19.53	5472	65.82	2556	42.44	3406	58.45	1303	19.53	1504	21.26	1590	21.63
Kdm1a	ENSMUSG00000036940		777.673	-0.240502	0.133235	97.462	6.86e-22	3.02e-20	684	10.88	767	11.4	812	11.96	573	5.78	433	6.03	353	5.08	1121	14.08	1158	13.72	1248	14.23
Mthfs	ENSMUSG00000066442		222.149	2.18605	0.227406	97.4097	7.04e-22	3.09e-20	265	2.86	273	2.75	285	2.85	418	2.86	248	2.34	244	2.38	61	0.52	107	0.86	72	0.56
Slc12a2	ENSMUSG00000024597		236.509	2.87911	0.285505	96.5174	1.1e-21	4.81e-20	342	4.32	430	5.08	414	4.85	229	1.83	124	1.37	246	2.81	65	0.65	94	0.88	54	0.49
Hif1a	ENSMUSG00000021109		1501.94	1.13719	0.149648	96.3726	1.18e-21	5.16e-20	1872	26.16	2245	29.32	2136	27.64	1223	10.83	888	10.86	1032	13.04	1224	13.51	1450	15.09	1078	10.79
Snx5	ENSMUSG00000027423		1856.88	1.43043	0.14485	96.2093	1.28e-21	5.57e-20	2070	40.83	2327	42.9	2298	41.98	2830	35.38	1619	27.94	2090	37.27	1070	16.66	1140	16.74	1068	15.1
Mark3	ENSMUSG00000007411		1010.05	-0.105049	0.135813	95.9073	1.49e-21	6.46e-20	895	7.6	1151	9.14	1057	8.31	693	3.73	522	3.88	509	3.91	1499	10.05	1562	9.88	1334	8.12
1700017B05Rik	ENSMUSG00000032300		356.989	2.05588	0.222869	95.756	1.61e-21	6.94e-20	423	6.66	367	5.4	440	6.41	806	8.04	380	5.23	406	5.78	112	1.39	130	1.52	150	1.69
Galc	ENSMUSG00000021003		167.328	2.0553	0.223488	95.6027	1.74e-21	7.47e-20	175	0.97	226	1.17	194	0.99	297	1.04	196	0.95	209	1.05	54	0.24	60	0.25	75	0.3
Tfpi	ENSMUSG00000027082		120.755	2.5652	0.260914	95.0446	2.3e-21	9.84e-20	165	2.49	203	2.86	173	2.42	129	1.23	121	1.6	122	1.66	31	0.37	48	0.54	42	0.45
Btbd2	ENSMUSG00000003344		938.849	-0.632694	0.146452	94.8785	2.5e-21	1.07e-19	760	17.46	712	15.29	854	18.17	694	10.11	451	9.07	512	10.64	1410	25.58	1587	27.15	1775	29.22
Car12	ENSMUSG00000032373		581.938	-0.508318	0.163211	94.8545	2.53e-21	1.07e-19	462	5.01	574	5.82	528	5.3	372	2.56	254	2.41	270	2.65	942	8.07	1162	9.38	833	6.47
Yjefn3	ENSMUSG00000048967		513.605	-1.07148	0.170489	94.2218	3.47e-21	1.47e-19	204	19.1	200	17.5	227	19.68	1089	64.62	759	62.17	698	59.09	495	36.59	561	39.11	699	46.9
Mbp	ENSMUSG00000041607		1321.42	2.38178	0.245541	94.017	3.84e-21	1.62e-19	2089	20.48	2081	19.07	2301	20.89	1248	7.75	1251	10.73	641	5.68	360	2.79	738	5.39	556	3.91
Dlx1	ENSMUSG00000041911		307.498	-2.49238	0.283479	93.6795	4.55e-21	1.91e-19	54	0.82	53	0.76	70	0.99	741	7.17	366	4.89	438	6.05	444	5.35	586	6.66	286	3.13
Cd2ap	ENSMUSG00000061665		168.554	2.36393	0.244887	93.435	5.14e-21	2.16e-19	196	2.99	249	3.55	227	3.21	230	2.22	207	2.76	187	2.58	40	0.48	77	0.88	56	0.61
Smim3	ENSMUSG00000038059		312.023	1.55796	0.227586	93.2279	5.7e-21	2.38e-19	499	20.72	511	19.83	515	19.81	191	5.03	131	4.76	138	5.18	205	6.72	166	5.13	313	9.31
Pptc7	ENSMUSG00000038582		513.3	-0.452178	0.175351	93.0415	6.26e-21	2.61e-19	473	8.26	482	7.86	472	7.63	299	3.31	173	2.64	257	4.06	873	12.04	827	10.75	877	10.97
Tob2	ENSMUSG00000048546		329.523	1.84837	0.194261	92.3852	8.69e-21	3.61e-19	405	8.35	364	7.02	449	8.58	529	6.92	397	7.16	324	6.04	154	2.51	172	2.64	121	1.79
Bank1	ENSMUSG00000037922		97.8525	2.36296	0.358465	92.3118	9.01e-21	3.73e-19	76	0.84	69	0.71	85	0.87	303	2.11	136	1.31	180	1.79	19	0.17	12	0.1	28	0.22
Tmed10	ENSMUSG00000021248		1788.17	1.39493	0.142854	92.2945	9.09e-21	3.75e-19	2155	30.56	2294	30.4	2231	29.3	2586	23.24	1453	18.02	1786	22.89	1118	12.52	1118	11.8	1117	11.35
Ccl7	ENSMUSG00000035373		4686.84	6.47654	0.652565	92.2111	9.48e-21	3.9e-19	2350	241.73	2491	239.45	2769	263.78	14440	941.3	9696	872.54	11662	1084.54	14	1.14	86	6.59	15	1.11
Ninj1	ENSMUSG00000037966		1585.4	2.20128	0.262902	92.1855	9.6e-21	3.93e-19	1605	84.23	1479	72.53	1683	81.8	3789	126.01	2461	112.99	1989	94.37	247	10.23	693	27.08	447	16.81
Cnr1	ENSMUSG00000044288		3855.93	-0.954167	0.175717	92.1639	9.7e-21	3.96e-19	1429	18.27	1619	19.34	1733	20.52	8218	66.59	4931	55.16	6678	77.2	3728	37.64	5064	48.21	3456	31.66
Rasa4	ENSMUSG00000004952		172.489	3.15825	0.323622	91.8802	1.12e-20	4.55e-19	260	2.86	219	2.25	226	2.3	297	2.07	281	2.71	117	1.16	26	0.23	37	0.3	42	0.33
Psap	ENSMUSG00000004207		7288.25	1.09538	0.162781	91.8643	1.13e-20	4.57e-19	9806	294.44	10296	288.91	10645	296.01	6882	130.96	4091	107.47	3369	91.46	6072	143.96	7371	164.81	5584	120.15
Marcks	ENSMUSG00000069662		2894.41	1.86201	0.189583	91.4025	1.42e-20	5.74e-19	3481	70.85	3992	75.93	3855	72.67	3930	50.69	2367	42.15	3605	66.34	1587	25.5	1245	18.87	1261	18.39
Mob3c	ENSMUSG00000028709		222.547	2.89008	0.295025	90.1982	2.59e-20	1.04e-18	313	8.67	291	7.53	331	8.49	396	6.95	244	5.91	203	5.08	39	0.85	91	1.88	38	0.75
Susd1	ENSMUSG00000038578		165.904	1.68257	0.267157	89.9907	2.88e-20	1.16e-18	127	2.2	156	2.52	127	2.03	443	4.85	288	4.36	223	3.49	69	0.94	58	0.75	41	0.51
Itga6	ENSMUSG00000027111		161.393	2.52524	0.262073	89.7948	3.17e-20	1.27e-18	238	2.17	249	2.12	262	2.22	168	0.97	139	1.11	150	1.24	33	0.24	73	0.5	67	0.44
Tsc22d4	ENSMUSG00000029723		265.435	2.33665	0.243716	89.7513	3.24e-20	1.29e-18	359	3.94	317	3.25	375	3.81	401	2.79	354	3.4	240	2.38	58	0.5	113	0.92	106	0.83
Aplp1	ENSMUSG00000006651		22957.6	-0.29603	0.133356	89.6084	3.48e-20	1.39e-18	20860	569.68	21662	552.84	22132	559.75	16346	282.9	11256	268.93	13919	343.67	30086	648.74	37808	768.85	37244	728.85
Htr3a	ENSMUSG00000032269		324.69	-2.25582	0.320883	88.8905	4.99e-20	1.98e-18	43	1.7	70	2.59	56	2.05	1010	25.32	351	12.15	624	22.32	227	7.09	462	13.61	382	10.83
Rnf13	ENSMUSG00000036503		2216.25	1.43066	0.149882	88.4001	6.37e-20	2.52e-18	2584	21.25	3009	23.12	2911	22.17	3061	15.95	1679	12.08	2197	16.33	1341	8.71	1474	9.03	1348	7.94
Chst1	ENSMUSG00000027221		4680.79	-0.462769	0.115877	87.6749	9.15e-20	3.61e-18	3906	120.09	3842	110.38	4203	119.67	3759	73.24	3075	82.71	2818	78.33	6362	154.43	8139	186.32	7319	161.24
Scarb2	ENSMUSG00000029426		727.888	1.95271	0.204413	87.5462	9.76e-20	3.83e-18	955	12.52	1127	13.81	1047	12.71	932	7.74	483	5.54	720	8.53	407	4.21	366	3.57	290	2.72
H3f3b	ENSMUSG00000016559		17622.4	1.07684	0.128399	87.469	1.01e-19	3.97e-18	16861	466.82	19105	494.3	18564	475.98	26009	456.34	21949	531.63	21561	539.69	9736	212.83	11348	233.95	13104	259.97
Irf1	ENSMUSG00000018899		634.154	5.88429	0.568852	87.3434	1.08e-19	4.22e-18	1388	28.76	1380	26.72	1496	28.71	290	3.81	288	5.22	129	2.42	12	0.2	64	0.99	21	0.31
Gpr137b-ps	ENSMUSG00000097715		307.757	2.06771	0.225682	86.8236	1.4e-19	5.45e-18	461	8.05	510	8.33	455	7.36	221	2.45	264	4.04	258	4.08	170	2.35	147	1.91	131	1.64
Atp1b3	ENSMUSG00000032412		2142.98	1.34182	0.141954	86.6266	1.55e-19	6e-18	2398	82.7	2764	89.08	2764	88.28	3079	67.3	1753	52.89	2158	67.29	1360	37.03	1447	37.16	1317	32.55
Srgap2	ENSMUSG00000026425		692.928	1.30321	0.138741	86.5085	1.64e-19	6.34e-18	787	5.16	899	5.51	886	5.38	818	3.4	678	3.89	674	4	481	2.49	450	2.2	442	2.08
Nfxl1	ENSMUSG00000072889		217.086	2.18667	0.274046	86.0923	2.02e-19	7.78e-18	191	1.89	253	2.35	225	2.07	390	2.45	352	3.05	330	2.96	90	0.7	41	0.3	61	0.43
Icosl	ENSMUSG00000000732		109.486	2.44792	0.277936	85.3648	2.91e-19	1.12e-17	203	3.62	162	2.7	188	3.11	97	1.1	72	1.12	69	1.11	29	0.41	56	0.74	50	0.64
Frmd4b	ENSMUSG00000030064		245.606	2.94386	0.321151	85.0456	3.41e-19	1.31e-17	279	1.61	339	1.83	298	1.59	423	1.54	348	1.75	311	1.62	44	0.2	90	0.39	24	0.1
Rab12	ENSMUSG00000023460		1217.6	0.0474903	0.184867	85.0056	3.48e-19	1.33e-17	1229	33.52	1439	36.68	1441	36.4	560	9.68	470	11.21	605	14.92	1971	42.44	1766	35.87	1489	29.1
Fam43a	ENSMUSG00000046546		208.948	2.00713	0.428235	84.9072	3.65e-19	1.39e-17	131	3.51	76	1.9	95	2.36	722	12.26	587	13.76	275	6.66	53	1.12	35	0.7	11	0.21
Elf1	ENSMUSG00000036461		177.736	2.56968	0.274102	84.6136	4.23e-19	1.61e-17	247	4.72	256	4.57	236	4.17	288	3.49	203	3.39	157	2.71	39	0.59	44	0.63	82	1.12
Nagpa	ENSMUSG00000023143		363.383	1.76669	0.191565	84.2032	5.19e-19	1.97e-17	484	16.83	524	17.02	522	16.81	480	10.58	341	10.37	237	7.45	178	4.89	234	6.06	183	4.56
Mapkapk2	ENSMUSG00000016528		344.698	1.98144	0.21498	82.9877	9.54e-19	3.6e-17	499	13.52	485	12.28	518	13	386	6.63	366	8.68	227	5.56	124	2.65	184	3.71	197	3.82
Prcp	ENSMUSG00000061119		243.235	2.37846	0.256558	82.8984	9.97e-19	3.75e-17	295	4.42	372	5.21	314	4.36	358	3.4	230	3.02	302	4.09	111	1.31	60	0.67	76	0.82
Vwa5a	ENSMUSG00000023186		343.969	2.04416	0.220405	82.5561	1.18e-18	4.44e-17	415	6.98	516	8.11	446	6.95	498	5.31	332	4.88	365	5.55	146	1.94	193	2.42	102	1.23
mt-Rnr2	ENSMUSG00000064339		20914.5	1.47858	0.165071	82.3529	1.31e-18	4.9e-17	23242	1210.49	24465	1190.73	25311	1220.82	37810	1247.94	22541	1027.05	19672	926.29	9938	408.67	10649	412.99	14066	524.95
Fam107b	ENSMUSG00000026655		132.075	1.94752	0.231763	81.5301	1.98e-18	7.37e-17	191	4.18	239	4.89	194	3.93	128	1.78	93	1.78	77	1.52	61	1.05	84	1.37	69	1.08
Cyfip1	ENSMUSG00000030447		2094.37	0.810066	0.107114	81.4	2.11e-18	7.84e-17	2345	16.18	2660	17.15	2572	16.44	2180	9.53	1679	10.14	1529	9.54	1849	10.07	2036	10.46	1820	9
Rhoa	ENSMUSG00000007815		1872.78	1.49283	0.165916	81.383	2.13e-18	7.88e-17	2295	25.23	2738	28.13	2523	25.69	2600	18.12	1335	12.84	1500	14.91	1193	10.36	1072	8.78	1271	10.01
Timp2	ENSMUSG00000017466		6388.48	0.871495	0.206115	81.3722	2.14e-18	7.9e-17	8845	187.06	8903	175.95	9441	184.9	3279	43.95	2659	49.2	3066	58.62	4229	70.62	8703	137.05	6877	104.22
C1qb	ENSMUSG00000036905		24526.7	8.42721	0.681467	81.0535	2.51e-18	9.24e-17	47891	3626.77	43305	3064.67	46526	3262.98	30692	1472.96	16917	1120.78	17723	1213.43	104	6.22	387	21.82	47	2.55
Plk3	ENSMUSG00000028680		516.928	2.46187	0.267122	80.3858	3.5e-18	1.29e-16	804	26.17	829	25.22	813	24.51	558	11.51	581	16.55	251	7.39	245	6.3	167	4.05	171	3.99
Kcnip1	ENSMUSG00000053519		453.864	-2.23436	0.256109	80.3781	3.52e-18	1.29e-16	116	1.54	114	1.42	115	1.42	882	7.43	459	5.34	612	7.35	644	6.76	1012	10.01	499	4.75
Pitpna	ENSMUSG00000017781		4323.68	-0.167693	0.175691	80.221	3.8e-18	1.39e-16	4036	80.54	4754	88.65	4521	83.55	2188	27.67	1845	32.21	2319	41.84	7417	116.86	6568	97.59	5670	81.08
Znrf2	ENSMUSG00000058446		368.862	1.47192	0.19352	79.8467	4.59e-18	1.67e-16	476	6.35	606	7.56	562	6.94	356	3.01	190	2.22	239	2.88	235	2.48	315	3.13	233	2.23
Irak2	ENSMUSG00000060477		179.241	2.82806	0.314637	79.8394	4.6e-18	1.67e-16	295	5.51	314	5.48	314	5.43	220	2.6	129	2.11	82	1.38	57	0.84	82	1.14	33	0.44
Lap3	ENSMUSG00000039682		556.143	1.93622	0.226655	79.6209	5.13e-18	1.86e-16	728	19.36	930	23.11	937	23.08	566	9.54	330	7.68	409	9.83	259	5.44	419	8.3	219	4.17
Dnm2	ENSMUSG00000033335		453.441	1.64467	0.184714	79.5834	5.23e-18	1.89e-16	541	8.36	507	7.32	612	8.76	660	6.47	572	7.74	417	5.83	244	2.98	262	3.02	195	2.16
Lars2	ENSMUSG00000035202		8646.11	2.7673	0.304064	79.5631	5.29e-18	1.9e-16	15119	112.34	14232	98.82	15186	104.5	8999	42.37	8297	53.93	2742	18.42	2286	13.41	2332	12.9	4052	21.57
Lims1	ENSMUSG00000019920		561.195	1.61144	0.178267	79.3783	5.8e-18	2.08e-16	703	11.84	778	12.25	756	11.79	691	7.38	432	6.37	589	8.97	325	4.32	283	3.55	357	4.31
Bcl6	ENSMUSG00000022508		338.263	1.56397	0.198869	79.2221	6.27e-18	2.24e-16	489	6.01	536	6.16	489	5.57	328	2.56	166	1.79	248	2.76	198	1.92	255	2.34	225	1.98
Pttg1ip	ENSMUSG00000009291		781.633	1.42856	0.161535	79.1361	6.54e-18	2.33e-16	852	18.11	955	18.97	963	18.95	1115	15.02	995	18.5	708	13.6	390	6.54	533	8.43	439	6.69
Lpcat3	ENSMUSG00000004270		302.801	1.5946	0.197976	78.9616	7.14e-18	2.54e-16	364	9.18	493	11.62	495	11.56	334	5.34	183	4.04	183	4.17	190	3.78	186	3.49	213	3.85
Nipa1	ENSMUSG00000047037		523.544	-0.26097	0.15708	78.3616	9.64e-18	3.42e-16	480	12.43	496	12	548	13.14	354	5.81	221	5	295	6.9	765	15.64	828	15.96	819	15.19
Sik3	ENSMUSG00000034135		1180.84	-0.516758	0.151775	78.3	9.94e-18	3.51e-16	995	8.8	1072	8.86	987	8.08	874	4.9	703	5.44	555	4.44	2139	14.93	1744	11.48	1869	11.84
Pag1	ENSMUSG00000027508		105.32	2.2932	0.27492	78.1743	1.06e-17	3.73e-16	177	1.52	179	1.44	169	1.35	115	0.63	60	0.45	58	0.45	41	0.28	60	0.38	41	0.25
Dgkg	ENSMUSG00000022861		3765.71	-1.01484	0.128396	77.378	1.58e-17	5.54e-16	2193	32.38	2384	32.9	2475	33.84	3945	36.92	3335	43.08	2529	33.76	5576	65.01	6994	76.9	6281	66.46
Abhd17c	ENSMUSG00000038459		1201.85	0.341199	0.207921	77.0184	1.89e-17	6.61e-16	1398	25.01	1613	26.96	1484	24.58	521	5.91	369	5.77	634	10.25	1632	23.05	1594	21.23	1450	18.59
Jun	ENSMUSG00000052684		2445.65	1.89382	0.256639	76.4131	2.55e-17	8.92e-16	2462	63.61	2303	55.61	2460	58.86	5255	86.04	4947	111.82	2155	50.34	617	12.59	849	16.33	1118	20.7
2010300C02Rik	ENSMUSG00000026090		1710.62	-0.461947	0.139354	76.2777	2.73e-17	9.52e-16	1452	23.57	1483	22.5	1522	22.88	1322	13.6	1118	15.88	843	12.37	2882	36.94	2698	32.62	2514	29.25
mt-Co2	ENSMUSG00000064354		254.322	1.91447	0.219043	76.216	2.82e-17	9.79e-16	341	41.08	366	41.2	405	45.18	359	27.41	208	21.92	156	16.99	116	11.03	148	13.28	126	10.88
Card19	ENSMUSG00000037960		209.355	2.02523	0.25799	75.8655	3.36e-17	1.16e-15	232	12.94	244	12.72	211	10.9	422	14.92	309	15.08	236	11.9	51	2.25	67	2.78	106	4.24
Unc93b1	ENSMUSG00000036908		2226.72	6.9412	0.627409	75.2586	4.55e-17	1.57e-15	3598	104.35	3575	96.89	3958	106.3	3050	56.06	2812	71.35	1677	43.97	14	0.32	88	1.9	20	0.42
Itgb1	ENSMUSG00000025809		532.254	1.3818	0.161311	75.1946	4.7e-17	1.62e-15	563	11.37	690	13.02	614	11.48	799	10.22	525	9.27	604	11.02	262	4.18	358	5.38	328	4.75
Lhfpl3	ENSMUSG00000106379		146.289	2.4268	0.281787	75.1874	4.71e-17	1.62e-15	209	5.36	256	6.13	245	5.82	100	1.63	146	3.28	106	2.46	55	1.11	49	0.94	70	1.29
Tmem206	ENSMUSG00000026627		349.593	1.47836	0.172723	75.1713	4.75e-17	1.63e-15	424	15.55	513	17.59	477	16.21	439	10.21	291	9.34	263	8.72	243	7.04	224	6.12	201	5.28
Ctsc	ENSMUSG00000030560		5615.17	5.56259	0.568337	75.0597	5.02e-17	1.72e-15	5180	73.48	6641	88.04	5986	78.64	12753	114.65	9329	115.78	9612	123.28	111	1.24	332	3.51	60	0.61
Nsg1	ENSMUSG00000029126		7635.61	-0.81215	0.116021	75.0278	5.1e-17	1.74e-15	5020	128.65	5418	129.76	5452	129.4	8392	136.29	5683	127.42	5200	120.48	12155	245.96	13323	254.25	11360	208.62
Crlf3	ENSMUSG00000017561		341.81	1.68384	0.197132	74.8211	5.66e-17	1.92e-15	377	7.29	427	7.72	436	7.81	530	6.49	321	5.43	427	7.46	144	2.2	160	2.3	206	2.85
Mitf	ENSMUSG00000035158		147.648	2.14789	0.246544	74.7351	5.91e-17	2e-15	184	2.45	226	2.81	188	2.32	240	2.02	133	1.55	148	1.78	56	0.59	50	0.5	72	0.69
Hapln1	ENSMUSG00000021613		309.243	-3.70417	0.400495	74.2831	7.41e-17	2.5e-15	55	0.9	40	0.61	28	0.42	352	3.64	226	3.22	243	3.58	532	6.85	1293	15.69	330	3.85
Erbin	ENSMUSG00000021709		183.484	2.84413	0.330096	73.8662	9.12e-17	3.07e-15	212	2.2	254	2.46	245	2.35	304	2	212	1.92	247	2.32	23	0.19	78	0.6	31	0.23
Filip1l	ENSMUSG00000043336		100.706	2.09121	0.30544	73.7159	9.84e-17	3.31e-15	80	1.24	118	1.7	98	1.4	227	2.22	153	2.07	145	2.02	19	0.23	42	0.48	31	0.34
Gfap	ENSMUSG00000020932		353.931	2.76494	0.306003	73.6229	1.03e-16	3.45e-15	544	10.63	556	10.15	511	9.24	333	4.12	508	8.68	245	4.33	70	1.08	154	2.24	92	1.29
Egfl7	ENSMUSG00000026921		1036.26	-0.65174	0.157599	73.6078	1.04e-16	3.47e-15	507	11.67	510	10.97	546	11.63	2299	33.52	1507	30.33	1281	26.65	891	16.19	1142	19.57	1221	20.13
Jund	ENSMUSG00000071076		180.906	0.792339	0.277325	73.4569	1.12e-16	3.73e-15	283	13.98	261	12.05	255	11.67	51	1.6	34	1.47	77	3.44	185	7.22	236	8.68	191	6.76
Mfsd1	ENSMUSG00000027775		935.535	1.49818	0.172822	73.3455	1.18e-16	3.94e-15	970	26.27	1268	32.09	1223	30.68	1346	23.1	882	20.9	991	24.27	437	9.35	679	13.69	505	9.8
AI846148	ENSMUSG00000024970		283.55	-0.187094	0.17764	73.2458	1.24e-16	4.13e-15	303	7.84	276	6.68	283	6.78	170	2.79	113	2.56	145	3.39	422	8.62	467	9	410	7.61
Jdp2	ENSMUSG00000034271		471.98	-0.397943	0.188815	73.1039	1.34e-16	4.42e-15	468	17.95	428	15.34	433	15.38	269	6.54	239	8.02	189	6.55	899	27.23	650	18.57	757	20.81
Phc2	ENSMUSG00000028796		591.129	-0.298783	0.160278	72.9088	1.47e-16	4.86e-15	556	6.49	555	6.05	577	6.23	458	3.39	310	3.16	249	2.63	979	9.02	853	7.41	905	7.56
Bcl10	ENSMUSG00000028191		379.234	1.52827	0.213561	72.5574	1.76e-16	5.77e-15	343	6.19	430	7.25	380	6.35	772	8.83	425	6.71	552	9.01	184	2.62	209	2.81	134	1.73
Smox	ENSMUSG00000027333		293.872	1.5396	0.206901	72.3487	1.95e-16	6.39e-15	397	8.4	452	8.94	466	9.13	241	3.23	247	4.57	144	2.75	199	3.32	183	2.88	214	3.24
Mtr	ENSMUSG00000021311		138.772	1.70115	0.234913	72.1207	2.18e-16	7.14e-15	139	1.34	155	1.4	143	1.28	264	1.62	195	1.65	173	1.51	66	0.5	48	0.35	63	0.44
Cdkn1a	ENSMUSG00000023067		1717.41	3.88138	0.445717	71.9449	2.38e-16	7.78e-15	3646	135.14	3257	112.81	3500	120.14	802	18.84	1386	44.94	434	14.54	369	10.8	304	8.39	257	6.83
Tmem91	ENSMUSG00000061702		631.149	-0.560645	0.239288	71.7888	2.58e-16	8.39e-15	295	6.85	186	4.04	298	6.41	1472	21.67	1440	29.26	794	16.67	463	8.49	564	9.76	499	8.31
Elmod1	ENSMUSG00000041986		2575.65	0.908875	0.177697	71.7163	2.67e-16	8.68e-15	2081	38.67	2282	39.63	2107	36.26	6185	72.83	3151	51.22	3492	58.67	1339	19.65	1380	19.09	1837	24.46
Ptbp1	ENSMUSG00000006498		279.81	2.8474	0.333105	71.5563	2.9e-16	9.37e-15	462	8.03	514	8.35	482	7.76	281	3.1	232	3.53	126	1.98	40	0.55	144	1.86	87	1.08
Mmp17	ENSMUSG00000029436		1557.05	-0.65702	0.158585	71.1487	3.55e-16	1.15e-14	1277	15.9	1189	13.83	1292	14.89	1083	8.54	1008	10.98	810	9.12	2673	26.27	2981	27.63	2181	19.45
Ccsap	ENSMUSG00000031971		1187.82	-0.65781	0.169445	70.9595	3.9e-16	1.26e-14	958	28.53	909	25.29	1038	28.62	647	12.21	727	18.94	682	18.36	1837	43.19	2140	47.45	2089	44.57
Ampd2	ENSMUSG00000027889		715.807	-0.532605	0.134281	70.4524	5.03e-16	1.62e-14	571	9.01	579	8.53	631	9.22	580	5.8	485	6.69	403	5.75	1160	14.45	1152	13.53	1087	12.29
Cpt1c	ENSMUSG00000007783		2009.49	-1.0257	0.128691	70.4328	5.08e-16	1.63e-14	1146	16.85	1227	16.86	1274	17.34	2426	22.6	1745	22.44	1473	19.58	2917	33.86	3738	40.92	3171	33.4
Csnk1g2	ENSMUSG00000003345		485.945	-0.321682	0.193571	70.3823	5.21e-16	1.66e-14	424	7.23	423	6.74	572	9.03	259	2.8	251	3.74	193	2.97	860	11.57	815	10.34	658	8.04
Tnfaip3	ENSMUSG00000019850		1237.38	4.7871	0.497485	70.2302	5.62e-16	1.79e-14	2131	24.3	2499	26.63	2293	24.21	877	6.34	1494	14.9	564	5.81	121	1.09	159	1.35	51	0.42
Ythdf1	ENSMUSG00000038848		660.65	0.241602	0.134548	70.169	5.79e-16	1.84e-14	697	17.32	768	17.83	750	17.26	481	7.57	379	8.24	405	9.1	763	14.97	817	15.12	895	15.94
Cd151	ENSMUSG00000025510		135.025	2.55404	0.299232	69.8533	6.78e-16	2.15e-14	181	5.44	232	6.52	216	6.01	174	3.31	95	2.5	122	3.32	67	1.59	33	0.74	40	0.86
Rfxap	ENSMUSG00000036615		919.585	-0.388144	0.278087	69.8588	6.77e-16	2.15e-14	839	30.83	990	34	955	32.5	264	6.15	164	5.27	400	13.29	1337	38.8	1510	41.32	1969	51.85
Tyrobp	ENSMUSG00000030579		5457.86	8.05672	0.717118	69.8181	6.91e-16	2.18e-14	10804	1334.61	8620	995.08	10427	1192.84	7676	600.9	4156	449.13	3779	422.04	27	2.63	111	10.21	13	1.15
Lhfpl2	ENSMUSG00000045312		175.629	3.39902	0.452313	69.8011	6.96e-16	2.19e-14	324	3.17	369	3.38	407	3.69	56	0.35	50	0.43	81	0.72	32	0.25	93	0.68	14	0.1
Hnrnpf	ENSMUSG00000042079		1091.17	1.15789	0.137242	69.7427	7.17e-16	2.25e-14	1185	32.04	1377	34.8	1322	33.11	1499	25.69	980	23.18	1067	26.09	817	17.44	761	15.32	714	13.84
Gas6	ENSMUSG00000031451		1649.6	0.675921	0.196072	69.6987	7.33e-16	2.29e-14	1118	36.15	1235	37.32	1240	37.13	4116	84.35	2743	77.6	1999	58.44	766	19.56	1300	31.3	920	21.32
Ppp2ca	ENSMUSG00000020349		9153.39	-0.403744	0.245248	69.629	7.59e-16	2.37e-14	7909	87	9762	100.35	9233	94.06	2995	20.88	2406	23.15	4642	46.17	16847	146.33	15267	125.06	14683	115.74
Man1c1	ENSMUSG00000037306		390.942	2.68196	0.306506	69.6112	7.66e-16	2.39e-14	503	7.24	625	8.41	553	7.37	582	5.31	436	5.49	350	4.56	55	0.63	194	2.08	101	1.04
Apoe	ENSMUSG00000002985		92267.9	5.62297	0.624566	69.5005	8.09e-16	2.51e-14	79014	3045.03	74176	2671.35	77606	2769.72	262794	6418.05	196291	6617.87	147112	5125.62	798	24.28	4366	125.29	1155	31.9
Dync1i1	ENSMUSG00000029757		3890.78	-0.913593	0.109238	69.3392	8.77e-16	2.72e-14	2087	48.14	2279	49.13	2484	53.06	5087	74.36	4220	85.16	3633	75.76	5521	100.55	5886	101.1	5617	92.84
Tor1aip1	ENSMUSG00000026466		314.643	1.6017	0.189801	69.3058	8.92e-16	2.76e-14	370	5.64	441	6.28	419	5.91	457	4.41	276	3.68	282	3.89	174	2.09	151	1.71	209	2.28
Iqgap1	ENSMUSG00000030536		243.846	1.38246	0.26769	68.5049	1.33e-15	4.11e-14	192	0.96	182	0.85	213	0.98	456	1.44	465	2.03	404	1.82	83	0.33	148	0.55	68	0.24
Mfsd11	ENSMUSG00000020818		712.76	0.695134	0.149096	68.2557	1.51e-15	4.64e-14	559	6.51	595	6.47	642	6.92	1371	10.12	958	9.76	955	10.05	435	4	587	5.09	446	3.72
Fstl5	ENSMUSG00000034098		246.603	-0.86184	0.211573	68.1316	1.6e-15	4.92e-14	110	0.98	104	0.86	97	0.8	527	2.97	382	2.97	383	3.08	280	1.97	268	1.77	198	1.26
P3h2	ENSMUSG00000038168		75.1257	2.63654	0.327123	68.0727	1.65e-15	5.06e-14	83	1.84	120	2.48	99	2.03	99	1.39	108	2.09	79	1.58	20	0.35	22	0.36	22	0.35
S100a16	ENSMUSG00000074457		173.141	3.06014	0.369847	67.9295	1.78e-15	5.42e-14	339	17.27	298	14.19	294	13.87	167	5.39	121	5.39	84	3.87	19	0.76	88	3.34	43	1.57
Cd81	ENSMUSG00000037706		11430.6	1.28171	0.175228	67.9148	1.79e-15	5.45e-14	14598	417.78	16040	428.98	16614	440.33	12243	222.05	7498	187.73	7771	201.07	6094	137.7	10778	229.68	8955	183.65
Glmp	ENSMUSG00000001418		1421.72	1.14149	0.137745	67.2718	2.47e-15	7.49e-14	1645	21.54	1663	20.35	1755	21.29	2093	17.37	1223	14.01	1298	15.37	904	9.35	1058	10.32	1075	10.09
Plekhf2	ENSMUSG00000049969		186.219	2.47618	0.299624	66.7369	3.22e-15	9.77e-14	252	6.83	335	8.49	310	7.78	180	3.09	128	3.04	168	4.12	97	2.08	75	1.51	39	0.76
Galnt9	ENSMUSG00000033316		4312.47	-0.86699	0.15642	66.7047	3.28e-15	9.9e-14	2926	80.2	3083	78.97	3219	81.71	3150	54.72	3380	81.05	2459	60.94	7863	170.17	6957	141.99	7348	144.32
Sla	ENSMUSG00000022372		339.276	1.80459	0.243566	66.5832	3.48e-15	1.05e-13	355	3.18	402	3.37	352	2.92	524	2.98	602	4.72	359	2.91	150	1.06	167	1.12	102	0.66
Nbl1	ENSMUSG00000041120		956.933	-0.656611	0.152581	66.5485	3.54e-15	1.07e-13	740	29.99	767	29.05	773	29.01	775	19.9	612	21.7	518	18.98	1706	54.59	1713	51.7	1321	38.36
Rtn2	ENSMUSG00000030401		444.351	-0.300699	0.173707	66.2658	4.08e-15	1.22e-13	428	7.69	419	7.04	427	7.11	231	2.63	258	4.06	229	3.72	643	9.12	743	9.94	691	8.9
Prex1	ENSMUSG00000039621		410.29	1.6446	0.202424	66.0239	4.6e-15	1.38e-13	478	3.84	496	3.72	531	3.95	552	2.81	577	4.05	350	2.54	230	1.46	197	1.18	207	1.19
Grb2	ENSMUSG00000059923		1452.41	0.361634	0.135094	65.8533	5.01e-15	1.5e-13	1577	44.56	1715	45.28	1712	44.8	1170	20.95	845	20.89	896	22.89	1712	38.19	1520	31.98	1902	38.51
mt-Nd5	ENSMUSG00000064367		9249	1.32881	0.162465	65.4126	6.25e-15	1.86e-13	10460	472.5	12310	519.65	12257	512.75	12677	362.9	8962	354.17	7052	288	4722	168.42	6473	217.73	7272	235.39
Clec2l	ENSMUSG00000079598		699.675	-0.556452	0.153483	65.1792	7.02e-15	2.09e-13	601	34.68	509	27.45	638	34.09	494	18.06	433	21.86	413	21.54	1006	45.83	1213	52.12	1188	49.12
Sncg	ENSMUSG00000023064		197.893	-1.75722	0.420354	65.1265	7.21e-15	2.14e-13	48	4.64	23	2.08	28	2.51	732	44.86	290	24.53	394	34.45	59	4.51	194	13.97	199	13.79
Inpp5a	ENSMUSG00000025477		316.781	-0.43762	0.185041	65.0236	7.59e-15	2.25e-13	267	3.89	292	3.98	309	4.17	229	2.12	131	1.67	153	2.02	574	6.61	466	5.06	506	5.29
Idua	ENSMUSG00000033540		194.425	2.06066	0.256236	64.8099	8.45e-15	2.49e-13	271	5.31	306	5.6	302	5.48	247	3.07	165	2.83	118	2.09	61	0.94	125	1.82	94	1.32
Plekha3	ENSMUSG00000002733		647.677	-0.125746	0.203172	64.7904	8.53e-15	2.51e-13	597	15.74	687	16.92	759	18.53	319	5.33	224	5.17	365	8.7	1013	21.08	935	18.35	985	18.6
Rnf126	ENSMUSG00000035890		675.413	-0.0655713	0.201515	64.6503	9.15e-15	2.69e-13	744	35.97	704	31.81	718	32.15	283	8.67	285	12.06	374	16.35	980	37.41	977	35.18	1040	36.03
Csk	ENSMUSG00000032312		128.686	1.95281	0.272861	64.5906	9.43e-15	2.76e-13	136	3	145	2.99	142	2.9	260	3.63	137	2.64	189	3.77	33	0.57	57	0.94	55	0.87
Ano8	ENSMUSG00000034863		70.1159	0.273872	0.297642	64.5456	9.64e-15	2.82e-13	87	1.05	92	1.03	94	1.05	19	0.14	16	0.17	18	0.2	71	0.67	128	1.15	101	0.87
Fam149b	ENSMUSG00000039599		377.931	-0.161149	0.204268	63.9325	1.31e-14	3.82e-13	391	10.24	378	9.25	405	9.82	188	3.12	131	3	210	4.97	605	12.51	558	10.88	569	10.68
Hras	ENSMUSG00000025499		1905.71	-0.1557	0.228271	63.6664	1.5e-14	4.35e-13	2040	45.03	1815	37.44	2176	44.48	799	11.18	553	10.68	1033	20.61	2811	48.99	2739	45.02	3332	52.7
Serp1	ENSMUSG00000027808		2723.81	1.22816	0.166424	63.6251	1.53e-14	4.43e-13	2533	45.26	3199	53.42	3019	49.96	4445	50.34	2650	41.43	3685	59.53	1741	24.56	1697	22.58	1476	18.9
Tspan4	ENSMUSG00000025511		448.593	1.59817	0.211656	63.3174	1.78e-14	5.16e-13	518	19.6	497	17.57	508	17.8	848	20.33	406	13.44	578	19.77	172	5.14	247	6.96	249	6.75
Slc2a1	ENSMUSG00000028645		413.192	2.00966	0.302134	63.2944	1.8e-14	5.21e-13	723	16.99	689	15.13	710	15.45	277	4.13	225	4.63	176	3.74	126	2.34	396	6.93	184	3.1
Pwwp2a	ENSMUSG00000044950		339.029	0.20779	0.174697	63.1814	1.91e-14	5.5e-13	366	5.47	374	5.23	425	5.89	215	2.04	155	2.03	185	2.5	482	5.69	409	4.56	437	4.68
Pabpc1	ENSMUSG00000022283		921.555	1.554	0.192008	62.9897	2.1e-14	6.03e-13	1092	15.6	1173	15.66	1294	17.12	1238	11.21	820	10.25	906	11.7	412	4.65	478	5.08	714	7.31
S1pr1	ENSMUSG00000045092		300.881	3.16953	0.391477	62.9617	2.13e-14	6.1e-13	329	8.9	440	11.12	374	9.37	593	10.17	424	10.03	329	8.05	25	0.53	115	2.32	30	0.58
Gabra3	ENSMUSG00000031343		523.876	-1.10841	0.140031	62.7585	2.36e-14	6.74e-13	264	5.54	297	5.83	313	6.09	684	9.1	470	8.63	475	9.02	834	13.83	823	12.87	827	12.44
Tm6sf1	ENSMUSG00000038623		200.589	1.60148	0.200661	62.5596	2.6e-14	7.43e-13	250	3.48	268	3.49	260	3.35	235	2.07	183	2.23	221	2.78	106	1.16	127	1.32	106	1.06
Dram2	ENSMUSG00000027900		977.633	1.1426	0.14928	62.5487	2.62e-14	7.45e-13	998	21.88	1139	23.34	1096	22.25	1475	20.49	928	17.8	1188	23.55	570	9.87	679	11.09	687	10.79
Sppl2a	ENSMUSG00000027366		630.005	1.97943	0.2499	62.2445	3.05e-14	8.66e-13	867	8.24	1008	8.96	944	8.31	837	5.04	412	3.43	468	4.02	433	3.25	276	1.95	226	1.54
Kmt5a	ENSMUSG00000049327		570.388	0.316054	0.190241	62.0818	3.3e-14	9.37e-13	621	9.64	728	10.56	699	10.05	276	2.72	329	4.47	272	3.82	752	9.22	633	7.32	780	8.68
mt-Nd1	ENSMUSG00000064341		24408.4	1.4467	0.191507	62.0243	3.4e-14	9.62e-13	31899	2746.38	32907	2647.6	36193	2885.76	27772	1515.27	21962	1654.19	14451	1124.84	11848	805.41	17053	1093.26	20273	1250.73
Zswim6	ENSMUSG00000032846		308.138	1.40194	0.191102	61.9147	3.59e-14	1.01e-12	335	5.06	337	4.76	347	4.85	430	4.12	353	4.66	423	5.78	164	1.96	195	2.19	151	1.63
Smad7	ENSMUSG00000025880		173.689	1.60787	0.256742	61.7503	3.9e-14	1.1e-12	285	5.19	285	4.85	253	4.27	108	1.25	110	1.75	87	1.43	126	1.81	82	1.11	148	1.93
Enho	ENSMUSG00000028445		354.969	-1.89928	0.28817	61.5197	4.38e-14	1.23e-12	162	10.52	138	8.37	174	10.46	279	11.48	190	10.79	162	9.51	398	20.4	1069	51.68	899	41.83
Rnf19b	ENSMUSG00000028793		527.702	1.43163	0.244031	61.2377	5.04e-14	1.41e-12	755	21.66	855	22.92	829	22.03	408	7.42	286	7.18	238	6.17	562	12.73	311	6.64	308	6.33
Camkk1	ENSMUSG00000020785		1967.85	-0.655016	0.158434	61.2212	5.08e-14	1.42e-12	1551	34.28	1508	31.15	1627	33.3	1721	24.1	1246	24.09	996	19.9	3675	64.13	3245	53.4	2799	44.33
Tmem191c	ENSMUSG00000055692		1692.92	-1.20488	0.152121	61.2254	5.07e-14	1.42e-12	837	28.25	832	26.24	963	30.1	2340	50.05	1816	53.63	1386	42.3	2260	60.23	2694	67.71	3077	74.42
Rela	ENSMUSG00000024927		354.583	1.60249	0.204232	60.8916	5.99e-14	1.67e-12	417	12.65	486	13.78	539	15.14	465	8.94	319	8.47	267	7.32	214	5.13	254	5.74	158	3.43
Myl12a	ENSMUSG00000024048		781.504	1.77359	0.226052	60.7483	6.44e-14	1.79e-12	917	23.6	1035	24.9	950	22.65	1422	23.2	624	14.05	889	20.69	449	9.13	298	5.71	367	6.77
Sft2d1	ENSMUSG00000073468		1292.44	1.22166	0.166672	60.6912	6.62e-14	1.84e-12	1352	31.12	1383	29.75	1467	31.27	2119	30.91	1303	26.24	1596	33.21	770	13.99	670	11.48	937	15.45
Strn4	ENSMUSG00000030374		2963.09	-0.629803	0.135233	60.6446	6.78e-14	1.87e-12	2142	22.18	2331	22.55	2461	23.6	2297	15.07	2313	20.95	1880	17.6	4315	35.27	4872	37.56	4989	37.01
Cd164	ENSMUSG00000019818		1459.88	1.20203	0.170516	60.5612	7.07e-14	1.95e-12	1356	25.11	1703	29.47	1552	26.62	2111	24.78	1628	26.38	2055	34.41	714	10.44	1027	14.16	912	12.1
Rgs14	ENSMUSG00000052087		2223.39	-1.06781	0.150554	60.5197	7.22e-14	1.99e-12	1230	40.7	1411	43.63	1416	43.39	2421	50.77	2008	58.13	1415	42.33	3303	86.3	3667	90.35	4265	101.13
Tmem243	ENSMUSG00000079659		378.136	1.64396	0.264579	60.1004	8.9e-14	2.44e-12	591	7.12	629	7.08	588	6.56	201	1.53	191	2.01	257	2.8	190	1.81	374	3.35	206	1.78
Ndst2	ENSMUSG00000039308		168.331	1.03137	0.197395	59.7284	1.07e-13	2.94e-12	217	5.41	231	5.38	256	5.91	118	1.86	112	2.44	85	1.92	140	2.76	160	2.97	155	2.77
Slc31a2	ENSMUSG00000066152		379.116	1.5585	0.201129	59.6299	1.13e-13	3.08e-12	508	20.59	457	17.31	563	21.13	476	12.23	337	11.95	300	10.99	280	8.96	199	6.01	203	5.9
Lgals8	ENSMUSG00000057554		497.247	1.76794	0.227495	59.5521	1.17e-13	3.19e-12	555	12.4	667	13.93	638	13.2	714	10.11	497	9.71	590	11.92	216	3.81	340	5.66	167	2.67
Mras	ENSMUSG00000032470		1466.04	-0.0556801	0.12572	59.3703	1.28e-13	3.49e-12	1422	22.82	1392	20.88	1545	22.96	1230	12.51	975	13.69	847	12.29	1944	24.63	1873	22.38	2165	24.9
G530011O06Rik	ENSMUSG00000072844		157.437	3.1702	0.391607	59.3432	1.3e-13	3.53e-12	230	7.96	235	7.6	232	7.44	280	6.14	101	3.06	186	5.82	28	0.77	60	1.55	15	0.37
Lynx1	ENSMUSG00000022594		610.566	-0.56503	0.144194	59.2995	1.33e-13	3.6e-12	297	5.25	348	5.75	375	6.14	1153	12.91	841	13	773	12.35	665	9.28	713	9.38	611	7.74
Akr1b10	ENSMUSG00000061758		363.577	1.73114	0.221489	59.279	1.34e-13	3.63e-12	446	10.4	491	10.69	555	11.98	502	7.41	302	6.16	305	6.43	132	2.43	262	4.55	203	3.39
Fcho2	ENSMUSG00000041685		628.852	1.18078	0.159149	58.9619	1.57e-13	4.24e-12	617	9.72	801	11.79	675	9.85	920	9.19	658	9.07	736	10.48	339	4.22	454	5.33	428	4.83
Ptger4	ENSMUSG00000039942		106.715	2.45904	0.334084	58.9167	1.61e-13	4.33e-12	97	1.2	165	1.91	130	1.49	210	1.65	157	1.7	98	1.1	22	0.22	28	0.26	44	0.39
Cnp	ENSMUSG00000006782		441.002	4.38194	0.527046	58.9052	1.62e-13	4.35e-12	880	19.92	855	18.09	889	18.64	319	4.58	281	5.57	218	4.46	43	0.77	106	1.79	19	0.31
Myo7a	ENSMUSG00000030761		113.228	1.33952	0.243083	58.8544	1.66e-13	4.45e-12	100	0.96	99	0.89	115	1.02	245	1.49	156	1.31	154	1.34	50	0.38	57	0.41	57	0.39
Atf1	ENSMUSG00000023027		149.242	2.12484	0.276227	58.7326	1.76e-13	4.72e-12	188	5.06	189	4.76	206	5.14	249	4.25	156	3.67	150	3.65	73	1.55	68	1.36	35	0.68
Cib1	ENSMUSG00000030538		198.729	1.3732	0.243604	58.6251	1.86e-13	4.97e-12	188	6.73	179	5.98	183	6.06	495	11.22	230	7.2	271	8.77	92	2.6	110	2.93	79	2.03
Slc7a4	ENSMUSG00000022756		2959.23	-1.05307	0.137763	58.4266	2.06e-13	5.47e-12	1597	33.08	1565	30.29	1638	31.42	4221	55.4	3272	59.29	2709	50.73	3574	58.45	4998	77.08	4646	68.96
Junb	ENSMUSG00000052837		7466.02	1.86476	0.247417	58.3944	2.09e-13	5.55e-12	8839	316.51	8498	284.36	9311	308.76	12526	284.24	11327	354.83	6157	199.32	4420	124.96	2670	71.19	2488	63.84
Oasl2	ENSMUSG00000029561		1731.79	5.40627	0.7383	58.3181	2.17e-13	5.74e-12	3961	51.2	4435	53.57	4142	49.58	314	2.57	200	2.26	174	2.03	38	0.39	52	0.5	304	2.82
Anp32a	ENSMUSG00000032249		658.202	0.717391	0.180535	58.3179	2.17e-13	5.74e-12	528	13.74	502	12.21	563	13.57	1400	23.09	1014	23.09	791	18.61	370	7.6	384	7.44	528	9.85
Lrp6	ENSMUSG00000030201		553.817	0.701445	0.155412	58.1661	2.34e-13	6.18e-12	431	2.6	485	2.73	506	2.82	962	3.67	680	3.59	836	4.55	353	1.68	407	1.83	395	1.71
Eid1	ENSMUSG00000091337		2606.49	-0.130031	0.217691	58.0359	2.5e-13	6.58e-12	2447	119.23	3151	143.48	2618	118.13	1474	45.51	739	31.5	1464	64.49	3853	148.23	3945	143.13	4054	141.55
Wnk1	ENSMUSG00000045962		834.953	1.10602	0.147633	57.9171	2.65e-13	6.97e-12	860	3.1	999	3.37	935	3.13	1091	2.5	914	2.89	932	3.04	610	1.74	593	1.59	507	1.31
Lingo3	ENSMUSG00000051067		671.492	-0.143612	0.167802	57.8413	2.75e-13	7.23e-12	679	15.72	620	13.41	714	15.31	525	7.7	345	6.99	327	6.84	1066	19.49	834	14.38	1030	17.09
Picalm	ENSMUSG00000039361		1131.1	1.36673	0.179938	57.2879	3.63e-13	9.51e-12	1218	6.38	1407	6.89	1399	6.79	1317	4.37	1105	5.06	1463	6.93	676	2.8	766	2.99	617	2.32
Acadl	ENSMUSG00000026003		195.907	2.3888	0.307079	57.1009	3.99e-13	1.04e-11	227	9.33	300	11.52	288	10.96	288	7.5	224	8.05	177	6.58	103	3.34	62	1.9	38	1.12
Pi4k2a	ENSMUSG00000025178		1130.4	-0.295287	0.147105	56.8399	4.54e-13	1.18e-11	1071	23.4	962	19.64	1084	21.93	911	12.61	688	13.15	635	12.54	1748	30.16	1863	30.31	1445	22.62
Sgsm3	ENSMUSG00000042303		1200.9	-0.900652	0.148644	56.7677	4.71e-13	1.23e-11	824	15.58	747	13.2	855	14.97	1144	13.71	1008	16.67	748	12.79	2081	31.06	1956	27.54	1942	26.31
Mob1a	ENSMUSG00000043131		316.122	2.86538	0.35912	56.6918	4.89e-13	1.27e-11	434	7.46	507	8.14	506	8.05	437	4.76	284	4.27	290	4.51	138	1.87	91	1.16	30	0.37
Lzts1	ENSMUSG00000036306		1845.21	-1.00338	0.135499	56.5506	5.25e-13	1.36e-11	954	11.56	972	11	1093	12.26	2483	19.06	2095	22.2	1901	20.82	2580	24.68	3056	27.56	2362	20.5
Lsp1	ENSMUSG00000018819		67.6763	2.46475	0.370886	56.5222	5.33e-13	1.38e-11	120	1.91	135	2.01	112	1.65	47	0.47	50	0.7	16	0.23	25	0.31	30	0.36	33	0.38
Ids	ENSMUSG00000035847		1422.5	1.20525	0.186232	56.4951	5.4e-13	1.39e-11	1311	21.18	1484	22.4	1543	23.08	2466	25.24	2008	28.37	1551	22.65	703	8.97	1114	13.4	676	7.82
Reps1	ENSMUSG00000019854		521.626	-0.0824469	0.176156	56.3958	5.67e-13	1.46e-11	534	7.91	591	8.18	485	6.65	339	3.18	270	3.5	278	3.72	597	6.98	921	10.16	746	7.92
Cd302	ENSMUSG00000060703		501.656	1.22694	0.194991	56.1285	6.48e-13	1.67e-11	476	28.97	520	29.57	516	29.08	1053	40.61	485	25.82	664	36.53	277	13.31	302	13.68	274	11.95
Itpka	ENSMUSG00000027296		7246.22	-0.648134	0.265049	55.807	7.62e-13	1.95e-11	6098	276.37	6422	271.99	6482	272.06	2580	74.1	1950	77.32	4136	169.47	15066	539.12	11319	381.99	12755	414.23
Chrna5	ENSMUSG00000035594		259.519	-0.0367064	0.212825	55.4901	8.92e-13	2.28e-11	237	6.25	344	8.47	262	6.4	126	2.1	114	2.63	130	3.1	418	8.7	371	7.28	347	6.55
Bcat1	ENSMUSG00000030268		1225.01	-1.05084	0.140494	55.4699	9.01e-13	2.3e-11	646	5.71	629	5.2	736	6.02	1734	9.71	1303	10.08	1111	8.88	1952	13.62	1856	12.22	1684	10.67
Tnfaip8l3	ENSMUSG00000074345		325.498	-1.24086	0.195237	55.385	9.4e-13	2.4e-11	116	2.08	142	2.38	163	2.71	576	6.56	409	6.43	405	6.58	339	4.81	519	6.94	459	5.91
Pcp4l1	ENSMUSG00000038370		619.14	-1.21396	0.280297	55.2871	9.88e-13	2.51e-11	211	11.02	196	9.57	211	10.21	992	32.85	1655	75.65	702	33.16	607	25.04	579	22.53	709	26.54
Ctcf	ENSMUSG00000005698		1066.57	-0.048421	0.163325	54.9347	1.18e-12	2.98e-11	1004	17.02	1098	17.4	1187	18.64	730	7.84	544	8.07	658	10.09	1570	21.02	1280	16.16	1625	19.74
Snhg15	ENSMUSG00000085156		167.553	1.91842	0.262821	54.944	1.17e-12	2.98e-11	268	16.25	233	13.2	246	13.81	159	6.11	179	9.49	95	5.21	98	4.69	87	3.93	76	3.3
Hspa1a	ENSMUSG00000091971		743.875	0.462945	0.264264	54.6499	1.36e-12	3.43e-11	444	12.33	397	10.3	499	12.83	1763	31.03	1667	40.5	909	22.82	252	5.53	552	11.41	493	9.81
Zwint	ENSMUSG00000019923		24556.4	-0.770108	0.127971	54.5924	1.4e-12	3.53e-11	12763	237.17	14443	250.81	14193	244.25	36401	428.66	31760	516.31	28830	484.35	27067	397.12	36736	508.31	29658	394.91
Rab3c	ENSMUSG00000021700		5901.7	-1.01541	0.140633	54.5612	1.42e-12	3.57e-11	2831	27.44	3386	30.67	3317	29.78	7765	47.7	7456	63.23	5757	50.45	8964	68.61	8476	61.18	7921	55.02
Sgk3	ENSMUSG00000025915		200.323	2.16785	0.291125	54.3905	1.55e-12	3.88e-11	238	1.37	299	1.61	244	1.3	306	1.12	171	0.86	268	1.39	43	0.2	86	0.37	102	0.42
Cdk5r2	ENSMUSG00000090071		433.445	0.425933	0.294773	54.3277	1.6e-12	4e-11	596	17.54	519	14.28	596	16.25	191	3.56	166	4.27	94	2.5	771	17.92	585	12.82	316	6.67
Stat2	ENSMUSG00000040033		328.445	1.76031	0.252002	54.267	1.64e-12	4.11e-11	502	6.98	476	6.18	498	6.41	353	3.11	267	3.25	173	2.17	240	2.63	130	1.35	202	2.01
Syngr1	ENSMUSG00000022415		2389.5	0.998325	0.152742	54.2141	1.69e-12	4.22e-11	3118	53.43	2787	44.63	3117	49.47	2514	27.3	2059	30.87	1591	24.65	1641	22.2	2363	30.15	1996	24.51
As3mt	ENSMUSG00000003559		132.954	3.14318	0.405562	54.1928	1.71e-12	4.25e-11	176	8.28	217	9.54	240	10.46	186	5.55	118	4.86	109	4.64	57	2.12	25	0.88	11	0.37
Smap2	ENSMUSG00000032870		1583.66	0.588444	0.131447	54.1826	1.72e-12	4.27e-11	1764	45.99	1903	46.37	1940	46.84	1371	22.65	1199	27.35	1047	24.68	1645	33.87	1490	28.93	1781	33.28
Tle1	ENSMUSG00000008305		759.197	-0.107153	0.188811	54.1155	1.77e-12	4.4e-11	744	7.04	790	6.98	807	7.07	507	3.04	308	2.55	438	3.75	1248	9.32	1166	8.21	906	6.14
Zfp612	ENSMUSG00000044676		622.802	-1.19739	0.161868	53.8937	1.98e-12	4.91e-11	310	4.2	308	3.9	367	4.6	704	6.04	701	8.31	544	6.66	1012	10.82	997	10.06	970	9.41
Fosl2	ENSMUSG00000029135		301.539	0.958048	0.189743	53.8085	2.07e-12	5.11e-11	238	2.03	283	2.25	296	2.33	550	2.97	371	2.76	451	3.47	150	1.01	195	1.24	211	1.29
Mafb	ENSMUSG00000074622		557.767	3.90069	0.509843	53.6736	2.21e-12	5.46e-11	1061	25.99	1121	25.67	1130	25.64	479	7.44	363	7.78	157	3.48	96	1.86	158	2.88	40	0.7
Plcxd3	ENSMUSG00000049148		566.362	-0.871962	0.183145	53.2917	2.68e-12	6.59e-11	231	3.77	295	4.5	289	4.37	874	9.05	980	14.01	712	10.52	604	7.79	708	8.62	656	7.68
Bmp2	ENSMUSG00000027358		226.516	1.88518	0.419953	53.1845	2.83e-12	6.93e-11	136	3.15	165	3.57	165	3.54	507	7.45	614	12.45	322	6.75	13	0.24	85	1.47	71	1.18
Aga	ENSMUSG00000031521		210.837	1.73328	0.234276	53.1874	2.82e-12	6.93e-11	281	9.98	272	9.02	299	9.83	309	6.95	188	5.84	168	5.39	113	3.17	144	3.81	82	2.09
Zdhhc14	ENSMUSG00000034265		693.123	-0.413392	0.148248	53.1636	2.86e-12	6.99e-11	563	14.89	637	15.75	612	14.99	561	9.4	417	9.65	437	10.45	1139	23.79	945	18.61	1092	20.7
Fam134a	ENSMUSG00000049339		2481.11	-0.28119	0.107514	53.1014	2.95e-12	7.19e-11	2195	60.3	2169	55.69	2188	55.67	2354	40.99	1703	40.93	1760	43.72	3441	74.64	3537	72.36	3545	69.79
Psme1	ENSMUSG00000022216		1351.09	1.15539	0.157716	53.0623	3e-12	7.32e-11	1655	61.73	1563	54.48	1694	58.51	1926	45.53	1193	38.93	1106	37.3	778	22.91	1062	29.5	1087	29.05
Thap12	ENSMUSG00000030753		679.444	-0.00457165	0.169743	52.994	3.11e-12	7.56e-11	648	12.94	739	13.79	749	13.85	483	6.11	333	5.82	401	7.24	1071	16.89	939	13.97	807	11.55
Fbxo45	ENSMUSG00000035764		753.354	-0.744827	0.195128	52.964	3.16e-12	7.66e-11	532	10.49	650	11.98	584	10.66	583	7.28	389	6.71	413	7.36	1590	24.75	1299	19.07	994	14.04
Kcnh3	ENSMUSG00000037579		390.961	-0.769185	0.178317	52.7981	3.43e-12	8.31e-11	300	6.9	271	5.82	314	6.69	321	4.68	278	5.59	187	3.89	585	10.62	688	11.78	725	11.95
Pdlim5	ENSMUSG00000028273		132.012	1.58327	0.305629	52.7564	3.5e-12	8.47e-11	134	1.24	108	0.94	108	0.93	319	1.88	211	1.71	174	1.46	28	0.21	60	0.41	68	0.45
Nt5c3b	ENSMUSG00000017176		882.14	-1.09321	0.153256	52.6924	3.61e-12	8.72e-11	501	12.07	410	9.23	459	10.24	1320	20.15	997	21.01	850	18.51	1137	21.63	1306	23.43	1435	24.77
Rgs3	ENSMUSG00000059810		110.75	2.41323	0.326137	52.6354	3.72e-12	8.96e-11	139	1.06	146	1.04	182	1.29	183	0.88	123	0.82	82	0.57	35	0.21	57	0.32	24	0.13
Gnpda1	ENSMUSG00000052102		1115.42	0.875266	0.153319	52.564	3.85e-12	9.27e-11	1018	35.07	1079	34.73	1093	34.87	2023	44.16	1229	37.04	1417	44.13	632	17.19	784	20.11	887	21.89
Tpm4	ENSMUSG00000031799		317.713	1.71713	0.234916	52.4847	4.01e-12	9.62e-11	336	12.57	490	17.13	498	17.25	410	9.72	213	6.97	308	10.41	200	5.91	186	5.18	142	3.81
Dpf1	ENSMUSG00000030584		729.004	-0.585755	0.135279	52.4539	4.07e-12	9.75e-11	580	8.89	541	7.75	598	8.49	669	6.5	552	7.4	446	6.18	1097	13.27	1143	13.04	1171	12.86
Clint1	ENSMUSG00000006169		790.684	0.488725	0.174538	52.4096	4.16e-12	9.95e-11	878	10.41	1010	11.2	993	10.91	610	4.59	438	4.55	433	4.64	1089	10.2	770	6.8	834	7.09
mt-Nd6	ENSMUSG00000064368		1583.32	1.17508	0.163558	52.3863	4.21e-12	1e-10	1677	266.23	1855	275.2	1860	273.46	2556	257.15	1473	204.58	1642	235.67	840	105.29	1061	125.42	1261	143.45
Sertad4	ENSMUSG00000016262		284.137	-0.175538	0.240878	51.9879	5.14e-12	1.22e-10	266	5.69	297	5.94	327	6.48	176	2.39	94	1.76	114	2.21	534	9.02	480	7.65	306	4.69
Plekhb1	ENSMUSG00000030701		189.212	2.31278	0.324604	51.9722	5.18e-12	1.23e-10	329	7.3	306	6.35	280	5.75	154	2.17	175	3.4	116	2.33	74	1.3	128	2.12	43	0.68
Adipor1	ENSMUSG00000026457		2191.47	0.994163	0.143097	51.9231	5.31e-12	1.26e-10	2232	36.6	2396	36.71	2425	36.82	3815	39.64	2304	33.05	2007	29.75	1466	18.98	1695	20.7	1519	17.85
Gpc3	ENSMUSG00000055653		76.5929	-1.08899	0.460855	51.9148	5.33e-12	1.26e-10	11	0.34	13	0.37	28	0.79	198	3.84	201	5.39	138	3.82	44	1.06	78	1.78	24	0.53
Gm4735	ENSMUSG00000064193		676.34	-1.40383	0.192532	51.8481	5.51e-12	1.3e-10	292	18.48	306	18.1	339	19.87	851	34.13	767	42.46	641	36.67	909	45.42	947	44.62	1422	64.48
Serpina3n	ENSMUSG00000021091		2548.35	-0.900603	0.126841	51.6542	6.07e-12	1.43e-10	1475	58.88	1645	61.37	1615	59.7	3444	87.13	2158	75.36	2171	78.35	3415	107.64	4348	129.24	3934	112.53
Csf2ra	ENSMUSG00000059326		341.824	1.59887	0.224788	51.6557	6.07e-12	1.43e-10	494	22.01	469	19.53	456	18.82	424	11.97	341	13.29	191	7.69	165	5.81	220	7.3	237	7.57
Blvra	ENSMUSG00000001999		757.102	0.287521	0.167268	51.6313	6.14e-12	1.44e-10	499	16.81	556	17.5	571	17.81	1681	35.88	882	25.99	1123	34.2	523	13.91	625	15.68	613	14.8
Mgst3	ENSMUSG00000026688		2919.54	-0.687881	0.201823	51.6347	6.13e-12	1.44e-10	1475	110.78	1228	86.19	1498	104.2	6336	301.58	4720	310.14	3623	246.02	2076	123.11	3102	173.49	3831	206.19
Lrp10	ENSMUSG00000022175		322.023	1.25001	0.188579	51.524	6.48e-12	1.52e-10	419	8.22	432	7.92	440	7.99	360	4.47	252	4.32	216	3.83	261	4.04	266	3.88	189	2.66
Plagl2	ENSMUSG00000051413		102.615	2.46732	0.335989	51.5147	6.51e-12	1.52e-10	127	1.82	170	2.28	161	2.14	157	1.43	81	1.02	88	1.14	17	0.19	46	0.49	47	0.48
Mtss1	ENSMUSG00000022353		280.561	0.127764	0.241104	51.3645	7.02e-12	1.63e-10	157	2.61	184	2.85	146	2.24	642	6.75	467	6.78	447	6.71	219	2.87	241	2.98	128	1.52
Fam171a2	ENSMUSG00000034685		149.574	-0.892386	0.278018	51.3712	7e-12	1.63e-10	110	2.91	127	3.14	114	2.79	98	1.64	69	1.59	31	0.74	322	6.72	264	5.19	271	5.13
Mpnd	ENSMUSG00000003199		1201.66	-0.603856	0.245551	50.9667	8.57e-12	1.99e-10	1045	37.35	998	33.34	1095	36.25	465	10.53	420	13.13	760	24.56	1975	55.74	2233	59.44	2102	53.84
Rundc3a	ENSMUSG00000006575		1574.36	-0.248159	0.153058	50.9333	8.71e-12	2.02e-10	1401	39.25	1486	38.9	1536	39.85	1013	17.98	1050	25.73	993	25.15	2068	45.74	2327	48.54	2551	51.21
Frmd4a	ENSMUSG00000026657		338.693	1.23582	0.171839	50.8993	8.86e-12	2.05e-10	420	1.48	397	1.31	407	1.33	396	0.89	317	0.98	366	1.17	228	0.64	225	0.59	234	0.59
Camk1	ENSMUSG00000030272		3045.51	0.899179	0.176149	50.8814	8.94e-12	2.06e-10	2590	35.72	2812	36.24	2930	37.42	5373	46.95	4780	57.67	3352	41.79	1448	15.77	2376	24.4	2108	20.83
Gm45898	ENSMUSG00000110523		216.74	-1.38606	0.193892	50.8202	9.22e-12	2.12e-10	85	1.97	107	2.32	112	2.4	296	4.35	195	3.95	235	4.92	329	6.02	369	6.37	350	5.81
Gab3	ENSMUSG00000032750		142.105	1.14432	0.248624	50.7905	9.35e-12	2.15e-10	111	2.35	118	2.34	140	2.75	287	3.85	198	3.67	222	4.25	62	1.04	98	1.55	61	0.93
Csf1r	ENSMUSG00000024621		3836.22	6.52263	0.725786	50.7635	9.48e-12	2.18e-10	5774	97.39	5997	94.52	6118	95.56	6315	67.5	5089	75.09	3266	49.8	54	0.72	193	2.42	14	0.17
Eef1a1	ENSMUSG00000037742		10284.1	0.968965	0.135791	50.6962	9.81e-12	2.25e-10	11365	375.61	12471	385.17	11984	366.8	14176	296.91	8448	244.26	9510	284.16	7003	182.74	8042	197.91	9164	217.03
Myo5b	ENSMUSG00000025885		1035.72	-0.571202	0.167954	50.6294	1.01e-11	2.32e-10	778	6.56	862	6.8	919	7.18	986	5.27	494	3.65	622	4.74	1657	11.04	1821	11.44	1538	9.3
Adarb2	ENSMUSG00000052551		205.885	-1.45257	0.254163	50.6297	1.01e-11	2.32e-10	83	0.52	61	0.36	76	0.44	456	1.82	238	1.31	285	1.62	203	1.01	335	1.57	264	1.19
Zfp36	ENSMUSG00000044786		7419.51	7.1999	0.784689	50.5623	1.05e-11	2.39e-10	10268	243.81	10150	225.22	10721	235.75	13678	205.82	12679	263.38	6525	140.07	50	0.94	219	3.87	16	0.27
Npas1	ENSMUSG00000001988		147.496	-2.4178	0.363208	50.2039	1.25e-11	2.85e-10	34	0.93	36	0.92	25	0.63	371	6.44	156	3.74	172	4.26	130	2.81	333	6.79	216	4.24
Xlr3b	ENSMUSG00000073125		127.618	0.396817	0.258945	50.1673	1.28e-11	2.9e-10	135	2.94	182	3.71	172	3.47	53	0.73	53	1.01	51	1.01	185	3.18	182	2.95	121	1.89
Mapk6	ENSMUSG00000042688		293.033	1.16029	0.174892	50.1352	1.3e-11	2.94e-10	356	4.39	429	4.95	351	4.01	319	2.5	241	2.6	220	2.46	210	2.05	207	1.9	254	2.25
Pak2	ENSMUSG00000022781		497.678	1.05793	0.157331	50.0291	1.37e-11	3.1e-10	534	6.48	531	6.02	540	6.06	830	6.38	532	5.64	503	5.51	364	3.48	334	3.02	319	2.77
Srsf9	ENSMUSG00000029538		1075.45	-0.189879	0.160434	49.84	1.5e-11	3.4e-10	1001	49.89	1033	48.12	1075	49.62	706	22.3	651	28.39	678	30.55	1730	68.09	1437	53.34	1501	53.61
Cttnbp2nl	ENSMUSG00000062127		398.599	1.98538	0.273173	49.7814	1.55e-11	3.49e-10	460	4.66	561	5.31	642	6.02	614	3.94	350	3.1	323	2.96	263	2.1	124	0.93	160	1.16
Gprin1	ENSMUSG00000069227		981.26	-0.345557	0.15472	49.7695	1.56e-11	3.51e-10	867	16.43	864	15.3	913	16.02	675	8.11	593	9.83	671	11.5	1351	20.21	1685	23.78	1412	19.17
Mpp6	ENSMUSG00000038388		939.875	-0.246798	0.251613	49.7569	1.57e-11	3.52e-10	853	11.24	976	12.02	1040	12.69	487	4.07	265	3.05	486	5.79	1879	19.55	1089	10.68	1485	14.02
Dpy19l4	ENSMUSG00000045205		250.411	1.80744	0.255291	49.711	1.6e-11	3.6e-10	329	3.35	347	3.3	393	3.7	269	1.73	184	1.64	246	2.26	129	1.04	186	1.41	89	0.65
Cars	ENSMUSG00000010755		897.002	-0.900753	0.128517	49.6433	1.66e-11	3.72e-10	529	6.62	559	6.54	561	6.5	1078	8.55	873	9.56	805	9.11	1170	11.56	1451	13.52	1455	13.05
Afap1l1	ENSMUSG00000033032		106.841	0.8092	0.290484	49.5792	1.71e-11	3.83e-10	54	1.21	93	1.95	74	1.53	217	3.08	204	4	176	3.56	55	0.97	68	1.13	43	0.69
Htr2c	ENSMUSG00000041380		358.294	0.0557099	0.197242	49.3496	1.92e-11	4.29e-10	222	1.96	222	1.83	228	1.87	815	4.56	457	3.53	567	4.53	220	1.53	318	2.09	320	2.03
Shc1	ENSMUSG00000042626		134.128	2.54744	0.356889	49.2918	1.98e-11	4.41e-10	217	3.17	165	2.25	155	2.1	207	1.91	179	2.29	123	1.62	18	0.21	40	0.43	65	0.68
Gm10800	ENSMUSG00000075014		3067.59	5.67788	0.682304	49.2645	2.01e-11	4.46e-10	4652	580.75	2983	348	4286	495.51	2179	172.39	3468	378.76	7715	870.76	37	3.65	109	10.13	167	14.94
B4galt1	ENSMUSG00000028413		492.251	4.10258	0.53825	49.2418	2.03e-11	4.5e-10	650	12.65	577	10.49	717	12.92	604	7.45	577	9.82	927	16.31	52	0.8	81	1.17	17	0.24
Dlx2	ENSMUSG00000023391		76.5523	-2.58637	0.39745	49.2232	2.05e-11	4.53e-10	15	0.43	18	0.49	12	0.32	200	3.66	88	2.22	75	1.96	94	2.14	157	3.37	108	2.23
Itgav	ENSMUSG00000027087		240.075	1.89285	0.267128	49.1502	2.12e-11	4.7e-10	293	2.25	375	2.69	366	2.6	289	1.4	154	1.03	243	1.68	127	0.77	159	0.91	81	0.45
Cd55	ENSMUSG00000026399		367.644	0.613189	0.208958	49.1318	2.14e-11	4.73e-10	276	4.69	281	4.46	274	4.31	815	8.77	481	7.14	562	8.63	167	2.24	267	3.38	288	3.5
Cpne6	ENSMUSG00000022212		15600.1	-1.01735	0.16396	49.0585	2.22e-11	4.9e-10	9203	178.12	10019	181.22	10142	181.79	15488	189.97	14375	243.41	9931	173.78	20744	317.01	26866	387.2	31142	431.92
Tssc1	ENSMUSG00000036613		1121.29	-0.903898	0.128717	48.9911	2.3e-11	5.06e-10	628	10.35	619	9.54	736	11.24	1591	16.62	1122	16.18	1041	15.52	1540	20.05	1777	21.81	1587	18.75
Pdlim7	ENSMUSG00000021493		1736.25	-0.925363	0.135936	48.9693	2.33e-11	5.1e-10	1087	18.47	1013	16.09	1125	17.7	2012	21.67	1572	23.37	1493	22.94	2553	34.25	2463	31.16	3080	37.5
Soat1	ENSMUSG00000026600		434.199	1.88085	0.262481	48.9616	2.33e-11	5.11e-10	541	4.55	684	5.38	591	4.61	513	2.74	393	2.89	405	3.08	301	2	216	1.35	128	0.77
Arhgap17	ENSMUSG00000030766		184.883	1.79774	0.254574	48.9422	2.36e-11	5.15e-10	231	1.95	239	1.89	240	1.88	263	1.41	222	1.64	162	1.24	93	0.62	60	0.38	116	0.7
Pomgnt1	ENSMUSG00000028700		617.612	-0.366243	0.169969	48.9217	2.38e-11	5.2e-10	569	8.58	517	7.29	586	8.18	510	4.87	335	4.42	341	4.65	796	9.48	1184	13.3	882	9.53
mt-Nd4	ENSMUSG00000064363		14106.4	1.41064	0.199212	48.8876	2.42e-11	5.28e-10	16811	1005.17	18484	1032.81	19124	1058.95	19453	737.11	13333	697.44	10710	578.96	6132	289.49	9071	403.87	11967	512.74
Cd63	ENSMUSG00000025351		3428.56	6.03602	0.698531	48.7562	2.59e-11	5.63e-10	5612	125.58	5345	111.77	5702	118.17	5617	79.66	2945	57.65	3621	73.26	68	1.2	248	4.13	25	0.4
Dhrs3	ENSMUSG00000066026		1099.22	3.31602	0.509837	48.6681	2.7e-11	5.87e-10	966	27.19	1109	29.17	1096	28.57	2540	45.31	1787	44.01	1961	49.91	39	0.87	199	4.17	189	3.81
Fnbp1	ENSMUSG00000075415		371.013	1.14478	0.224501	48.634	2.75e-11	5.96e-10	360	2.96	311	2.39	352	2.68	706	3.68	674	4.84	360	2.67	193	1.25	228	1.39	192	1.13
Slc9a3r2	ENSMUSG00000002504		241.972	-1.30837	0.262276	48.5944	2.8e-11	6.07e-10	98	3.58	95	3.24	70	2.37	539	12.47	391	12.49	284	9.37	204	5.88	386	10.49	279	7.3
Sh3kbp1	ENSMUSG00000040990		359.725	1.45342	0.207864	48.4858	2.96e-11	6.4e-10	408	3.33	452	3.45	446	3.37	480	2.48	432	3.08	336	2.48	153	0.99	204	1.24	275	1.61
Dbn1	ENSMUSG00000034675		3216.26	-1.09098	0.185379	48.0171	3.74e-11	8.07e-10	1880	34.32	2041	34.81	2065	34.91	3230	37.36	2890	46.15	1619	26.72	5974	86.1	5759	78.27	5068	66.29
Tspan2	ENSMUSG00000027858		195.103	1.76833	0.26711	47.9817	3.81e-11	8.2e-10	232	4.02	336	5.44	308	4.94	222	2.44	124	1.88	137	2.15	74	1.01	160	2.06	107	1.33
Rxrb	ENSMUSG00000039656		490.667	-0.205409	0.213356	47.9306	3.91e-11	8.4e-10	491	10.94	450	9.37	531	10.96	360	5.08	230	4.48	197	3.97	934	16.43	708	11.75	588	9.39
Ccnl1	ENSMUSG00000027829		890.827	1.41321	0.203566	47.9144	3.94e-11	8.45e-10	1005	13.81	1278	16.41	1212	15.42	833	7.25	818	9.83	906	11.25	597	6.48	690	7.06	442	4.35
Appl2	ENSMUSG00000020263		198.456	2.07594	0.308043	47.8916	3.99e-11	8.53e-10	207	2.87	269	3.48	242	3.1	299	2.62	291	3.53	217	2.72	58	0.63	123	1.27	45	0.45
Socs2	ENSMUSG00000020027		494.662	-0.55862	0.254512	47.8021	4.17e-11	8.91e-10	209	1.81	257	2.08	206	1.65	783	4.29	1201	9.08	662	5.17	443	3.02	387	2.49	474	2.94
Stard9	ENSMUSG00000033705		94.1158	2.20252	0.332399	47.7848	4.2e-11	8.97e-10	129	0.55	95	0.38	116	0.46	107	0.29	160	0.59	112	0.43	30	0.1	33	0.1	35	0.11
Ifnar1	ENSMUSG00000022967		421.87	1.66933	0.236748	47.7078	4.37e-11	9.31e-10	469	6.57	591	7.74	590	7.66	540	4.8	443	5.43	390	4.94	263	2.91	279	2.91	140	1.41
Dnajb1	ENSMUSG00000005483		2263.76	0.410843	0.15075	47.6857	4.42e-11	9.39e-10	1726	44.39	1772	42.58	1826	43.49	4399	71.69	3388	76.22	2550	59.29	1901	38.6	1848	35.39	1531	28.21
Tmem176a	ENSMUSG00000023367		494.664	3.63732	0.543626	47.6648	4.46e-11	9.48e-10	529	11.44	462	9.34	505	10.11	1395	19.12	807	15.27	642	12.55	18	0.31	101	1.63	43	0.67
Dexi	ENSMUSG00000038055		773.818	-0.691393	0.276878	47.6249	4.55e-11	9.65e-10	637	15.65	625	14.35	714	16.25	293	4.56	201	4.32	482	10.71	1360	26.39	1480	27.08	1376	24.23
Ckmt1	ENSMUSG00000000308		3831.63	-0.951711	0.146722	47.5631	4.7e-11	9.94e-10	1942	64.11	2128	65.65	2152	65.79	5939	124.24	4975	143.67	3432	102.43	4564	118.96	5606	137.8	5754	136.11
Shisa5	ENSMUSG00000025647		3089.83	1.13854	0.173396	47.5532	4.72e-11	9.97e-10	3842	96.01	3931	91.8	4019	93.01	3811	60.36	2395	52.36	2330	52.64	1692	33.39	2920	54.34	2512	44.98
Khk	ENSMUSG00000029162		202.861	1.54876	0.24051	47.5392	4.75e-11	1e-09	246	11.28	220	9.43	213	9.04	377	10.95	263	10.55	194	8.04	125	4.53	96	3.28	85	2.79
Fndc5	ENSMUSG00000001334		1008.91	-0.0752496	0.143576	47.3968	5.1e-11	1.07e-09	989	29.49	1045	29.12	952	26.29	870	16.44	574	14.97	640	17.25	1460	34.38	1457	32.35	1235	26.39
Sema3c	ENSMUSG00000028780		252.691	-2.41763	0.351556	47.3602	5.2e-11	1.09e-09	55	0.63	61	0.66	62	0.66	491	3.59	168	1.7	390	4.07	303	2.76	647	5.56	316	2.61
Otud7a	ENSMUSG00000033510		239.25	-0.441546	0.227092	47.1924	5.65e-11	1.19e-09	195	4.44	235	5	230	4.85	121	1.75	147	2.93	95	1.96	311	5.59	403	6.83	472	7.7
Cers2	ENSMUSG00000015714		735.437	1.46722	0.210897	47.1476	5.78e-11	1.21e-09	881	19.75	1026	21.49	953	19.78	963	13.68	647	12.69	652	13.21	482	8.53	581	9.7	302	4.85
Dmrtc1a	ENSMUSG00000031323		251.859	-1.39851	0.202234	47.0766	5.99e-11	1.25e-09	121	7.18	115	6.38	119	6.54	329	12.38	229	11.89	261	14.01	344	16.12	394	17.42	502	21.35
Dynlt1b	ENSMUSG00000096255		117.011	1.45781	0.299253	46.9985	6.23e-11	1.3e-09	116	12.44	107	10.73	91	9.04	275	18.7	150	14.08	179	17.36	61	5.17	57	4.55	33	2.54
Hdgf	ENSMUSG00000004897		2505.92	-0.436164	0.135886	46.9683	6.32e-11	1.32e-09	1984	56.9	2115	56.68	2227	59.15	2188	39.77	1672	41.95	1736	45.01	3847	87.11	3289	70.24	4139	85.06
Pmf1	ENSMUSG00000028066		109.78	1.52409	0.309927	46.9428	6.4e-11	1.33e-09	120	2.43	89	1.69	86	1.62	239	3.07	176	3.12	152	2.79	33	0.53	67	1.01	37	0.54
Rab5c	ENSMUSG00000019173		451.144	1.76658	0.25617	46.7333	7.11e-11	1.48e-09	632	23.73	640	22.46	631	21.95	673	16.02	264	8.67	382	12.97	288	8.54	275	7.69	174	4.68
Slc38a6	ENSMUSG00000044712		72.7929	2.08181	0.345556	46.7067	7.21e-11	1.49e-09	74	0.78	91	0.9	74	0.73	124	0.83	108	1	101	0.97	16	0.13	39	0.31	20	0.15
Ggh	ENSMUSG00000073987		427.794	1.43549	0.207575	46.5391	7.84e-11	1.62e-09	503	21.09	565	22.14	564	21.9	627	16.66	302	11.08	435	16.49	221	7.32	258	8.06	319	9.58
Rab31	ENSMUSG00000056515		462.79	2.19383	0.316723	46.4276	8.29e-11	1.71e-09	596	14.13	610	13.51	573	12.58	824	12.38	472	9.79	497	10.65	244	4.57	192	3.39	74	1.26
Cyp4f13	ENSMUSG00000024055		136.666	2.03582	0.299284	46.2593	9.01e-11	1.86e-09	160	3.96	173	4	192	4.4	210	3.29	161	3.49	138	3.09	43	0.84	90	1.66	37	0.66
Neto1	ENSMUSG00000050321		571.454	-0.505112	0.193383	46.1379	9.58e-11	1.97e-09	295	6.88	321	7	293	6.33	932	13.78	948	19.35	855	18.04	547	10.08	701	12.18	459	7.67
Rab3b	ENSMUSG00000003411		949.235	-0.895595	0.246576	46.1088	9.72e-11	1.99e-09	422	9.87	392	8.56	384	8.31	1875	27.78	1927	39.42	1091	23.06	677	12.5	1389	24.18	909	15.23
Itsn1	ENSMUSG00000022957		523.305	0.439268	0.172078	46.116	9.68e-11	1.99e-09	349	1.28	422	1.44	437	1.48	1149	2.66	624	2	715	2.36	390	1.13	415	1.13	369	0.97
Tspan14	ENSMUSG00000037824		411.221	1.50083	0.220722	46.0663	9.93e-11	2.03e-09	532	17.71	549	17.08	563	17.36	543	11.46	384	11.18	285	8.58	323	8.49	247	6.12	193	4.6
Pank4	ENSMUSG00000029056		708.555	-0.816162	0.145178	45.823	1.12e-10	2.29e-09	426	10.07	521	11.5	515	11.27	744	11.14	563	11.64	511	10.92	1025	19.12	1074	18.9	1297	21.96
Golm1	ENSMUSG00000021556		879.941	1.0344	0.188898	45.6856	1.2e-10	2.45e-09	1104	24.63	1184	24.69	1193	24.65	770	10.89	745	14.54	508	10.25	630	11.1	973	16.16	651	10.41
Pik3cd	ENSMUSG00000039936		172.909	1.6206	0.240003	45.5444	1.29e-10	2.63e-09	184	2.42	239	2.94	221	2.69	285	2.38	153	1.76	180	2.14	95	0.99	110	1.08	71	0.67
Pmp22	ENSMUSG00000018217		1259.06	5.44481	0.677669	45.5163	1.31e-10	2.66e-09	1737	60.8	1933	63.23	1979	64.15	2052	45.52	1691	51.78	1246	39.43	13	0.36	125	3.26	37	0.93
Plgrkt	ENSMUSG00000016495		537.226	1.10583	0.168477	45.4912	1.32e-10	2.69e-09	657	14.25	649	13.15	693	13.92	620	8.52	430	8.16	481	9.43	382	6.54	354	5.72	491	7.63
Adcy2	ENSMUSG00000021536		1794.76	-0.102132	0.135151	45.4527	1.35e-10	2.74e-09	1596	31.23	1801	32.93	1811	32.82	1420	17.61	1138	19.48	1261	22.31	2586	39.95	2342	34.12	2432	34.1
Ext1	ENSMUSG00000061731		675.669	-0.211447	0.134119	45.3844	1.4e-10	2.83e-09	602	6.14	608	5.8	666	6.29	619	4	411	3.67	445	4.1	913	7.35	1042	7.91	916	6.7
Pgm2l1	ENSMUSG00000030729		3811.62	-0.0329101	0.13278	45.3149	1.45e-10	2.92e-09	2380	20.46	2722	21.87	2801	22.3	6524	35.55	4600	34.6	5701	44.32	3497	23.74	3638	23.29	3526	21.72
Cyth2	ENSMUSG00000003269		1865.06	-0.810627	0.124576	45.3065	1.45e-10	2.93e-09	1013	24.23	1132	25.3	1180	26.14	2929	44.39	1987	41.58	1765	38.16	2383	45	2552	45.45	2764	47.37
Pnpla2	ENSMUSG00000025509		260.313	2.13452	0.327187	45.3019	1.45e-10	2.93e-09	341	9.3	281	7.16	300	7.58	415	7.18	517	12.34	168	4.14	90	1.94	79	1.6	109	2.13
Cklf	ENSMUSG00000054400		92.3562	2.5839	0.384679	45.2629	1.48e-10	2.98e-09	122	1.64	127	1.6	113	1.41	171	1.46	74	0.87	125	1.52	27	0.29	41	0.41	12	0.12
Mdm4	ENSMUSG00000054387		500.889	0.994889	0.147675	45.2328	1.51e-10	3.02e-09	523	2.91	563	2.93	605	3.12	656	2.31	493	2.4	518	2.61	338	1.49	430	1.78	354	1.41
Nnat	ENSMUSG00000067786		8535.8	-1.30667	0.202666	45.2382	1.5e-10	3.02e-09	3819	172.04	3771	158.75	3868	161.37	15542	443.7	8227	324.23	9588	390.5	8995	319.94	11939	400.49	16711	539.44
Ppp1r37	ENSMUSG00000051403		118.863	0.0781873	0.280106	44.9803	1.71e-10	3.42e-09	127	2.55	143	2.68	144	2.67	54	0.69	45	0.79	41	0.74	227	3.59	167	2.49	120	1.72
Hist1h4i	ENSMUSG00000060639		82.7701	2.08805	0.377596	44.9625	1.72e-10	3.45e-09	96	10.88	68	7.2	82	8.61	188	13.5	112	11.1	124	12.71	41	3.67	19	1.6	16	1.3
Mdh1	ENSMUSG00000020321		26701.1	-0.489561	0.0988914	44.8948	1.78e-10	3.56e-09	16162	518.76	18030	540.81	17743	527.41	41941	853.12	29663	832.94	30890	896.39	31561	799.85	31807	760.2	32823	754.93
Gpr146	ENSMUSG00000044197		134.367	2.11778	0.309171	44.861	1.81e-10	3.61e-09	161	1.95	196	2.22	208	2.34	183	1.41	148	1.57	105	1.15	55	0.53	85	0.77	32	0.28
Smpdl3a	ENSMUSG00000019872		302.861	1.12218	0.167122	44.7332	1.93e-10	3.85e-09	307	12.25	393	14.65	360	13.3	426	10.77	304	10.61	276	9.96	211	6.65	231	6.86	200	5.72
Fam189a1	ENSMUSG00000030518		862.086	-0.286568	0.133232	44.7094	1.96e-10	3.89e-09	783	12.17	808	11.73	720	10.36	761	7.49	574	7.8	573	8.05	1120	13.74	1397	16.16	1218	13.56
Ccdc50	ENSMUSG00000038127		432.022	1.11418	0.197766	44.6532	2.01e-10	3.99e-09	388	3.7	446	3.98	466	4.12	783	4.73	444	3.7	592	5.1	270	2.03	309	2.19	213	1.46
Snx9	ENSMUSG00000002365		129.444	1.92341	0.304907	44.5465	2.12e-10	4.2e-09	138	4.72	169	5.4	144	4.56	189	4.09	125	3.74	217	6.7	53	1.43	66	1.68	38	0.93
Gm12166	ENSMUSG00000069899		146.835	1.56005	0.249063	44.5466	2.12e-10	4.2e-09	168	14.3	161	12.81	169	13.32	282	15.21	138	10.28	177	13.62	75	5.04	64	4.06	84	5.12
Ift122	ENSMUSG00000030323		360.789	-0.682541	0.170973	44.2456	2.47e-10	4.87e-09	251	2	309	2.31	274	2.03	328	1.66	247	1.73	204	1.47	626	3.95	620	3.69	517	2.96
Malt1	ENSMUSG00000032688		60.2162	2.38403	0.398441	44.2112	2.51e-10	4.94e-09	90	1.46	102	1.55	127	1.91	42	0.43	19	0.27	46	0.68	19	0.24	39	0.47	23	0.27
Rprm	ENSMUSG00000075334		657.483	-0.914503	0.232159	44.2117	2.51e-10	4.94e-09	293	16.54	273	14.4	301	15.73	1433	51.25	1076	53.12	768	39.18	453	20.18	804	33.79	920	37.2
Cln8	ENSMUSG00000026317		472.474	1.03561	0.156506	44.1143	2.63e-10	5.17e-09	465	5.04	589	5.96	539	5.41	672	4.61	525	4.98	424	4.15	331	2.83	378	3.05	316	2.45
Pfkl	ENSMUSG00000020277		5533.27	-0.992027	0.180443	44.1033	2.65e-10	5.19e-09	3521	43.46	3614	41.69	3621	41.39	5323	41.64	5147	55.58	2848	31.78	8465	82.5	9587	88.12	10258	90.73
Cbfb	ENSMUSG00000031885		248.09	1.08225	0.203538	44.0185	2.76e-10	5.41e-09	314	7.43	371	8.21	317	6.95	206	3.09	152	3.15	191	4.09	163	3.05	224	3.95	240	4.07
Rasgef1a	ENSMUSG00000030134		2368.49	-0.172089	0.12523	44.0047	2.78e-10	5.44e-09	2053	50.42	2290	52.56	2265	51.51	2199	34.22	1764	37.9	1392	30.91	3402	65.97	3219	58.87	3189	56.12
Slain1	ENSMUSG00000055717		516.23	-0.0694608	0.192068	43.9568	2.85e-10	5.56e-09	514	12.9	555	13.01	522	12.13	312	4.96	233	5.11	348	7.89	756	14.98	760	14.2	687	12.35
Cplx1	ENSMUSG00000033615		4196.44	-0.959047	0.161805	43.9509	2.86e-10	5.57e-09	2123	79.91	2178	76.61	2284	79.62	7193	171.58	5420	178.48	3942	134.15	5935	176.38	6287	176.21	4670	125.96
Siah1a	ENSMUSG00000036840		445.848	-0.0019767	0.230961	43.8717	2.97e-10	5.79e-09	461	19.3	487	19.05	503	19.5	220	5.84	156	5.71	284	10.75	580	19.17	747	23.29	596	17.88
Serpinb6a	ENSMUSG00000060147		933.856	-0.0119383	0.147877	43.8549	3e-10	5.83e-09	603	9.19	673	9.58	633	8.93	1893	18.27	1157	15.42	1243	17.12	832	10.01	771	8.75	936	10.22
Sp1	ENSMUSG00000001280		126.538	1.39994	0.256356	43.8447	3.01e-10	5.85e-09	118	1.17	149	1.38	116	1.06	203	1.27	164	1.42	191	1.71	57	0.45	80	0.59	55	0.39
Tram1	ENSMUSG00000025935		879.497	1.48627	0.224685	43.5869	3.43e-10	6.64e-09	992	25.85	1297	31.58	1235	29.8	1022	16.88	539	12.29	970	22.85	558	11.48	645	12.51	454	8.48
Il34	ENSMUSG00000031750		997.446	-1.12628	0.176173	43.5373	3.52e-10	6.8e-09	474	19.94	472	18.55	559	21.77	1774	47.28	1146	42.17	829	31.52	1297	43.07	1587	49.7	1462	44.06
Strip1	ENSMUSG00000014601		1286.17	-0.535419	0.121246	43.5167	3.55e-10	6.86e-09	924	13.96	1025	14.47	1062	14.86	1309	12.53	1052	13.91	867	11.84	1892	22.57	1879	21.14	1984	21.48
Pvr	ENSMUSG00000040511		92.1607	1.87243	0.286606	43.3957	3.77e-10	7.27e-09	130	1.75	118	1.48	152	1.89	108	0.92	85	1	63	0.77	50	0.53	36	0.36	58	0.56
Crls1	ENSMUSG00000027357		1260.13	-0.140018	0.233802	43.3012	3.96e-10	7.61e-09	1168	46.22	1371	50.7	1368	50.14	588	14.75	442	15.3	833	29.8	1756	54.87	1837	54.13	2087	59.18
Camkv	ENSMUSG00000032936		8230.69	-1.01501	0.195805	43.1456	4.28e-10	8.2e-09	5089	111.43	5288	108.2	5754	116.68	7190	99.77	7581	145.22	3880	76.81	13672	236.36	15944	259.95	13466	211.28
Arhgap27	ENSMUSG00000034255		245.793	-0.198715	0.185416	43.1464	4.27e-10	8.2e-09	217	2.79	233	2.8	269	3.2	192	1.56	153	1.72	106	1.23	351	3.56	389	3.72	349	3.21
Acox3	ENSMUSG00000029098		219.2	2.09166	0.310489	43.1217	4.33e-10	8.29e-09	312	2.23	327	2.19	308	2.04	217	0.98	285	1.78	146	0.94	54	0.3	110	0.59	132	0.68
Arhgap24	ENSMUSG00000057315		54.0362	1.3493	0.335386	43.0042	4.59e-10	8.77e-09	71	0.67	106	0.93	84	0.73	27	0.16	24	0.2	18	0.15	45	0.33	56	0.39	34	0.23
Sox4	ENSMUSG00000076431		182.48	-0.108617	0.249809	43.0036	4.59e-10	8.77e-09	181	3.11	216	3.47	183	2.91	104	1.13	91	1.37	62	0.96	343	4.65	273	3.49	205	2.52
Akip1	ENSMUSG00000031023		143.666	1.6315	0.250138	42.9887	4.63e-10	8.82e-09	157	9.91	181	10.68	193	11.28	236	9.44	126	6.96	158	9.02	78	3.89	90	4.23	58	2.62
Gpx1	ENSMUSG00000063856		2510.75	0.995126	0.181503	42.888	4.86e-10	9.26e-09	2544	145.46	2434	130.06	2437	129.04	5084	184.22	2565	128.31	2934	151.67	1373	61.99	1560	66.42	1999	81.9
Rps6kl1	ENSMUSG00000019235		897.686	-0.886342	0.189349	42.6594	5.45e-10	1.03e-08	604	11.75	630	11.45	649	11.69	771	9.51	774	13.17	427	7.51	1518	23.32	1650	23.9	1429	19.92
Slc26a4	ENSMUSG00000020651		436.92	-1.23688	0.217947	42.6619	5.45e-10	1.03e-08	242	6.41	250	6.19	269	6.6	432	7.26	339	7.86	265	6.35	703	14.71	607	11.98	1058	20.09
Cyb561a3	ENSMUSG00000034445		248.368	1.56695	0.250769	42.623	5.55e-10	1.05e-08	378	21.13	320	16.72	357	18.48	252	8.93	191	9.34	188	9.5	189	8.34	183	7.62	98	3.93
Dennd4a	ENSMUSG00000053641		481.375	1.37913	0.217681	42.6093	5.59e-10	1.06e-08	584	2.89	686	3.17	667	3.06	451	1.41	438	1.9	398	1.78	307	1.2	443	1.63	235	0.83
Prdx4	ENSMUSG00000025289		366.892	1.07496	0.209995	42.5797	5.67e-10	1.07e-08	332	12.99	396	14.48	330	11.96	694	17.21	512	17.52	411	14.54	164	5.07	294	8.56	209	5.86
Acot7	ENSMUSG00000028937		8942.58	-1.04499	0.167936	42.5708	5.7e-10	1.07e-08	4472	173.48	4624	167.62	4812	172.87	13399	329.39	12129	411.62	7820	274.26	10733	328.74	12202	352.46	15048	418.29
Ankrd29	ENSMUSG00000057766		274.726	-1.1101	0.175634	42.4846	5.95e-10	1.12e-08	137	3.43	139	3.25	144	3.33	386	6.12	300	6.56	308	6.96	371	7.32	376	7	451	8.08
Slc43a2	ENSMUSG00000038178		421.566	1.32114	0.241044	42.4245	6.13e-10	1.15e-08	415	3.41	415	3.18	443	3.37	857	4.46	631	4.53	398	2.95	160	1.04	211	1.29	305	1.79
Ankrd11	ENSMUSG00000035569		1977.45	-0.0399861	0.135242	42.3499	6.37e-10	1.2e-08	1875	9.32	1973	9.16	1990	9.16	1633	5.14	1224	5.32	1418	6.37	2618	10.27	2926	10.83	2385	8.49
Cntrl	ENSMUSG00000057110		144.926	2.24761	0.335888	42.3402	6.4e-10	1.2e-08	203	1.64	244	1.84	182	1.36	171	0.88	158	1.12	119	0.87	29	0.19	97	0.58	51	0.3
Hn1l	ENSMUSG00000024165		148.896	1.9623	0.295878	42.282	6.59e-10	1.23e-08	178	5	206	5.41	223	5.8	204	3.63	111	2.73	174	4.42	39	0.87	88	1.84	80	1.61
Pnck	ENSMUSG00000002012		2397.42	-1.61337	0.253197	42.2171	6.8e-10	1.27e-08	887	37.08	898	35.08	958	37.09	3471	91.95	3447	126.06	2311	87.34	1974	65.15	4599	143.16	4631	138.72
Lemd2	ENSMUSG00000044857		223.135	0.368194	0.217814	42.2265	6.77e-10	1.27e-08	266	8.45	236	7	303	8.91	151	3.04	132	3.67	87	2.5	283	7.09	315	7.45	226	5.14
Gm28437	ENSMUSG00000101111		179.037	1.60873	0.247485	42.2016	6.86e-10	1.28e-08	222	23.36	295	29.01	215	20.95	245	16.34	158	14.55	125	11.89	77	6.4	113	8.85	128	9.65
Cmc2	ENSMUSG00000014633		292.232	-0.467816	0.171131	42.1749	6.95e-10	1.29e-08	170	6.86	165	6.22	166	6.2	578	14.77	410	14.47	358	13.05	310	9.87	293	8.8	312	9.02
Faah	ENSMUSG00000034171		3017.46	-0.620708	0.14114	42.1666	6.98e-10	1.3e-08	2181	22.94	2329	22.89	2395	23.33	3343	22.28	2239	20.6	1804	17.15	4603	38.22	5164	40.44	4255	32.07
Cyp4v3	ENSMUSG00000079057		153.748	2.95962	0.460301	42.0321	7.46e-10	1.38e-08	234	5.06	307	6.21	297	5.95	90	1.23	112	2.12	96	1.88	93	1.59	31	0.5	15	0.23
Trp53inp1	ENSMUSG00000028211		144.662	2.48447	0.406385	41.8978	7.98e-10	1.48e-08	225	2.86	269	3.2	266	3.13	86	0.69	90	1	97	1.12	21	0.21	112	1.06	49	0.45
Rragb	ENSMUSG00000041658		226.356	0.192359	0.277699	41.8757	8.07e-10	1.49e-08	105	3.83	164	5.59	126	4.26	645	14.92	417	13.31	247	8.15	178	5.13	138	3.75	137	3.58
Plekho1	ENSMUSG00000015745		237.484	1.6637	0.28557	41.8273	8.27e-10	1.53e-08	255	9.67	226	8.01	287	10.08	539	12.96	213	7.07	312	10.7	104	3.11	142	4.01	75	2.04
Cpd	ENSMUSG00000020841		737.37	1.15564	0.178332	41.7589	8.55e-10	1.57e-08	836	8.27	982	9.07	879	8.05	862	5.4	706	6.11	670	5.99	492	3.84	686	5.05	424	3
St3gal3	ENSMUSG00000028538		170.389	0.62003	0.198745	41.7719	8.5e-10	1.57e-08	213	6.34	204	5.67	225	6.2	143	2.7	94	2.45	87	2.34	198	4.65	181	4.01	172	3.67
P4htm	ENSMUSG00000006675		2091.15	-0.889518	0.14128	41.7514	8.59e-10	1.58e-08	1258	26.65	1293	25.59	1391	27.29	2755	36.98	1961	36.34	1529	29.28	2777	46.44	3390	53.47	3500	53.12
Hps4	ENSMUSG00000042328		284.686	1.37122	0.231803	41.7281	8.69e-10	1.59e-08	398	8.31	368	7.18	420	8.12	350	4.63	208	3.8	155	2.92	242	3.99	172	2.67	189	2.83
Pml	ENSMUSG00000036986		82.9438	2.62722	0.401056	41.5963	9.28e-10	1.7e-08	113	1.67	111	1.53	117	1.6	156	1.46	83	1.07	76	1.02	42	0.49	13	0.14	17	0.18
Ipo13	ENSMUSG00000033365		728.411	-0.73005	0.158179	41.5502	9.49e-10	1.74e-08	506	9.91	535	9.79	559	10.14	728	9.04	596	10.21	413	7.31	1109	17.15	1313	19.15	1086	15.24
Arhgap31	ENSMUSG00000022799		65.1995	2.27194	0.355739	41.399	1.02e-09	1.87e-08	89	0.66	86	0.59	83	0.57	73	0.34	69	0.45	92	0.62	16	0.09	30	0.17	25	0.13
Tfeb	ENSMUSG00000023990		63.6513	2.08061	0.357191	41.2726	1.09e-09	1.99e-08	111	1.61	98	1.33	106	1.43	70	0.64	36	0.46	26	0.34	42	0.48	25	0.27	31	0.32
Sae1	ENSMUSG00000052833		2548.21	-0.711167	0.110796	41.1713	1.15e-09	2.09e-08	1514	48.03	1657	49.13	1741	51.15	3541	71.19	2558	71	2403	68.93	3589	89.91	3648	86.18	3366	76.52
5330406M23Rik	ENSMUSG00000104030		57.6574	2.93721	0.45416	41.145	1.16e-09	2.12e-08	93	3.66	89	3.27	109	3.97	26	0.65	70	2.41	42	1.49	20	0.62	15	0.44	15	0.42
Ttc19	ENSMUSG00000042298		1542.13	-0.159847	0.188485	41.1054	1.19e-09	2.15e-08	1362	24	1641	27.03	1559	25.45	917	10.24	868	13.38	995	15.85	2490	34.65	2418	31.73	1796	22.68
Crtac1	ENSMUSG00000042401		4058.07	-1.65341	0.258462	40.9525	1.28e-09	2.32e-08	1415	44.57	1566	46.09	1681	49.03	5541	110.6	6494	178.94	3029	86.25	4436	110.32	9079	212.93	5997	135.35
Tspan33	ENSMUSG00000001763		548.634	-0.718005	0.25193	40.9344	1.29e-09	2.34e-08	396	6.28	500	7.41	443	6.51	293	2.94	217	3.01	351	5.03	630	7.89	1191	14.07	1106	12.57
Mtfp1	ENSMUSG00000004748		3967.76	-1.1351	0.184706	40.927	1.3e-09	2.34e-08	1977	93.72	1932	85.59	1986	87.19	6029	181.13	4737	196.46	4070	174.44	3938	147.4	5974	210.89	7308	248.26
Galnt14	ENSMUSG00000024064		242.135	-1.54628	0.250017	40.9028	1.31e-09	2.37e-08	109	1.68	82	1.18	95	1.36	441	4.31	242	3.26	269	3.75	329	4	490	5.62	292	3.22
Acbd3	ENSMUSG00000026499		517.129	0.0537923	0.199603	40.8643	1.34e-09	2.41e-08	530	6.44	558	6.34	577	6.49	362	2.79	232	2.47	312	3.43	844	8.1	584	5.28	678	5.9
Zscan29	ENSMUSG00000050619		94.7612	1.90694	0.345692	40.7775	1.4e-09	2.51e-08	97	1.11	102	1.1	100	1.06	188	1.37	143	1.44	116	1.21	27	0.25	59	0.5	20	0.16
Mospd2	ENSMUSG00000061778		163.926	1.30535	0.204354	40.785	1.39e-09	2.51e-08	181	1.88	210	2.04	198	1.91	219	1.44	160	1.46	172	1.62	90	0.74	104	0.81	121	0.9
Efemp2	ENSMUSG00000024909		79.431	2.13662	0.349611	40.7366	1.43e-09	2.56e-08	103	3.2	85	2.47	99	2.85	129	2.54	118	3.21	80	2.25	39	0.96	31	0.72	16	0.36
Gm5454	ENSMUSG00000047643		545.006	-1.21299	0.191688	40.7313	1.43e-09	2.56e-08	255	14.44	284	15.03	266	13.95	930	33.37	621	30.76	427	21.86	693	30.99	926	39.05	853	34.61
Atp6v1b2	ENSMUSG00000006273		15120.4	-0.638498	0.0999889	40.6638	1.48e-09	2.64e-08	9081	141.04	10869	157.75	10246	147.37	19942	196.28	15118	205.42	14763	207.3	19431	238.28	22178	256.49	20446	227.55
Eef1a2	ENSMUSG00000016349		182.61	1.57751	0.265702	40.6676	1.48e-09	2.64e-08	265	10.48	262	9.68	268	9.81	218	5.46	118	4.08	112	4	104	3.25	85	2.5	163	4.62
Ap1ar	ENSMUSG00000074238		1496.74	-0.13968	0.190946	40.6563	1.48e-09	2.65e-08	1325	12.46	1576	13.85	1567	13.64	1027	6.12	662	5.45	1023	8.7	2433	18.06	2053	14.37	1980	13.34
Mrps12	ENSMUSG00000045948		1630.14	-0.658136	0.152374	40.6293	1.5e-09	2.68e-08	937	74.23	859	63.6	972	71.31	2775	139.32	2359	163.5	1728	123.77	2066	129.23	1866	110.08	1830	103.89
Celf4	ENSMUSG00000024268		7089.98	-1.07313	0.180663	40.5487	1.57e-09	2.79e-08	3412	70.37	3606	69.5	3666	70.02	9883	129.17	10633	191.85	6446	120.19	7966	129.72	10783	165.6	11053	163.35
Cables2	ENSMUSG00000038990		312.168	-0.205416	0.225098	40.3714	1.71e-09	3.04e-08	273	4.89	331	5.54	330	5.48	158	1.79	142	2.23	193	3.13	516	7.3	517	6.9	384	4.93
Xiap	ENSMUSG00000025860		409.117	1.06191	0.177578	40.2742	1.8e-09	3.19e-08	361	3.21	487	4.05	468	3.86	583	3.29	418	3.25	520	4.18	258	1.81	305	2.02	268	1.71
Dkk3	ENSMUSG00000030772		8585.56	-0.559017	0.13738	40.2623	1.81e-09	3.2e-08	6404	157.09	6816	156.24	6916	157.11	9675	150.4	6424	137.85	5016	111.24	12322	238.65	14053	256.68	12835	225.6
Prmt2	ENSMUSG00000020230		3090.17	-0.710693	0.111618	40.2339	1.83e-09	3.24e-08	1892	46.11	2084	47.46	2085	47.06	4121	63.64	2970	63.32	2861	63.03	4538	87.32	4233	76.81	4299	75.07
S100a10	ENSMUSG00000041959		529.121	-0.356348	0.215301	40.1577	1.9e-09	3.37e-08	285	19.37	302	19.19	280	17.63	1344	57.9	591	35.15	783	48.12	493	26.46	420	21.26	551	26.84
Zmynd19	ENSMUSG00000026974		317.492	0.235334	0.254298	40.0508	2.01e-09	3.55e-08	386	7.63	365	6.74	373	6.83	132	1.65	116	2.01	199	3.56	406	6.34	371	5.46	485	6.87
Pja1	ENSMUSG00000034403		7436.47	-0.802353	0.129802	39.936	2.13e-09	3.75e-08	4456	110.45	5091	117.93	4939	113.38	9191	144.38	7370	159.82	5793	129.82	11590	226.83	10231	188.84	11439	203.18
Fbxo27	ENSMUSG00000037463		456.301	-0.667539	0.154086	39.926	2.14e-09	3.76e-08	319	8.58	343	8.63	367	9.15	465	7.93	315	7.42	310	7.54	765	16.25	664	13.3	723	13.94
Snx6	ENSMUSG00000005656		1268.55	0.636611	0.18297	39.9197	2.15e-09	3.77e-08	913	25.09	1227	31.51	1043	26.55	2316	40.34	1353	32.53	2068	51.38	875	18.99	942	19.28	881	17.35
Mdh2	ENSMUSG00000019179		12624.9	-0.630459	0.114912	39.5438	2.59e-09	4.54e-08	7739	179.01	7935	171.53	7947	170.24	19914	291.92	13701	277.26	13509	282.51	14324	261.61	15991	275.43	18075	299.6
Rab38	ENSMUSG00000030559		72.6541	-1.19639	0.4027	39.5284	2.61e-09	4.57e-08	22	1.15	19	0.93	23	1.11	211	6.99	75	3.43	161	7.61	66	2.72	80	3.11	48	1.8
Rnaseh2a	ENSMUSG00000052926		375.832	-0.439394	0.169849	39.5235	2.62e-09	4.58e-08	201	4.72	222	4.87	235	5.11	760	11.31	543	11.15	421	8.94	382	7.08	382	6.68	413	6.95
Slc17a7	ENSMUSG00000070570		5866.26	-0.480186	0.181529	39.5003	2.65e-09	4.62e-08	5017	76.66	4770	68.12	5186	73.39	4668	45.2	4632	61.92	2534	35.01	8619	103.99	9620	109.46	9399	102.92
5730508B09Rik	ENSMUSG00000050549		70.3121	0.679594	0.329272	39.4473	2.72e-09	4.74e-08	114	4.15	99	3.37	82	2.76	33	0.76	24	0.76	21	0.69	50	1.44	94	2.55	102	2.66
BC037034	ENSMUSG00000036948		231.029	0.882074	0.177429	39.2225	3.04e-09	5.3e-08	281	6.02	272	5.44	319	6.33	213	2.89	170	3.19	166	3.21	182	3.08	215	3.43	229	3.51
Prkcb	ENSMUSG00000052889		10808.7	-0.364506	0.150512	39.1996	3.08e-09	5.35e-08	8814	94.92	9927	99.9	9520	94.94	8102	55.29	7103	66.92	8077	78.64	17280	146.93	15001	120.29	15605	120.42
C1ql3	ENSMUSG00000049630		327.364	-0.327038	0.205938	39.1946	3.08e-09	5.36e-08	271	8.81	306	9.29	340	10.23	268	5.52	162	4.61	162	4.76	362	9.29	605	14.64	559	13.02
Mknk2	ENSMUSG00000020190		187.338	1.89549	0.298638	39.17	3.12e-09	5.41e-08	262	5.55	213	4.21	248	4.86	249	3.34	249	4.61	161	3.08	97	1.62	49	0.77	110	1.67
Hapln4	ENSMUSG00000007594		720.769	-1.24127	0.198885	39.1027	3.23e-09	5.59e-08	373	7.83	390	7.65	383	7.45	792	10.54	840	15.43	505	9.59	1017	16.86	1467	22.94	1109	16.69
Znfx1	ENSMUSG00000039501		297.03	1.08388	0.190834	39.0599	3.3e-09	5.71e-08	351	3.53	361	3.39	432	4.03	302	1.93	198	1.74	265	2.41	202	1.6	262	1.96	250	1.8
Pdcd6ip	ENSMUSG00000032504		784.145	0.850483	0.135458	39.033	3.34e-09	5.77e-08	815	9.73	893	9.96	889	9.83	1105	8.36	750	7.83	706	7.62	624	5.88	702	6.24	576	4.93
Prdx1	ENSMUSG00000028691		3723.46	1.00001	0.16591	38.9383	3.5e-09	6.05e-08	3752	101.59	4104	103.84	4147	103.99	5957	102.22	3417	80.94	4262	104.33	2019	43.16	3079	62.08	2865	55.59
Etl4	ENSMUSG00000036617		577.679	0.335819	0.152365	38.9334	3.51e-09	6.05e-08	456	2.34	413	1.98	486	2.31	979	3.18	823	3.69	739	3.43	413	1.67	541	2.07	469	1.72
Kcng2	ENSMUSG00000059852		273.652	-0.898086	0.275583	38.909	3.56e-09	6.12e-08	212	5.84	226	5.82	179	4.57	211	3.69	109	2.63	121	3.02	290	6.31	610	12.52	635	12.54
Usp33	ENSMUSG00000025437		1586.22	-0.564243	0.128865	38.8927	3.59e-09	6.16e-08	1110	9.45	1314	10.46	1234	9.73	1704	9.2	1207	8.99	1125	8.66	2404	16.16	2601	16.49	2128	12.99
Ralb	ENSMUSG00000004451		490.168	0.64032	0.173678	38.8627	3.64e-09	6.24e-08	406	6.79	426	6.65	431	6.67	1005	10.64	583	8.52	600	9.07	295	3.89	362	4.5	416	4.98
Lin7a	ENSMUSG00000019906		858.264	-0.491647	0.161579	38.818	3.72e-09	6.38e-08	500	12.44	538	12.51	462	10.65	1362	21.48	1379	30.02	1015	22.84	888	17.45	1013	18.77	889	15.85
Mylip	ENSMUSG00000038175		493.511	1.07431	0.181354	38.7961	3.76e-09	6.44e-08	571	14.55	646	15.39	634	14.96	557	9	412	9.19	394	9.08	455	9.16	311	5.9	388	7.09
Cxxc4	ENSMUSG00000044365		299.349	-0.218632	0.177213	38.7937	3.77e-09	6.44e-08	167	1.03	184	1.06	204	1.16	506	1.97	448	2.41	430	2.39	242	1.17	304	1.39	308	1.36
Gap43	ENSMUSG00000047261		9935.61	-0.961225	0.205819	38.7426	3.86e-09	6.59e-08	4860	262.92	4536	229.32	4833	242.14	17595	603.23	14663	693.98	11477	561.35	8700	371.62	10998	443.04	17110	663.3
Zcchc18	ENSMUSG00000031428		11316.4	-0.691102	0.112599	38.7226	3.9e-09	6.65e-08	7388	124.84	7651	120.82	7813	122.26	13656	146.24	11552	170.77	9471	144.69	14412	192.28	17466	219.77	16962	205.39
Trappc10	ENSMUSG00000000374		242.752	0.0932454	0.256326	38.7011	3.95e-09	6.71e-08	278	2.82	246	2.33	298	2.8	171	1.1	88	0.78	100	0.92	244	1.95	304	2.29	475	3.45
Sp8	ENSMUSG00000048562		108.175	-2.71539	0.51386	38.6448	4.06e-09	6.9e-08	18	0.33	16	0.27	13	0.22	161	1.84	103	1.63	311	5.08	165	2.36	185	2.49	58	0.75
Matk	ENSMUSG00000004933		2642.24	-1.0106	0.1625	38.5827	4.19e-09	7.1e-08	1517	27.21	1539	25.79	1564	25.98	3019	34.31	3019	47.37	2046	33.18	3413	48.33	4749	63.42	4185	53.79
Cit	ENSMUSG00000029516		390.398	-1.25939	0.262188	38.5735	4.21e-09	7.13e-08	139	0.7	137	0.64	188	0.87	712	2.26	524	2.3	571	2.59	525	2.08	644	2.41	296	1.06
Pdk2	ENSMUSG00000038967		1656.89	-0.964321	0.156468	38.5512	4.25e-09	7.2e-08	977	25.45	927	22.57	1079	26.03	2178	35.95	1511	34.43	1367	32.19	2218	45.62	3186	61.8	2315	43.21
Tagln3	ENSMUSG00000022658		5685.27	-0.677117	0.157916	38.5152	4.33e-09	7.32e-08	3077	204.46	3181	197.52	3338	205.41	9418	396.58	8563	497.77	5873	352.81	5463	286.61	7231	357.77	7645	364.01
Gas7	ENSMUSG00000033066		7669.87	-0.761417	0.138042	38.5007	4.36e-09	7.36e-08	4927	35.79	5168	35.08	5695	38.31	7914	36.43	7067	44.91	5884	38.64	11587	66.46	13552	73.31	10213	53.16
Egln3	ENSMUSG00000035105		118.543	-1.70091	0.320333	38.4983	4.37e-09	7.36e-08	25	0.77	42	1.21	47	1.35	284	5.57	134	3.63	144	4.03	114	2.79	195	4.49	181	4.01
Osbpl9	ENSMUSG00000028559		553.695	0.841942	0.157501	38.4799	4.41e-09	7.42e-08	503	5.92	619	6.8	525	5.72	922	6.87	581	5.98	662	7.04	393	3.65	447	3.91	373	3.14
Gabra5	ENSMUSG00000055078		6815.79	-0.415882	0.120853	38.3768	4.64e-09	7.8e-08	5090	141.02	5969	154.54	5771	148.07	6986	122.65	4696	113.82	5192	130.05	9819	214.79	10738	221.52	9058	179.82
Coq10b	ENSMUSG00000025981		748.187	1.32562	0.214962	38.3622	4.67e-09	7.84e-08	859	14.73	980	15.7	1059	16.82	852	9.26	584	8.76	728	11.29	615	8.33	551	7.04	352	4.33
Cln3	ENSMUSG00000030720		357.689	1.53273	0.244365	38.3246	4.76e-09	7.98e-08	446	6.36	468	6.23	495	6.53	494	4.46	327	4.08	283	3.65	294	3.31	155	1.64	188	1.92
Ski	ENSMUSG00000029050		596.109	0.994619	0.159702	38.268	4.9e-09	8.2e-08	593	8.78	721	9.98	735	10.08	785	7.37	573	7.43	571	7.65	359	4.2	479	5.28	522	5.54
Mgat4a	ENSMUSG00000026110		383.261	1.07164	0.181375	38.2007	5.07e-09	8.47e-08	418	2.67	469	2.8	546	3.23	401	1.63	303	1.7	354	2.05	299	1.51	343	1.63	257	1.18
Lhpp	ENSMUSG00000030946		683.389	-0.632426	0.16089	38.1076	5.31e-09	8.86e-08	385	13.13	381	12.14	394	12.44	1135	24.53	1017	30.34	757	23.34	657	17.69	855	21.71	872	21.31
Csdc2	ENSMUSG00000042109		831.514	-1.60673	0.26952	38.1052	5.32e-09	8.86e-08	302	5.38	331	5.51	306	5.05	1084	12.24	1435	22.37	730	11.76	989	13.92	1820	24.15	994	12.69
Dpp7	ENSMUSG00000026958		734.77	0.980672	0.158899	38.0486	5.47e-09	9.1e-08	764	18.86	820	18.92	874	19.98	1083	16.95	719	15.53	700	15.63	558	10.88	634	11.66	452	8
Myd88	ENSMUSG00000032508		269.14	1.49612	0.239088	38.0403	5.49e-09	9.13e-08	291	9.31	362	10.82	383	11.34	407	8.25	199	5.57	262	7.58	197	4.98	131	3.12	153	3.51
Kcnip2	ENSMUSG00000025221		1288.12	-0.0196484	0.165592	38.0193	5.55e-09	9.21e-08	1257	29.8	1230	27.25	1421	31.19	1014	15.23	889	18.44	699	14.98	2018	37.77	1550	27.36	1640	27.86
Samd4	ENSMUSG00000021838		74.2045	-0.438166	0.363064	37.9948	5.62e-09	9.31e-08	45	0.43	23	0.21	23	0.21	159	0.97	152	1.28	132	1.15	60	0.46	61	0.44	43	0.3
Stxbp3	ENSMUSG00000027882		206.683	2.39883	0.392523	37.9336	5.79e-09	9.59e-08	228	3.52	252	3.63	285	4.07	318	3.11	242	3.27	295	4.12	64	0.78	109	1.25	19	0.21
Whrn	ENSMUSG00000039137		48.1197	1.9858	0.397145	37.9232	5.82e-09	9.63e-08	75	0.84	68	0.71	106	1.1	27	0.19	32	0.31	16	0.16	28	0.25	36	0.3	19	0.15
Ppp2r2b	ENSMUSG00000024500		3054.81	-0.770367	0.125731	37.9116	5.86e-09	9.67e-08	1810	37.42	1980	38.26	1890	36.19	4083	53.5	3557	64.34	2694	50.36	4032	65.82	4238	65.25	4528	67.09
Trim3	ENSMUSG00000036989		1335.56	-0.70059	0.163417	37.9039	5.88e-09	9.69e-08	940	16.95	1003	16.9	1033	17.25	1133	12.95	1194	18.84	792	12.91	1949	27.75	2097	28.16	2345	30.3
Ost4	ENSMUSG00000038803		1276.87	0.793707	0.161873	37.8936	5.91e-09	9.73e-08	1310	84.86	1121	67.86	1208	72.46	2375	97.49	1377	78.03	1484	86.91	831	42.5	890	42.93	1062	49.29
Gmip	ENSMUSG00000036246		161.74	2.15286	0.345282	37.8237	6.12e-09	1.01e-07	172	2.55	245	3.4	218	3	293	2.76	203	2.64	116	1.56	36	0.42	52	0.57	101	1.07
Chchd6	ENSMUSG00000030086		3275.73	-0.703344	0.13742	37.7178	6.45e-09	1.06e-07	1952	63.6	1836	55.9	1998	60.28	5521	113.99	3825	109.02	3432	101.09	3693	95	3958	96.02	4821	112.55
Tapbpl	ENSMUSG00000038213		177.028	1.50243	0.248076	37.7118	6.47e-09	1.06e-07	217	7.6	240	7.86	264	8.56	209	4.64	128	3.92	159	5.04	72	1.99	142	3.7	124	3.11
Necab3	ENSMUSG00000027489		283.562	-1.31509	0.267263	37.5412	7.05e-09	1.15e-07	103	3.33	106	3.2	124	3.71	524	10.74	452	12.79	322	9.41	252	6.43	544	13.1	307	7.11
Gdi1	ENSMUSG00000015291		15778.8	-0.726005	0.118268	37.3853	7.62e-09	1.25e-07	9427	180.8	10281	184.27	10694	189.94	19528	237.35	17088	286.72	14883	258.07	19012	287.9	24230	346.04	23309	320.34
Mapk4	ENSMUSG00000024558		840.773	-0.599771	0.179285	37.3667	7.69e-09	1.25e-07	666	10.16	692	9.87	653	9.23	788	7.62	603	8.05	426	5.88	1289	15.53	1140	12.95	1595	17.44
Necab2	ENSMUSG00000031837		764.901	-1.388	0.230222	37.3729	7.67e-09	1.25e-07	336	13.21	318	11.68	358	13.03	1000	24.91	929	31.95	857	30.46	719	22.32	1579	46.22	1236	34.82
Fbxo31	ENSMUSG00000052934		1432.89	-0.869024	0.149512	37.3815	7.63e-09	1.25e-07	854	12.84	921	12.94	987	13.74	1489	14.18	1412	18.57	1164	15.82	1911	22.68	2177	24.36	2582	27.81
Git2	ENSMUSG00000041890		338.851	1.39956	0.229312	37.2572	8.12e-09	1.32e-07	387	1.84	449	1.99	491	2.16	439	1.32	304	1.26	262	1.12	154	0.58	313	1.11	201	0.68
Trim35	ENSMUSG00000022043		3504.69	-0.664485	0.135936	37.1715	8.48e-09	1.38e-07	2349	47.85	2645	50.35	2659	50.16	3820	49.31	3161	56.33	2245	41.34	4864	78.23	5495	83.35	5666	82.7
Rp2	ENSMUSG00000060090		330.825	1.57965	0.254567	37.1537	8.55e-09	1.39e-07	390	6.25	483	7.23	394	5.85	538	5.46	300	4.21	276	4	230	2.91	207	2.47	120	1.38
Rab11fip5	ENSMUSG00000051343		320.211	1.10861	0.244036	37.1171	8.71e-09	1.41e-07	281	3.78	303	3.81	312	3.89	586	5	503	5.92	374	4.55	203	2.16	231	2.31	114	1.1
Elf2	ENSMUSG00000037174		211.014	1.2803	0.209768	37.071	8.92e-09	1.44e-07	263	2.27	251	2.02	278	2.22	305	1.67	202	1.52	148	1.15	143	0.97	157	1.01	131	0.81
Rhob	ENSMUSG00000054364		1579.78	0.825185	0.137755	37.0765	8.89e-09	1.44e-07	1637	57.42	1689	55.36	1689	54.86	2156	47.92	1875	57.54	1435	45.51	1097	30.38	1248	32.6	1401	35.21
Grk6	ENSMUSG00000074886		467.08	-0.563038	0.181806	37.0776	8.89e-09	1.44e-07	373	9.48	397	9.43	370	8.71	305	4.91	362	8.05	292	6.71	731	14.67	772	14.61	722	13.15
Dclre1c	ENSMUSG00000026648		379.789	1.40104	0.283128	37.047	9.02e-09	1.45e-07	379	3.35	386	3.19	350	2.87	579	3.25	688	5.32	457	3.65	194	1.35	259	1.71	106	0.67
Stag1	ENSMUSG00000037286		303.361	1.03406	0.169127	37.0251	9.12e-09	1.47e-07	348	2.43	335	2.19	362	2.34	353	1.56	319	1.95	304	1.92	229	1.26	229	1.19	216	1.08
Pla2g15	ENSMUSG00000031903		833.727	1.78737	0.286069	37.0114	9.19e-09	1.48e-07	1074	29.37	1149	29.36	1052	26.64	1231	21.33	955	22.85	631	15.6	445	9.61	599	12.2	211	4.13
Plscr3	ENSMUSG00000019461		231.499	1.13996	0.212686	36.9152	9.64e-09	1.55e-07	261	6.83	209	5.11	247	5.99	438	7.26	256	5.86	255	6.03	157	3.24	144	2.81	129	2.42
Rbms1	ENSMUSG00000026970		280.9	1.14871	0.275506	36.8925	9.75e-09	1.56e-07	256	3.85	240	3.38	248	3.46	597	5.7	390	5.14	392	5.34	219	2.6	109	1.22	111	1.2
Rbpj	ENSMUSG00000039191		280.034	1.39485	0.261448	36.7983	1.02e-08	1.64e-07	252	1.63	351	2.12	277	1.66	565	2.31	290	1.64	360	2.1	194	0.99	138	0.66	106	0.49
Plod1	ENSMUSG00000019055		245.096	2.35632	0.376355	36.7481	1.05e-08	1.67e-07	344	4.19	384	4.37	393	4.43	288	2.22	227	2.42	184	2.03	103	0.99	31	0.28	153	1.34
Ccdc92	ENSMUSG00000037979		1732.89	-0.860636	0.141672	36.7571	1.04e-08	1.67e-07	1090	32.91	1076	30.36	1045	29.22	2303	44.06	1805	47.68	1370	37.4	2666	63.55	2421	54.43	2609	56.45
Chpt1	ENSMUSG00000060002		583.546	0.852479	0.201456	36.7443	1.05e-08	1.67e-07	672	6.65	784	7.25	797	7.31	399	2.5	427	3.7	414	3.7	630	4.92	573	4.22	437	3.1
Gpd1	ENSMUSG00000023019		1210.34	-1.02835	0.23016	36.6226	1.12e-08	1.78e-07	749	20.84	813	21.14	847	21.83	969	17.09	1047	25.49	529	13.31	2461	54.07	2361	48.92	1644	32.78
Fos	ENSMUSG00000021250		11580	4.10734	0.661426	36.6032	1.13e-08	1.79e-07	11591	406.05	12097	396.02	12422	403	27171	603.2	22549	691.06	15179	480.74	1832	50.67	620	16.17	250	6.28
Hebp1	ENSMUSG00000042770		516.487	1.22254	0.235643	36.5531	1.16e-08	1.84e-07	699	15.52	658	13.65	769	15.81	639	8.99	228	4.43	364	7.31	367	6.43	397	6.56	441	7.02
Pin1	ENSMUSG00000032171		3902.2	-0.896798	0.156414	36.5392	1.16e-08	1.85e-07	2339	50.15	2020	40.47	2183	43.34	6041	82.08	4319	81.01	4002	77.57	4670	79.05	4907	78.34	6574	101
Cpe	ENSMUSG00000037852		54244.9	-0.589191	0.104885	36.4881	1.19e-08	1.89e-07	34847	1100.49	41778	1232.96	40235	1176.73	63991	1280.68	47509	1312.59	47648	1360.43	72335	1803.67	76401	1796.63	83183	1882.42
Habp4	ENSMUSG00000021476		2427.75	-0.492433	0.19187	36.4266	1.23e-08	1.95e-07	1881	28.9	2185	31.38	2125	30.24	1480	14.41	1948	26.19	1315	18.27	3531	42.84	4445	50.86	3536	38.94
Aph1a	ENSMUSG00000015750		109.962	1.577	0.29952	36.342	1.28e-08	2.03e-07	146	3.49	149	3.33	203	4.49	124	1.88	65	1.36	52	1.12	86	1.62	56	1	77	1.32
Irf2	ENSMUSG00000031627		271.862	1.20098	0.198813	36.3094	1.3e-08	2.06e-07	300	3.34	320	3.33	333	3.44	373	2.63	264	2.57	283	2.85	208	1.83	144	1.19	193	1.54
Map1b	ENSMUSG00000052727		29403.7	-0.632461	0.121469	36.2912	1.32e-08	2.08e-07	16264	113.07	19888	129.2	18757	120.76	39761	175.17	36019	219.06	32826	206.32	36319	199.35	40494	209.62	35456	176.63
Lrrc59	ENSMUSG00000020869		1324.37	-0.137099	0.184586	36.2623	1.34e-08	2.1e-07	1168	31.32	1346	33.73	1388	34.46	886	15.05	829	19.45	815	19.76	2160	45.73	2039	40.71	1442	27.71
Dot1l	ENSMUSG00000061589		158.515	1.1066	0.200141	36.2572	1.34e-08	2.11e-07	193	1.83	191	1.69	227	1.99	154	0.92	133	1.1	124	1.06	116	0.87	134	0.94	125	0.85
Ica1l	ENSMUSG00000026018		532.566	-0.446145	0.165405	36.2258	1.36e-08	2.14e-07	414	6.37	457	6.57	482	6.87	395	3.85	342	4.6	398	5.54	711	8.64	848	9.71	878	9.68
Myo9b	ENSMUSG00000004677		163.064	1.37737	0.235503	36.088	1.46e-08	2.29e-07	203	2.23	202	2.07	247	2.51	199	1.39	147	1.41	108	1.07	118	1.02	127	1.04	86	0.68
P4ha1	ENSMUSG00000019916		1734.98	1.03407	0.189022	36.0763	1.47e-08	2.29e-07	2057	41.2	2319	43.4	2195	40.71	2174	27.59	1161	20.34	1302	23.58	1715	27.12	1211	18.06	1284	18.43
Myc	ENSMUSG00000022346		150.111	1.21975	0.243429	36.0864	1.46e-08	2.29e-07	234	7.1	206	5.84	183	5.14	169	3.25	85	2.26	88	2.41	125	2.99	118	2.66	111	2.41
Tbcc	ENSMUSG00000036430		1384.99	-0.809401	0.155357	36.0475	1.49e-08	2.32e-07	771	54.58	746	49.35	820	53.75	2001	89.76	1894	117.29	1428	91.39	1577	88.14	1751	92.29	2093	106.16
Mt1	ENSMUSG00000031765		1664.76	0.796382	0.254138	36.0164	1.51e-08	2.36e-07	1387	91.72	1175	72.61	1380	84.51	4069	170.52	2525	146.07	1943	116.16	580	30.28	1430	70.41	1027	48.66
Ctbp1	ENSMUSG00000037373		2705.9	-0.313014	0.188511	36.0096	1.52e-08	2.36e-07	2335	42.98	2419	41.61	2686	45.79	1688	19.69	1402	22.58	2075	34.53	3831	55.68	4147	56.84	4230	55.8
Spock1	ENSMUSG00000056222		833.339	-1.33817	0.238681	35.9881	1.53e-08	2.39e-07	310	3.06	395	3.64	373	3.41	1198	7.49	1321	11.41	777	6.93	882	6.87	1668	12.26	1068	7.55
Ifrd1	ENSMUSG00000001627		1214.38	1.03069	0.198172	35.9303	1.58e-08	2.45e-07	1408	19.8	1700	22.34	1581	20.59	1015	9.05	1110	13.66	847	10.77	1229	13.65	844	8.84	935	9.42
Rragc	ENSMUSG00000028646		1454.23	0.418725	0.211247	35.9332	1.57e-08	2.45e-07	1554	38.32	1858	42.82	1797	41.04	850	13.28	667	14.39	1096	24.44	1808	35.21	1729	31.75	1592	28.13
Gm29216	ENSMUSG00000101249		69.9484	1.85959	0.310128	35.9122	1.59e-08	2.47e-07	85	14.23	94	14.71	96	14.89	119	12.63	55	8.06	70	10.6	33	4.36	34	4.24	33	3.96
Rgcc	ENSMUSG00000022018		78.2331	1.87	0.309506	35.9017	1.6e-08	2.48e-07	103	9.24	104	8.72	112	9.31	85	4.83	83	6.52	77	6.25	24	1.7	51	3.41	41	2.64
Rab39	ENSMUSG00000055069		86.2993	1.63658	0.340811	35.8374	1.65e-08	2.56e-07	77	2.14	87	2.25	91	2.34	157	2.76	108	2.62	146	3.66	43	0.94	46	0.95	19	0.38
Cdk2ap1	ENSMUSG00000029394		166.993	0.481793	0.287685	35.7823	1.7e-08	2.62e-07	219	8.68	205	7.6	218	8	63	1.58	56	1.94	105	3.76	226	7.08	189	5.58	191	5.43
Fam81a	ENSMUSG00000032224		3005.35	-0.697854	0.127393	35.7833	1.7e-08	2.62e-07	1744	32.68	1916	33.55	1862	32.31	3856	45.79	3459	56.7	3511	59.48	3641	53.87	4296	59.94	3906	52.45
Fank1	ENSMUSG00000053111		117.508	-1.36268	0.251298	35.7807	1.7e-08	2.62e-07	41	1.47	48	1.61	59	1.96	209	4.75	131	4.11	142	4.6	139	3.93	177	4.72	187	4.8
Arrdc4	ENSMUSG00000042659		453.599	0.854825	0.142656	35.7676	1.71e-08	2.63e-07	491	10.02	494	9.42	537	10.14	615	7.95	409	7.3	417	7.69	351	5.65	373	5.67	388	5.67
6430573F11Rik	ENSMUSG00000039620		137.6	-0.937884	0.262749	35.752	1.72e-08	2.65e-07	59	0.76	64	0.77	58	0.69	326	2.67	181	2.04	180	2.1	127	1.29	199	1.91	134	1.24
Poldip3	ENSMUSG00000041815		873.535	0.348884	0.140719	35.7492	1.73e-08	2.65e-07	645	9.36	748	10.14	732	9.84	1493	13.73	1218	15.46	1009	13.24	784	8.98	739	7.98	674	7.01
1700037H04Rik	ENSMUSG00000027327		1461.57	-0.626565	0.141081	35.7398	1.73e-08	2.66e-07	809	29.16	878	29.57	927	30.94	2613	59.68	1734	54.68	1561	50.87	1637	46.59	1662	44.61	2029	52.4
Tuba8	ENSMUSG00000030137		114.311	-2.18466	0.35781	35.717	1.75e-08	2.69e-07	36	1.31	38	1.29	32	1.08	139	3.21	105	3.34	123	4.05	134	3.85	349	9.46	161	4.2
Rrp7a	ENSMUSG00000018040		1496.19	-0.773878	0.132713	35.6302	1.83e-08	2.8e-07	928	14.13	989	14.07	1027	14.48	1750	16.89	1450	19.32	1284	17.68	2405	28.91	2092	23.72	2130	23.24
Fkbp4	ENSMUSG00000030357		2794.94	-0.764973	0.130393	35.6141	1.85e-08	2.82e-07	1558	45.93	1809	49.83	1792	48.92	4400	82.2	2820	72.73	2567	68.41	3965	92.29	3753	82.38	3828	80.86
Megf11	ENSMUSG00000036466		393.697	0.301628	0.150405	35.5729	1.89e-08	2.88e-07	310	2.28	312	2.15	304	2.07	667	3.11	527	3.4	512	3.41	292	1.7	361	1.98	342	1.81
Uap1l1	ENSMUSG00000026956		592.334	1.40136	0.271919	35.5396	1.92e-08	2.92e-07	594	12.02	659	12.46	570	10.68	1262	16.19	805	14.25	586	10.72	168	2.68	445	6.71	309	4.48
Gfpt1	ENSMUSG00000029992		282.844	0.943654	0.192847	35.5088	1.95e-08	2.96e-07	270	2.21	267	2.04	294	2.23	451	2.34	336	2.4	366	2.71	144	0.93	204	1.24	225	1.32
Tspan17	ENSMUSG00000025875		451.719	-0.838697	0.191839	35.4785	1.98e-08	3.01e-07	196	9.75	234	10.87	272	12.53	892	28.11	611	26.58	462	20.77	477	18.73	652	24.14	530	18.88
Atp9a	ENSMUSG00000027546		3204.1	-0.54006	0.152851	35.4719	1.98e-08	3.01e-07	2553	35.55	2496	32.48	2591	33.41	3081	27.19	2707	32.98	1755	22.09	4753	52.26	5242	54.35	4696	46.86
Arl2bp	ENSMUSG00000031776		977.623	-0.4732	0.238551	35.4753	1.98e-08	3.01e-07	742	21.82	887	24.37	983	26.77	551	10.27	381	9.8	695	18.48	1749	40.61	1727	37.81	1290	27.18
Usp11	ENSMUSG00000031066		2451.53	-0.659668	0.142573	35.4641	1.99e-08	3.02e-07	1589	27.67	1888	30.72	1927	31.07	2698	29.77	2138	32.57	1523	23.98	3510	48.26	4088	53	3669	45.78
Serpina3g	ENSMUSG00000041481		78.7401	1.09851	0.37383	35.4519	2e-08	3.03e-07	117	4.58	127	4.65	122	4.42	40	0.99	35	1.2	16	0.57	36	1.11	91	2.65	101	2.83
Cyb5a	ENSMUSG00000024646		2000.23	0.210064	0.191425	35.4279	2.03e-08	3.06e-07	1396	53.67	1405	50.48	1424	50.7	4372	106.53	2477	83.32	2794	97.12	1191	36.16	1556	44.55	2101	57.88
Atg101	ENSMUSG00000037204		2789.12	-0.942574	0.163552	35.3906	2.07e-08	3.12e-07	1519	101.75	1549	96.97	1572	97.52	4412	187.29	3070	179.91	2648	160.37	3464	183.21	3404	169.79	4924	236.36
Msl3l2	ENSMUSG00000047669		581.628	-0.893029	0.233213	35.3767	2.08e-08	3.14e-07	365	14.05	413	14.86	475	16.94	330	8.05	329	11.08	456	15.87	1010	30.7	862	24.71	1190	32.83
Ttll11	ENSMUSG00000026885		318.037	-0.624627	0.208357	35.3569	2.1e-08	3.16e-07	229	4.69	272	5.2	270	5.12	273	3.54	183	3.28	176	3.26	589	9.52	394	6.01	577	8.47
Znrf1	ENSMUSG00000033545		373.136	0.169158	0.170145	35.2235	2.25e-08	3.38e-07	380	4.46	408	4.48	416	4.52	256	1.9	250	2.57	243	2.58	499	4.63	457	4	455	3.83
Necap2	ENSMUSG00000028923		573.6	3.43336	0.555171	35.157	2.32e-08	3.49e-07	658	17.52	730	18.16	766	18.88	1182	19.94	832	19.38	638	15.36	64	1.35	172	3.41	30	0.57
Snx2	ENSMUSG00000034484		2315.71	0.141019	0.164622	35.1199	2.36e-08	3.55e-07	1502	61.48	1796	68.7	1701	64.48	4425	114.78	2516	90.09	3596	133.07	2047	66.15	2077	63.3	1849	54.23
Ppp1r1b	ENSMUSG00000061718		876.722	-0.97974	0.164244	35.086	2.41e-08	3.6e-07	495	13.93	467	12.28	562	14.65	1203	21.45	953	23.46	683	17.38	1211	26.91	1264	26.49	1498	30.21
Aph1c	ENSMUSG00000053040		169.672	0.506395	0.217059	34.9374	2.59e-08	3.88e-07	123	1.95	136	2.01	132	1.94	337	3.38	252	3.49	224	3.21	142	1.77	106	1.25	114	1.29
Vkorc1	ENSMUSG00000096145		553.468	1.33268	0.222614	34.8596	2.69e-08	4.03e-07	681	66.8	622	57.01	750	68.13	858	53.33	473	40.59	472	41.86	240	18.59	387	28.27	457	32.12
Fzr1	ENSMUSG00000020235		1480.96	-0.710393	0.139729	34.8475	2.71e-08	4.05e-07	1020	18.73	1029	17.65	1077	18.31	1820	21.17	1237	19.87	1012	16.8	2322	33.66	2166	29.61	2259	29.72
Hs1bp3	ENSMUSG00000020605		135.756	1.17034	0.286721	34.7987	2.78e-08	4.14e-07	119	3.26	116	2.97	130	3.3	335	5.82	199	4.78	141	3.5	79	1.71	84	1.72	51	1
Pmvk	ENSMUSG00000027952		597.246	-0.761516	0.174294	34.7889	2.79e-08	4.16e-07	348	16.74	299	13.44	328	14.61	998	30.42	868	36.52	625	27.18	684	25.98	676	24.21	828	28.54
Nufip2	ENSMUSG00000037857		645.502	0.890512	0.158514	34.7628	2.83e-08	4.21e-07	623	8.86	727	9.66	682	8.98	974	8.78	640	7.96	729	9.38	537	6.03	464	4.91	441	4.5
Slc24a3	ENSMUSG00000063873		2969.46	-0.196023	0.114588	34.7465	2.85e-08	4.24e-07	2551	46.05	2840	47.91	2607	43.59	2990	34.21	2073	32.74	2202	35.94	4104	58.5	4133	55.56	3851	49.82
Ormdl2	ENSMUSG00000025353		275.252	1.10132	0.187557	34.715	2.9e-08	4.3e-07	312	15.39	310	14.29	317	14.48	441	13.79	237	10.23	277	12.36	196	7.64	194	7.13	188	6.65
Crot	ENSMUSG00000003623		230.436	1.17457	0.220915	34.6875	2.94e-08	4.35e-07	234	3.53	241	3.4	253	3.54	338	3.23	299	3.95	272	3.71	115	1.37	194	2.18	119	1.29
Eml2	ENSMUSG00000040811		247.056	-1.40017	0.303017	34.6735	2.96e-08	4.38e-07	142	3.32	112	2.44	166	3.59	216	3.2	188	3.84	79	1.67	554	10.21	363	6.31	541	9.05
Ap2a2	ENSMUSG00000002957		2379.37	-0.806954	0.138191	34.6564	2.98e-08	4.41e-07	1446	21.04	1420	19.31	1460	19.67	2780	25.63	2819	35.88	2409	31.69	3103	35.65	3529	38.23	3384	35.28
Idh1	ENSMUSG00000025950		810.242	-0.16934	0.144407	34.6447	3e-08	4.43e-07	453	13.47	609	16.92	568	15.64	1359	25.61	1166	30.33	988	26.56	759	17.82	796	17.62	860	18.32
Pacs2	ENSMUSG00000021143		141.249	1.30943	0.229209	34.5986	3.07e-08	4.53e-07	171	2.02	160	1.76	152	1.66	197	1.47	139	1.43	177	1.89	84	0.78	94	0.83	80	0.68
Pithd1	ENSMUSG00000028669		2270.91	-0.644184	0.116275	34.577	3.1e-08	4.57e-07	1327	44.14	1557	48.4	1461	45.01	3232	68.13	2479	72.14	2347	70.58	2921	76.72	2817	69.77	3215	76.63
Pxn	ENSMUSG00000029528		67.5285	1.6764	0.303947	34.4781	3.26e-08	4.8e-07	71	0.71	75	0.7	89	0.83	105	0.67	95	0.84	68	0.62	31	0.25	31	0.23	35	0.25
Mctp1	ENSMUSG00000021596		488.729	-0.376518	0.231153	34.4568	3.29e-08	4.84e-07	249	2.5	290	2.73	259	2.41	1081	6.89	671	5.9	713	6.48	516	4.1	555	4.16	294	2.12
Tmem158	ENSMUSG00000054871		1695.55	-0.0612178	0.140491	34.4436	3.32e-08	4.87e-07	1687	81.19	1534	68.99	1698	75.68	1423	43.4	1129	47.54	1217	52.95	2348	89.22	2086	74.76	2341	80.73
1700001L19Rik	ENSMUSG00000021534		605.896	-0.819387	0.217535	34.4132	3.37e-08	4.94e-07	335	15.12	248	10.46	312	13.04	1298	37.12	856	33.79	660	26.92	512	18.24	755	25.37	837	27.06
Pkib	ENSMUSG00000019876		282.986	1.50646	0.265576	34.3762	3.43e-08	5.02e-07	326	2.28	318	2.08	331	2.14	464	2.05	286	1.75	344	2.17	94	0.52	231	1.2	133	0.67
Fam102b	ENSMUSG00000040339		369.983	1.11851	0.200392	34.2896	3.58e-08	5.24e-07	407	5.88	510	6.89	488	6.53	363	3.32	261	3.3	378	4.94	250	2.85	327	3.52	278	2.88
Gm11223	ENSMUSG00000046341		911.697	-1.2857	0.267609	34.2689	3.62e-08	5.29e-07	413	75.62	318	54.41	368	62.4	1870	216.98	1233	197.5	1043	172.65	999	144.42	768	104.71	1785	234.2
Arhgdib	ENSMUSG00000030220		1281.06	3.78787	0.594036	34.2312	3.69e-08	5.38e-07	1696	81.86	1722	77.67	1803	80.6	2604	79.65	1201	50.71	1691	73.79	270	10.29	179	6.43	44	1.52
Slc46a3	ENSMUSG00000029650		194.422	1.96915	0.363538	34.2254	3.7e-08	5.39e-07	189	6.34	240	7.52	221	6.86	322	6.84	335	9.82	203	6.15	94	2.49	97	2.42	27	0.65
Mxi1	ENSMUSG00000025025		658.467	0.102109	0.178489	34.1855	3.77e-08	5.49e-07	622	9.12	775	10.62	695	9.44	474	4.4	357	4.58	470	6.23	824	9.54	995	10.86	754	7.92
Camta2	ENSMUSG00000040712		1627.43	-0.348618	0.164268	34.1685	3.81e-08	5.53e-07	1349	21.35	1474	21.8	1475	21.61	1504	15.08	1244	17.22	803	11.49	2343	29.27	2211	26.05	2665	30.22
Ttc7	ENSMUSG00000036918		66.5298	1.46726	0.315163	34.1169	3.9e-08	5.67e-07	72	0.94	60	0.73	66	0.8	146	1.21	83	0.95	83	0.98	27	0.28	36	0.35	32	0.3
Osbp2	ENSMUSG00000020435		427.043	-0.139348	0.164496	34.1128	3.91e-08	5.68e-07	371	4.81	441	5.34	420	5.04	344	2.82	298	3.38	249	2.92	584	5.97	527	5.08	677	6.28
Fam134b	ENSMUSG00000022270		596.317	0.81105	0.178325	34.1043	3.93e-08	5.7e-07	512	12.61	640	14.73	543	12.38	938	14.64	639	13.77	853	18.99	368	7.15	492	9.02	418	7.38
Spry1	ENSMUSG00000037211		114.305	2.01227	0.346359	34.0975	3.94e-08	5.71e-07	151	4.28	200	5.3	165	4.33	105	1.89	132	3.27	62	1.59	55	1.23	80	1.69	34	0.69
Gm28661	ENSMUSG00000102070		77.2252	1.75374	0.29852	34.0768	3.98e-08	5.76e-07	102	12.34	99	11.19	109	12.21	108	8.28	74	7.83	65	7.11	27	2.58	43	3.87	52	4.51
Lrrn2	ENSMUSG00000026443		3505.37	-0.419446	0.162729	34.071	4e-08	5.77e-07	3028	69.4	2853	61.11	3050	64.74	3371	48.96	2673	53.6	1787	37.03	4413	79.86	6020	102.74	5420	89.01
Prpf40b	ENSMUSG00000023007		637.15	-0.673	0.154363	33.9936	4.15e-08	5.99e-07	457	7.6	496	7.71	454	7	609	6.42	567	8.25	413	6.21	884	11.61	1011	12.53	1073	12.79
Fam220a	ENSMUSG00000083012		884.238	-0.379171	0.250187	33.9722	4.2e-08	6.05e-07	789	14.53	856	14.73	821	14	429	5.01	346	5.57	627	10.44	1171	17.02	1305	17.89	1769	23.34
Fabp7	ENSMUSG00000019874		83.2136	1.80901	0.327633	33.9471	4.25e-08	6.12e-07	122	8.04	123	7.58	132	8.06	97	4.05	52	3	54	3.22	36	1.87	73	3.58	34	1.61
H1fx	ENSMUSG00000044927		199.6	-0.298421	0.256044	33.9425	4.26e-08	6.12e-07	213	14.42	151	9.55	213	13.35	110	4.72	83	4.92	116	7.1	301	16.09	255	12.86	383	18.58
Chtf8	ENSMUSG00000046691		270.144	1.09326	0.193112	33.9274	4.29e-08	6.16e-07	323	8.77	365	9.26	315	7.92	356	6.12	197	4.68	228	5.59	221	4.74	214	4.32	185	3.6
Ndufs2	ENSMUSG00000013593		5338.68	-0.671233	0.11527	33.9223	4.3e-08	6.17e-07	3273	116.59	3672	122.24	3794	125.16	7193	162.38	4682	145.91	5081	163.64	6921	194.66	7567	200.72	8093	206.58
Pdhb	ENSMUSG00000021748		5092.04	-0.717703	0.123523	33.9243	4.3e-08	6.17e-07	2936	162.9	3441	178.42	3371	173.21	6978	245.36	4691	227.7	5404	271.08	6679	292.6	6811	281.4	7655	304.35
Laptm4a	ENSMUSG00000020585		2118.55	1.2197	0.234097	33.8424	4.48e-08	6.41e-07	2534	117.76	3045	132.24	2991	128.72	2573	75.78	954	38.79	1770	74.37	1809	66.38	1631	56.44	1396	46.49
Zfp746	ENSMUSG00000057691		225.519	-0.173628	0.188408	33.8008	4.57e-08	6.54e-07	212	2.17	214	2.05	228	2.16	172	1.12	139	1.25	127	1.18	307	2.48	390	2.98	279	2.05
Pnrc1	ENSMUSG00000040128		1042.34	0.927316	0.1662	33.7855	4.61e-08	6.58e-07	1190	46.8	1298	47.71	1231	44.84	1160	28.91	1099	37.81	723	25.71	723	22.45	913	26.74	954	26.89
D630045J12Rik	ENSMUSG00000063455		934.104	-0.0903021	0.137916	33.7739	4.64e-08	6.61e-07	867	5.31	918	5.26	891	5.05	793	3.08	746	4	568	3.15	1245	6.02	1289	5.88	1228	5.39
Gstm6	ENSMUSG00000068762		187.331	-1.96181	0.336604	33.7562	4.68e-08	6.66e-07	62	2.57	53	2.05	66	2.53	256	6.72	237	8.59	204	7.64	147	4.81	337	10.4	458	13.6
Arhgdig	ENSMUSG00000073433		1580.29	-1.11407	0.197412	33.7238	4.75e-08	6.76e-07	860	21.79	754	17.85	783	18.37	2480	39.82	1664	36.88	1674	38.35	1650	33.01	2203	41.56	3050	55.37
Rffl	ENSMUSG00000020696		88.1182	2.55367	0.433342	33.7164	4.77e-08	6.77e-07	114	1.59	166	2.16	147	1.89	61	0.54	91	1.11	70	0.88	14	0.15	60	0.62	23	0.23
Myo5a	ENSMUSG00000034593		2065.21	0.250092	0.141191	33.7161	4.77e-08	6.77e-07	1452	8.08	1743	9.07	1652	8.52	3239	11.43	3029	14.75	2507	12.62	1726	7.59	2042	8.46	1612	6.43
Elavl4	ENSMUSG00000028546		2014.88	-0.335097	0.13602	33.6523	4.93e-08	6.98e-07	1251	19.13	1319	18.85	1337	18.94	3268	31.68	2841	38.01	2319	32.07	2357	28.46	2121	24.16	2014	22.07
Acer3	ENSMUSG00000030760		498.46	1.027	0.180815	33.5854	5.09e-08	7.21e-07	595	3.2	611	3.07	597	2.97	515	1.75	404	1.9	516	2.51	410	1.74	419	1.68	339	1.31
Kif3a	ENSMUSG00000018395		3311.02	-0.612563	0.105713	33.4087	5.56e-08	7.87e-07	2083	47.86	2315	49.71	2310	49.15	4166	60.66	3522	70.8	3098	64.35	4174	75.72	4716	80.69	4661	76.74
Stat3	ENSMUSG00000004040		596.83	1.43351	0.245914	33.3927	5.61e-08	7.92e-07	728	6.3	837	6.76	761	6.1	765	4.19	688	5.21	355	2.78	455	3.11	403	2.6	274	1.7
Sec31a	ENSMUSG00000035325		987.65	0.405799	0.131078	33.3297	5.79e-08	8.17e-07	1021	10.67	1110	10.84	1121	10.85	927	6.14	777	7.1	701	6.62	1032	8.52	1229	9.56	983	7.36
Gnai1	ENSMUSG00000057614		4582.93	-0.70963	0.122495	33.293	5.9e-08	8.31e-07	2522	66.28	3239	79.55	3165	77.03	5843	97.32	4572	105.12	4527	107.57	5925	122.95	6311	123.51	7004	131.91
43714	ENSMUSG00000050379		1557.21	-0.43322	0.158665	33.2648	5.98e-08	8.42e-07	1220	10.17	1366	10.64	1341	10.35	1560	8.24	982	7.16	1013	7.64	2663	17.53	2009	12.47	2294	13.71
N6amt1	ENSMUSG00000044442		777.676	-0.873346	0.165935	33.1818	6.23e-08	8.77e-07	452	6.07	418	5.25	425	5.29	1226	10.43	859	10.09	857	10.41	870	9.23	994	9.94	1282	12.34
Phlda1	ENSMUSG00000020205		153.777	1.0636	0.237424	33.1364	6.38e-08	8.96e-07	152	5.68	128	4.47	163	5.64	263	6.23	235	7.68	170	5.74	100	2.95	102	2.84	78	2.09
Snap47	ENSMUSG00000009894		9726.38	-0.604925	0.104884	33.0862	6.54e-08	9.17e-07	6140	190.83	6883	199.91	6748	194.23	13181	259.62	10032	272.77	8714	244.86	12679	311.14	12911	298.8	14092	313.85
Mcu	ENSMUSG00000009647		879.397	-0.739438	0.131061	33.0355	6.71e-08	9.4e-07	526	6.25	568	6.31	546	6.01	1161	8.74	998	10.37	861	9.25	1073	10.06	1340	11.85	1211	10.31
Ptov1	ENSMUSG00000038502		3408.3	-0.478826	0.175634	32.9654	6.94e-08	9.72e-07	2857	55.87	2757	50.39	2911	52.72	2440	30.24	2061	35.26	2739	48.43	4818	74.4	4950	72.09	5947	83.34
Zdhhc2	ENSMUSG00000039470		1800.86	-0.111621	0.23878	32.9487	7e-08	9.79e-07	1591	23.71	2156	30.03	1792	24.74	1195	11.29	625	8.15	1185	15.97	3194	37.59	2297	25.49	2346	25.06
Klhl2	ENSMUSG00000031605		2341.17	-0.333902	0.157439	32.9257	7.08e-08	9.9e-07	1977	17.62	2059	17.14	2128	17.56	1872	10.57	1521	11.86	1748	14.08	3068	21.58	3098	20.55	4102	26.19
Wdr35	ENSMUSG00000066643		685.909	-0.636537	0.136641	32.8731	7.27e-08	1.01e-06	448	5.08	542	5.74	515	5.4	748	5.37	515	5.1	570	5.84	966	8.64	1127	9.51	996	8.09
Rpl10	ENSMUSG00000008682		209.228	1.27962	0.221309	32.864	7.31e-08	1.02e-06	273	10.96	252	9.45	239	8.88	294	7.48	198	6.95	186	6.75	105	3.33	135	4.03	178	5.12
Cpeb4	ENSMUSG00000020300		747.496	1.01334	0.189754	32.8667	7.3e-08	1.02e-06	657	8.5	880	10.64	826	9.9	929	7.62	832	9.42	1007	11.78	431	4.4	604	5.82	512	4.75
Jrk	ENSMUSG00000046380		82.5272	-1.61575	0.302582	32.8472	7.37e-08	1.02e-06	31	0.44	40	0.53	46	0.6	77	0.69	68	0.84	59	0.75	120	1.33	208	2.18	147	1.48
Pkn1	ENSMUSG00000057672		183.608	1.4133	0.244713	32.8234	7.46e-08	1.04e-06	235	1.82	235	1.71	232	1.67	201	0.99	198	1.34	162	1.14	97	0.59	162	0.94	91	0.51
Dazap2	ENSMUSG00000000346		4091.3	0.592955	0.107111	32.7856	7.6e-08	1.05e-06	3799	171.42	4213	177.65	4243	177.3	5948	170.08	3966	156.56	4260	173.79	3434	122.34	3757	126.23	3536	114.33
Med13	ENSMUSG00000034297		452.241	0.937026	0.173557	32.7415	7.77e-08	1.08e-06	472	3.59	453	3.22	499	3.51	649	3.13	453	3.01	553	3.8	267	1.6	347	1.96	372	2.03
Wdr18	ENSMUSG00000035754		2250.45	-0.876547	0.158197	32.6709	8.05e-08	1.11e-06	1283	17.6	1236	15.85	1358	17.26	3319	28.86	2390	28.69	2329	28.89	2494	27.02	3048	31.14	3896	38.31
Mblac1	ENSMUSG00000049285		163.269	-1.61898	0.291164	32.6561	8.11e-08	1.12e-06	62	3.91	64	3.77	61	3.56	316	12.61	187	10.31	142	8.09	195	9.7	211	9.9	355	16.02
Sec24a	ENSMUSG00000036391		353.274	1.54041	0.265684	32.6459	8.15e-08	1.13e-06	430	3.32	438	3.16	451	3.22	330	1.61	364	2.46	463	3.23	225	1.37	235	1.35	138	0.76
Dgkz	ENSMUSG00000040479		1922.06	-0.0624006	0.192544	32.6025	8.33e-08	1.15e-06	2017	26.51	1814	22.28	1961	23.86	1613	13.43	1241	14.27	921	10.94	2697	27.98	2023	19.8	3262	30.72
Cndp2	ENSMUSG00000024644		1425.76	0.648466	0.130742	32.5173	8.69e-08	1.19e-06	1351	52.53	1401	50.91	1390	50.05	2187	53.89	1659	56.43	1479	51.99	992	30.46	1176	34.05	1331	37.09
Nek7	ENSMUSG00000026393		442.814	1.95379	0.332126	32.5357	8.61e-08	1.19e-06	572	6.39	734	7.66	534	5.52	630	4.46	387	3.78	391	3.95	272	2.4	269	2.24	83	0.66
Ecm1	ENSMUSG00000028108		198.172	-0.147198	0.353759	32.5271	8.65e-08	1.19e-06	97	3.17	91	2.78	95	2.88	429	8.89	450	12.87	287	8.48	58	1.5	149	3.63	212	4.97
Gipc1	ENSMUSG00000019433		1398.94	-0.59369	0.127968	32.5044	8.75e-08	1.2e-06	837	39.89	898	39.99	884	39.01	2327	70.27	1674	69.79	1374	59.2	1595	60.01	1771	62.84	1859	63.48
Slc6a1	ENSMUSG00000030310		1945.12	-2.89247	0.480174	32.5004	8.76e-08	1.2e-06	380	3.69	477	4.33	441	3.97	2663	16.39	1104	9.38	1535	13.47	3544	27.17	7419	53.64	1843	12.82
Rit2	ENSMUSG00000057455		2330.34	-0.64051	0.170797	32.5078	8.73e-08	1.2e-06	1239	22.71	1351	23.14	1384	23.49	3915	45.47	2711	43.46	3195	52.94	1980	28.65	3235	44.14	3012	39.55
Tnfrsf12a	ENSMUSG00000023905		128.651	1.19532	0.251352	32.4862	8.82e-08	1.21e-06	176	15.06	168	13.43	187	14.82	126	6.83	82	6.14	83	6.42	119	8.04	75	4.78	111	6.81
Dusp26	ENSMUSG00000039661		618.06	-0.770288	0.24395	32.4477	9e-08	1.23e-06	253	9.04	291	9.72	350	11.59	1241	28.11	978	30.58	766	24.76	506	14.28	1003	26.7	515	13.19
Capza1	ENSMUSG00000070372		760.814	1.06225	0.186857	32.4432	9.02e-08	1.23e-06	755	16.45	942	19.18	873	17.62	1012	13.98	722	13.76	867	17.08	636	10.94	549	8.91	431	6.73
Aco2	ENSMUSG00000022477		4462.83	-0.650363	0.128878	32.4141	9.15e-08	1.25e-06	3006	63.64	3272	64.73	3262	63.95	5138	68.93	4211	77.99	3213	61.5	5728	95.74	7373	116.23	6722	101.97
Cmip	ENSMUSG00000034390		2599.07	-0.868287	0.160751	32.3978	9.22e-08	1.26e-06	1652	20.96	1694	20.08	1666	19.57	2893	23.26	2726	30.25	1792	20.55	3362	33.67	4430	41.85	4340	39.45
Gad1	ENSMUSG00000070880		2814.79	-3.08263	0.500992	32.3863	9.28e-08	1.26e-06	460	4.96	474	4.78	574	5.73	4573	31.26	1906	17.99	3087	30.1	5243	44.65	9423	75.68	2280	17.62
Irf2bp1	ENSMUSG00000044030		422.806	-0.490022	0.199708	32.3737	9.34e-08	1.27e-06	379	11.42	332	9.35	362	10.1	356	6.8	306	8.07	197	5.37	526	12.52	697	15.64	779	16.82
Nectin3	ENSMUSG00000022656		220.755	-0.60918	0.278885	32.3316	9.53e-08	1.3e-06	164	1.06	229	1.38	173	1.04	101	0.41	105	0.59	132	0.77	436	2.23	438	2.11	261	1.21
Ppt1	ENSMUSG00000028657		4091.02	0.650763	0.123318	32.3168	9.61e-08	1.3e-06	4229	94.84	4629	97.01	4688	97.36	5426	77.11	3278	64.31	3316	67.23	3576	63.32	4114	68.7	3710	59.62
Slc25a10	ENSMUSG00000025792		234.86	1.13952	0.305358	32.2838	9.76e-08	1.32e-06	189	4.51	182	4.06	236	5.21	526	7.95	419	8.74	245	5.28	113	2.13	180	3.2	72	1.23
Cdh13	ENSMUSG00000031841		635.624	-0.292856	0.3036	32.2885	9.74e-08	1.32e-06	286	2.1	336	2.3	326	2.21	1306	6.07	1387	8.9	814	5.4	586	3.39	694	3.79	250	1.31
Rnf11	ENSMUSG00000028557		3179.99	-0.0661609	0.217957	32.2681	9.84e-08	1.33e-06	2837	54.83	3524	63.65	3421	61.23	1940	23.76	1325	22.4	2357	41.19	4892	74.65	4642	66.81	3930	54.43
Stmn2	ENSMUSG00000027500		6172.64	-0.478498	0.141495	32.2509	9.93e-08	1.34e-06	3810	56.04	3925	53.95	3753	51.12	10909	101.68	7990	102.81	6647	88.39	6356	73.81	6471	70.87	8344	87.94
Ptpn1	ENSMUSG00000027540		930.219	0.862915	0.168388	32.232	1e-07	1.35e-06	1066	15.87	1052	14.64	1226	16.91	1066	10.06	843	10.98	624	8.4	919	10.81	764	8.47	736	7.85
Kif1bp	ENSMUSG00000036955		4533.44	-0.494846	0.223039	32.2272	1e-07	1.35e-06	3562	59.99	4264	67.11	3904	60.89	2683	28.64	1960	28.88	3634	55.34	6656	88.51	7985	100.14	7200	86.9
Ier5l	ENSMUSG00000089762		199.183	-0.104751	0.255126	32.1806	1.03e-07	1.38e-06	229	7.03	174	4.99	215	6.11	143	2.78	121	3.25	57	1.58	269	6.52	326	7.45	287	6.32
Sesn3	ENSMUSG00000032009		222.687	0.697569	0.204848	32.162	1.04e-07	1.4e-06	182	0.98	188	0.95	206	1.03	394	1.35	285	1.35	310	1.51	184	0.78	137	0.55	146	0.56
Ripk2	ENSMUSG00000041135		100.5	1.54942	0.300271	32.1471	1.05e-07	1.4e-06	153	4.48	147	4.02	139	3.77	69	1.28	79	2.02	79	2.09	61	1.41	90	1.96	48	1.01
Map4k4	ENSMUSG00000026074		241.386	1.13734	0.218199	31.9823	1.14e-07	1.52e-06	269	2.31	242	1.95	257	2.05	295	1.61	327	2.46	293	2.28	156	1.06	175	1.12	131	0.81
Copg1	ENSMUSG00000030058		3952.07	-0.586902	0.113736	31.9737	1.14e-07	1.53e-06	2754	20.61	2920	20.42	2877	19.94	4756	22.55	3774	24.71	2986	20.2	5384	31.81	5907	32.91	5683	30.47
Pmpca	ENSMUSG00000026926		1243.72	-0.619181	0.127205	31.8903	1.19e-07	1.59e-06	855	16.45	979	17.6	869	15.49	1386	16.9	1105	18.6	967	16.82	1850	28.11	1945	27.87	1684	23.22
Fxyd6	ENSMUSG00000066705		3008.53	-1.4525	0.262426	31.8869	1.19e-07	1.59e-06	1225	24.58	1332	24.97	1238	23	4538	57.69	4250	74.59	2614	47.41	2727	43.2	7094	105.97	4057	58.32
Gar1	ENSMUSG00000028010		233.565	-1.09977	0.206659	31.8646	1.2e-07	1.61e-06	136	6.54	122	5.48	153	6.81	243	7.4	205	8.62	190	8.26	387	14.69	324	11.6	451	15.54
Avpi1	ENSMUSG00000018821		615.929	-0.858766	0.185827	31.8294	1.23e-07	1.64e-06	359	23.93	317	19.75	307	18.95	1122	47.4	824	48.05	583	35.14	650	34.21	858	42.59	861	41.13
Bcan	ENSMUSG00000004892		582.771	0.46322	0.262304	31.7351	1.28e-07	1.71e-06	675	13.69	770	14.59	724	13.59	503	6.46	199	3.53	281	5.15	927	14.84	605	9.13	527	7.66
Coq3	ENSMUSG00000028247		614.608	-0.882568	0.16211	31.7363	1.28e-07	1.71e-06	321	8.82	365	9.38	370	9.42	902	15.72	584	14.05	711	17.67	706	15.32	930	19.04	941	18.54
Hpca	ENSMUSG00000028785		31089.2	-0.470633	0.213024	31.6008	1.37e-07	1.83e-06	26315	742.02	26414	696.03	27682	722.88	26122	466.79	21995	542.59	13010	331.67	61959	1379.45	40010	840.08	44156	892.21
Rel	ENSMUSG00000020275		277.155	4.00608	0.655178	31.5762	1.39e-07	1.85e-06	500	5.52	539	5.56	513	5.24	194	1.36	276	2.66	136	1.36	82	0.71	31	0.25	12	0.09
Klc1	ENSMUSG00000021288		8292.61	-0.938946	0.166892	31.5788	1.39e-07	1.85e-06	4695	95.05	5190	98.19	5077	95.18	10180	130.6	9785	173.3	5742	105.09	11568	184.9	13342	201.12	13007	188.69
Kif5c	ENSMUSG00000026764		5485.17	-0.523234	0.0942022	31.5259	1.43e-07	1.89e-06	3681	42.47	4109	44.3	3992	42.65	6821	49.87	5293	53.42	5031	52.47	7112	64.78	7614	65.41	7632	63.09
Prpf38b	ENSMUSG00000027881		528.061	0.884014	0.157392	31.5113	1.44e-07	1.9e-06	563	6.68	576	6.38	656	7.2	625	4.7	542	5.62	472	5.06	452	4.23	382	3.37	447	3.8
Etv3	ENSMUSG00000003382		246.724	1.10234	0.202512	31.4762	1.46e-07	1.94e-06	274	2.2	321	2.41	325	2.41	227	1.15	235	1.65	226	1.64	154	0.98	215	1.28	198	1.14
Fez2	ENSMUSG00000056121		1100.02	0.181605	0.151314	31.4455	1.48e-07	1.96e-06	764	31.16	901	34.34	831	31.39	1991	51.47	1385	49.42	1421	52.4	756	24.35	1113	33.8	1048	30.63
Cygb	ENSMUSG00000020810		411.56	-1.45295	0.267073	31.4196	1.5e-07	1.98e-06	171	6.04	143	4.72	201	6.58	794	17.79	393	12.15	428	13.68	505	14.09	906	23.85	464	11.75
Plekhg1	ENSMUSG00000040624		119.859	0.436241	0.385656	31.4294	1.5e-07	1.98e-06	129	1.22	193	1.7	156	1.36	72	0.43	11	0.09	44	0.38	175	1.3	133	0.93	155	1.05
Socs6	ENSMUSG00000056153		282.668	1.4852	0.260752	31.4252	1.5e-07	1.98e-06	352	3.53	368	3.44	350	3.25	267	1.7	299	2.62	323	2.93	217	1.72	163	1.22	122	0.88
Rab24	ENSMUSG00000034789		2435.96	-0.717382	0.138833	31.4033	1.52e-07	1.99e-06	1440	63.62	1467	60.57	1533	62.72	3294	92.22	2699	104.32	2812	112.32	2774	96.76	3139	103.26	3749	118.68
Cables1	ENSMUSG00000040957		89.4469	2.26602	0.39651	31.41	1.51e-07	1.99e-06	119	2.89	130	2.95	116	2.61	151	2.32	76	1.61	93	2.04	26	0.5	60	1.08	15	0.26
Pnmal1	ENSMUSG00000041141		2459.79	-0.889322	0.157628	31.3948	1.52e-07	2e-06	1437	28.95	1517	28.56	1463	27.29	3284	41.93	2799	49.33	1982	36.1	3432	54.59	4274	64.11	3120	45.04
Ntng1	ENSMUSG00000059857		513.319	-0.597966	0.191376	31.3848	1.53e-07	2.01e-06	254	2.54	290	2.71	315	2.92	949	6.01	744	6.51	593	5.36	527	4.16	731	5.44	461	3.3
Cdip1	ENSMUSG00000004071		5523.25	-0.593836	0.124826	31.3489	1.56e-07	2.04e-06	3956	56.73	3967	53.16	4217	56	6625	60.2	4984	62.52	3839	49.77	7794	88.24	8051	85.96	8361	85.91
Efcab1	ENSMUSG00000068617		215.961	-1.14812	0.212776	31.3261	1.58e-07	2.06e-06	97	3.2	118	3.64	107	3.27	322	6.74	204	5.9	269	8.03	258	6.73	367	9.03	320	7.58
Wls	ENSMUSG00000028173		583.619	1.29496	0.229672	31.3032	1.59e-07	2.09e-06	686	6.43	757	6.63	754	6.54	843	5.01	416	3.41	550	4.66	497	3.68	391	2.73	287	1.93
Agpat5	ENSMUSG00000031467		753.725	-0.278103	0.207947	31.2999	1.6e-07	2.09e-06	626	4.78	774	5.53	716	5.07	621	3.01	315	2.11	510	3.52	878	5.3	1199	6.82	1320	7.23
Casp6	ENSMUSG00000027997		87.0434	1.79326	0.367823	31.2619	1.63e-07	2.12e-06	67	0.99	102	1.41	109	1.49	169	1.58	99	1.28	131	1.75	19	0.22	31	0.34	56	0.59
Crtap	ENSMUSG00000032431		79.6618	1.606	0.337083	31.2143	1.67e-07	2.17e-06	59	2.74	108	4.69	83	3.57	146	4.3	112	4.56	101	4.25	37	1.36	48	1.66	23	0.77
Mbd6	ENSMUSG00000025409		52.6583	2.02988	0.361439	31.2038	1.68e-07	2.18e-06	71	1.31	71	1.23	82	1.4	68	0.8	41	0.66	52	0.87	33	0.48	19	0.26	20	0.27
Ppp6r1	ENSMUSG00000052296		184.756	1.27614	0.229348	31.1786	1.7e-07	2.21e-06	222	3.74	238	3.75	241	3.76	230	2.46	202	2.98	121	1.84	106	1.41	126	1.58	151	1.82
Resp18	ENSMUSG00000033061		1765.24	-1.19309	0.270001	31.1491	1.72e-07	2.24e-06	752	60.04	738	55.06	729	53.9	3704	187.41	2227	155.55	2159	155.84	1281	80.75	3611	214.67	1901	108.76
Nrip2	ENSMUSG00000001520		198.049	-1.24233	0.261495	31.1234	1.74e-07	2.26e-06	93	2.04	76	1.56	85	1.73	392	5.45	281	5.39	188	3.73	211	3.65	355	5.8	234	3.68
Cib2	ENSMUSG00000037493		415.996	-0.611272	0.23443	31.0963	1.77e-07	2.29e-06	188	10.81	215	11.55	242	12.89	783	28.53	765	38.48	448	23.29	303	13.76	507	21.71	497	20.48
Psme2	ENSMUSG00000079197		580.524	1.36057	0.245458	31.0724	1.79e-07	2.32e-06	751	35.08	741	32.34	775	33.52	704	20.84	385	15.73	586	24.75	296	10.92	317	11.03	557	18.64
Tpgs1	ENSMUSG00000020308		2257.17	-0.950413	0.17949	31.0412	1.82e-07	2.35e-06	1301	76.46	1178	64.7	1203	65.47	3622	134.89	2661	136.81	2108	112	2577	119.58	2841	124.32	4022	169.38
Plxnc1	ENSMUSG00000074785		490.342	0.22903	0.161504	31.0395	1.82e-07	2.35e-06	335	3.31	393	3.62	392	3.58	756	4.73	748	6.46	624	5.57	407	3.17	406	2.98	447	3.16
Lztr1	ENSMUSG00000022761		1761.36	-0.95723	0.182909	31.0215	1.84e-07	2.37e-06	1148	17.37	1053	14.89	1094	15.33	1807	17.33	1932	25.58	1125	15.39	2522	30.13	3013	33.95	2947	31.96
Mrpl28	ENSMUSG00000024181		2268.71	-0.667614	0.156893	30.9958	1.86e-07	2.4e-06	1289	83.36	1338	80.87	1356	81.22	3977	163	2531	143.2	2635	154.07	2321	118.52	2611	125.74	3444	159.61
Nap1l5	ENSMUSG00000055430		8001.66	-0.528883	0.14736	30.9787	1.88e-07	2.42e-06	4469	199.68	5417	226.19	4797	198.5	13166	372.81	9066	354.39	10376	419.16	9930	350.32	10130	337.04	7845	251.18
Lpp	ENSMUSG00000033306		114.965	1.72072	0.30557	30.9622	1.89e-07	2.43e-06	124	0.64	166	0.8	158	0.75	201	0.66	107	0.48	89	0.41	46	0.19	86	0.33	48	0.18
Agpat4	ENSMUSG00000023827		1484.58	-0.732135	0.133803	30.9486	1.9e-07	2.45e-06	901	27.48	958	27.31	923	26.08	2238	43.26	1498	39.98	1416	39.05	1712	41.23	2158	49.02	2252	49.23
Btbd9	ENSMUSG00000062202		1727.85	-0.156929	0.111987	30.848	2e-07	2.57e-06	1435	17.24	1610	18.08	1647	18.33	1654	12.59	1335	14.03	1299	14.11	2093	19.86	2483	22.22	2337	20.12
Abcd1	ENSMUSG00000031378		144.811	1.58445	0.293183	30.8147	2.04e-07	2.61e-06	163	3.2	181	3.32	166	3.02	209	2.6	201	3.46	139	2.47	57	0.88	55	0.8	113	1.59
Tox	ENSMUSG00000041272		349.21	-1.01218	0.22606	30.8134	2.04e-07	2.61e-06	172	1.86	152	1.54	179	1.8	675	4.63	347	3.29	475	4.65	494	4.22	497	4.01	348	2.7
Lgals1	ENSMUSG00000068220		392.115	0.884924	0.670623	30.7852	2.07e-07	2.65e-06	109	11.23	128	12.32	155	14.78	1802	117.61	524	47.21	867	80.73	103	8.38	155	11.89	22	1.62
Nbeal1	ENSMUSG00000073664		281.84	1.02823	0.205775	30.7596	2.09e-07	2.68e-06	260	0.75	328	0.89	288	0.77	354	0.65	352	0.89	368	0.96	164	0.38	225	0.49	179	0.37
Bop1	ENSMUSG00000022557		922.02	-0.530381	0.144254	30.7307	2.12e-07	2.71e-06	742	24.69	709	22.05	708	21.82	940	19.82	774	22.53	597	17.96	1435	37.7	1318	32.66	1364	32.53
Agpat3	ENSMUSG00000001211		863.387	0.333123	0.12662	30.7192	2.14e-07	2.73e-06	916	9.69	905	8.95	948	9.29	882	5.91	645	5.97	611	5.84	905	7.56	937	7.38	1064	8.06
Haghl	ENSMUSG00000061046		1771.59	-0.712117	0.144694	30.6647	2.19e-07	2.8e-06	1061	33.08	972	28.32	1156	33.37	2761	54.55	2117	57.74	1768	49.83	1908	46.96	2631	61.07	2392	53.43
Ei24	ENSMUSG00000062762		806.951	0.566967	0.24641	30.6481	2.21e-07	2.82e-06	994	16.82	1023	16.18	1011	15.85	443	4.75	336	4.98	628	9.61	977	13.06	975	12.29	744	9.02
Nme4	ENSMUSG00000024177		179.673	-0.0192819	0.231778	30.6379	2.22e-07	2.83e-06	117	6.8	97	5.27	125	6.73	426	15.69	258	13.12	220	11.56	148	6.79	136	5.88	170	7.08
AC125543.4	ENSMUSG00000113606		131.925	-1.39221	0.31053	30.6216	2.24e-07	2.85e-06	58	40.84	32	21.06	58	37.83	330	147.27	162	99.81	135	85.95	169	93.97	182	95.44	164	82.76
Bmpr2	ENSMUSG00000067336		1679.82	0.570029	0.155685	30.6129	2.25e-07	2.86e-06	1328	6.08	1590	6.81	1567	6.65	2685	7.8	1875	7.52	2293	9.5	1344	4.86	1505	5.13	1134	3.72
mt-Co3	ENSMUSG00000064358		177.181	1.38308	0.251958	30.5054	2.38e-07	3.01e-06	185	19.44	276	27.11	235	22.87	217	14.45	130	11.95	169	16.06	81	6.72	129	10.1	143	10.77
Izumo4	ENSMUSG00000055862		445.218	-1.07607	0.207216	30.5024	2.38e-07	3.02e-06	213	6.27	226	6.22	236	6.43	671	12.52	495	12.75	517	13.76	422	9.81	698	15.3	771	16.26
Clybl	ENSMUSG00000025545		534.136	-0.927255	0.216101	30.4835	2.4e-07	3.04e-06	284	18.89	237	14.73	276	17	880	37.09	646	37.58	734	44.13	444	23.31	803	39.76	774	36.88
Sh3bgrl2	ENSMUSG00000032261		417.474	-0.624999	0.176238	30.4838	2.4e-07	3.04e-06	208	2.18	258	2.53	251	2.44	805	5.34	472	4.33	512	4.85	521	4.31	447	3.49	486	3.65
Dlg3	ENSMUSG00000000881		1403.21	-0.219996	0.113609	30.4573	2.43e-07	3.08e-06	1121	15.8	1244	16.39	1350	17.63	1451	12.96	1084	13.37	998	12.72	1872	20.84	1943	20.4	1891	19.1
E2f4	ENSMUSG00000014859		543.441	0.120912	0.217022	30.4554	2.44e-07	3.08e-06	537	18.04	559	17.55	676	21.04	319	6.79	273	8.03	386	11.73	710	18.84	605	15.14	831	20.01
Gm19744	ENSMUSG00000100706		123.932	0.627316	0.234958	30.4298	2.47e-07	3.11e-06	137	1.94	148	1.96	185	2.42	109	0.98	70	0.87	57	0.73	119	1.33	154	1.62	129	1.31
Pik3r6	ENSMUSG00000046207		46.812	2.04599	0.393313	30.408	2.49e-07	3.14e-06	54	1.23	53	1.13	61	1.29	57	0.82	68	1.35	62	1.28	12	0.22	24	0.41	18	0.29
Ncstn	ENSMUSG00000003458		1412.28	0.717775	0.138973	30.3817	2.53e-07	3.18e-06	1477	30.62	1675	32.45	1618	31.06	1665	21.87	1328	24.08	1092	20.46	1199	19.62	1500	23.15	1135	16.86
Lor	ENSMUSG00000043165		215.176	-1.38758	0.25652	30.3123	2.62e-07	3.28e-06	110	5.09	99	4.28	116	4.98	230	6.75	196	7.94	180	7.54	245	8.96	376	12.97	510	16.93
Gemin7	ENSMUSG00000044709		635.915	-0.626574	0.200541	30.3165	2.61e-07	3.28e-06	391	18.08	307	13.26	342	14.64	1286	37.68	901	36.45	691	28.89	604	22.05	900	30.99	633	20.97
Syt17	ENSMUSG00000058420		1673.63	-1.25389	0.22922	30.3152	2.61e-07	3.28e-06	805	12.74	760	11.24	845	12.39	2277	22.84	2311	32	1381	19.76	1645	20.56	2774	32.7	3233	36.67
43532	ENSMUSG00000025702		243.293	1.00559	0.182679	30.2026	2.76e-07	3.46e-06	267	2.28	328	2.62	256	2.03	312	1.69	242	1.81	208	1.61	178	1.2	205	1.31	177	1.08
Eif2b5	ENSMUSG00000003235		879.678	-0.602117	0.123528	30.1947	2.78e-07	3.48e-06	597	15.33	683	16.39	628	14.93	1046	17.02	765	17.18	702	16.3	1287	26.09	1281	24.49	1252	23.04
Kcna6	ENSMUSG00000038077		275.972	-0.812858	0.234055	30.1772	2.8e-07	3.5e-06	118	1.64	130	1.68	162	2.08	482	4.23	463	5.61	313	3.92	332	3.63	377	3.89	240	2.38
Snhg14	ENSMUSG00000100826		825.831	1.14383	0.242723	30.1766	2.8e-07	3.5e-06	760	2.4	877	2.59	866	2.53	932	1.87	992	2.74	1397	3.99	460	1.15	622	1.46	416	0.94
Fam69b	ENSMUSG00000036186		1924.42	-0.79598	0.153904	30.1641	2.82e-07	3.52e-06	1287	42.83	1213	37.72	1323	40.77	1974	41.63	1749	50.92	1726	51.93	2327	61.14	3149	78.03	3335	79.52
Dagla	ENSMUSG00000035735		672.669	0.482476	0.197924	30.1458	2.84e-07	3.55e-06	772	11.07	760	10.18	849	11.27	657	5.97	469	5.88	295	3.82	729	8.25	655	6.99	865	8.89
Dera	ENSMUSG00000030225		73.6319	1.7825	0.376995	30.1144	2.89e-07	3.6e-06	90	0.91	75	0.71	66	0.62	130	0.84	107	0.95	100	0.92	13	0.1	46	0.35	31	0.23
B3gnt8	ENSMUSG00000059479		70.4954	0.845129	0.451825	30.1152	2.89e-07	3.6e-06	43	0.55	37	0.44	45	0.53	207	1.67	160	1.78	82	0.94	50	0.5	28	0.27	13	0.12
Evl	ENSMUSG00000021262		507.905	1.0039	0.186032	30.0894	2.93e-07	3.64e-06	628	17.6	578	15.14	612	15.88	547	9.71	529	12.97	411	10.41	301	6.66	448	9.35	456	9.16
Gpr37l1	ENSMUSG00000026424		178.687	1.83283	0.347629	30.0767	2.94e-07	3.66e-06	240	8.72	251	8.52	319	10.73	178	4.1	174	5.53	84	2.76	62	1.78	168	4.54	73	1.9
Leprot	ENSMUSG00000035212		1094.14	0.958732	0.177793	30.0547	2.98e-07	3.69e-06	1183	51.36	1346	54.6	1351	54.31	1458	40.11	725	27.53	1089	42.74	877	30.06	888	28.7	867	26.97
Emd	ENSMUSG00000001964		341.879	0.879387	0.215243	30.0023	3.06e-07	3.78e-06	429	14.04	430	13.15	451	13.67	366	7.59	224	6.41	199	5.89	385	9.95	247	6.02	303	7.11
Pkp2	ENSMUSG00000041957		716.73	-0.161967	0.148054	30.0063	3.05e-07	3.78e-06	645	9.91	658	9.45	698	9.94	725	7.06	466	6.27	453	6.3	1020	12.38	887	10.15	1044	11.5
Gm13509	ENSMUSG00000081272		3300.32	-0.523353	0.104354	30.0061	3.05e-07	3.78e-06	2044	128.76	2363	139.1	2236	130.44	4519	180.4	3557	196.02	3572	203.43	4001	199	4314	202.35	4289	193.6
Arf3	ENSMUSG00000051853		7943.57	-0.141956	0.115751	29.9913	3.07e-07	3.8e-06	7039	151.15	7168	143.84	7508	149.31	7857	106.92	6377	119.8	5434	105.5	11099	188.18	10351	165.51	10141	156.04
Ddx3x	ENSMUSG00000000787		1859.47	0.670877	0.122404	29.9568	3.13e-07	3.86e-06	1782	27.82	2118	30.9	1932	27.94	2368	23.43	1821	24.87	1908	26.93	1420	17.51	1766	20.53	1658	18.55
Cyc1	ENSMUSG00000022551		5562.17	-0.69514	0.133275	29.8932	3.23e-07	3.98e-06	3493	241.04	3351	216.1	3566	227.89	8610	376.53	6266	378.28	5013	312.75	6533	355.95	7533	387.08	8258	408.35
Snx32	ENSMUSG00000056185		1538.74	-0.87577	0.159918	29.8433	3.31e-07	4.08e-06	832	41.55	986	46.01	1023	47.31	1922	60.82	1483	64.79	1421	64.15	1750	69	2405	89.43	2747	98.3
Arhgap39	ENSMUSG00000033697		600.46	-0.194258	0.217036	29.8311	3.33e-07	4.1e-06	632	7.07	548	5.73	560	5.8	373	2.64	434	4.25	298	3.01	1048	9.25	735	6.12	839	6.72
Strn3	ENSMUSG00000020954		1205.74	-0.746966	0.17894	29.8025	3.38e-07	4.15e-06	811	10.05	842	9.75	943	10.83	926	7.28	879	9.53	1086	12.17	1871	18.31	1860	17.17	2017	17.92
Il6st	ENSMUSG00000021756		246.888	0.986199	0.182325	29.7838	3.41e-07	4.19e-06	292	2.17	292	2.03	288	1.98	268	1.26	259	1.68	211	1.42	169	0.99	206	1.14	208	1.11
Efhd2	ENSMUSG00000040659		4301.15	0.926165	0.249637	29.7743	3.42e-07	4.2e-06	5639	195.14	5474	177.02	6052	193.95	2414	52.94	2557	77.41	3499	109.47	3972	108.53	5205	134.12	2778	68.89
H1f0	ENSMUSG00000096210		2736.38	0.287975	0.121993	29.761	3.45e-07	4.23e-06	2186	78.76	2391	80.5	2208	73.67	4540	103.65	3438	108.36	3099	100.94	2321	66.02	2798	75.06	2231	57.6
Garem1	ENSMUSG00000042680		532.566	-0.214141	0.200909	29.6694	3.61e-07	4.42e-06	461	7.72	524	8.2	534	8.28	339	3.6	374	5.48	315	4.77	887	11.72	817	10.18	613	7.35
Pdha1	ENSMUSG00000031299		4015.2	-0.633479	0.117569	29.6364	3.67e-07	4.49e-06	2496	55.08	2937	60.56	2845	58.14	4963	69.4	4073	78.63	3424	68.31	5037	87.76	5746	94.41	6181	97.73
Psat1	ENSMUSG00000024640		316.221	0.698844	0.220496	29.6139	3.71e-07	4.53e-06	405	7.84	395	7.15	388	6.96	236	2.9	195	3.3	214	3.75	225	3.44	432	6.23	318	4.41
Plpp7	ENSMUSG00000051373		866.982	-0.802075	0.147021	29.613	3.71e-07	4.53e-06	486	19.27	568	21.05	590	21.66	1129	28.37	948	32.88	689	24.7	1234	38.63	1335	39.42	1211	34.41
Tprgl	ENSMUSG00000029030		3753.65	-0.589846	0.224772	29.6047	3.73e-07	4.55e-06	2894	106.35	3121	107.18	3204	109.04	2207	51.4	1809	58.16	3157	104.89	5662	164.29	5824	159.37	6838	180.07
Uros	ENSMUSG00000030979		548.501	-0.785211	0.148494	29.6016	3.73e-07	4.55e-06	291	6.7	349	7.51	355	7.57	733	10.7	654	13.18	529	11.02	692	12.59	766	13.14	805	13.29
Crlf1	ENSMUSG00000007888		287.779	-1.09034	0.265046	29.5799	3.77e-07	4.6e-06	194	9.72	166	7.77	195	9.05	250	7.94	131	5.74	224	10.15	434	17.17	725	27.06	413	14.83
Etv1	ENSMUSG00000004151		2621.29	-0.401698	0.164854	29.5684	3.8e-07	4.62e-06	1409	8.73	1765	10.22	1680	9.64	4521	17.75	2946	15.97	3816	21.38	2273	11.12	3348	15.45	2868	12.74
Hnrnpl	ENSMUSG00000015165		526.992	0.500958	0.140501	29.5224	3.88e-07	4.72e-06	585	8.1	563	7.28	617	7.91	509	4.46	409	4.95	401	5.02	500	5.46	550	5.67	600	5.95
Brinp1	ENSMUSG00000028351		3273.13	0.0433962	0.122275	29.5211	3.89e-07	4.72e-06	3019	40.24	3356	41.81	3255	40.18	3454	29.18	2347	27.37	2197	26.48	4318	45.45	4217	41.86	3781	36.12
Tmem165	ENSMUSG00000029234		815.534	0.102573	0.291253	29.4905	3.95e-07	4.79e-06	773	24.61	969	28.83	1028	30.31	410	8.27	201	5.6	569	16.38	1093	27.48	1275	30.23	1032	23.54
Prnp	ENSMUSG00000079037		42912.9	-0.696706	0.132026	29.4768	3.97e-07	4.81e-06	27208	956.8	29985	985.39	30143	981.66	52578	1171.73	38753	1192.23	37820	1202.42	50107	1391.26	64819	1697.32	72572	1828.75
Rnf14	ENSMUSG00000060450		6376.67	-0.65718	0.121136	29.4704	3.99e-07	4.83e-06	3835	89.89	4633	101.49	4446	96.51	7677	114.04	6750	138.42	5616	119.02	8172	151.25	9977	174.14	8752	147.01
Msi2	ENSMUSG00000069769		190.955	0.731021	0.253921	29.442	4.04e-07	4.89e-06	153	1.21	145	1.07	169	1.24	359	1.8	249	1.72	301	2.15	128	0.8	161	0.95	83	0.47
Orai1	ENSMUSG00000049686		362.501	1.65855	0.309125	29.4199	4.09e-07	4.94e-06	502	18.02	495	16.61	536	17.82	275	6.26	235	7.38	433	14.05	250	7.09	258	6.9	132	3.4
Tpd52	ENSMUSG00000027506		1668.09	0.855367	0.157102	29.3963	4.14e-07	4.99e-06	1633	17.97	2007	20.64	1836	18.71	2080	14.51	1478	14.23	1913	19.03	1292	11.23	1497	12.27	1205	9.5
Skap2	ENSMUSG00000059182		648.488	1.06032	0.204579	29.3943	4.14e-07	4.99e-06	608	4.41	779	5.28	712	4.78	953	4.38	653	4.14	786	5.16	516	2.96	327	1.77	476	2.47
mt-Nd2	ENSMUSG00000064345		9289.74	1.01477	0.187344	29.3653	4.2e-07	5.06e-06	9899	785.76	10108	749.8	11038	811.41	14578	733.32	9002	625.13	8725	626.14	4859	304.53	6639	392.41	8891	505.72
Pxdc1	ENSMUSG00000021411		232.592	1.11067	0.334735	29.3362	4.26e-07	5.12e-06	190	5.37	187	4.94	197	5.16	377	6.76	290	7.17	501	12.81	146	3.26	144	3.03	60	1.22
Arrdc3	ENSMUSG00000074794		670.002	0.921738	0.200364	29.342	4.25e-07	5.12e-06	549	7.23	722	8.88	724	8.83	1103	9.2	780	8.98	806	9.59	562	5.84	473	4.64	345	3.25
Bcar1	ENSMUSG00000031955		416.252	-0.900518	0.219997	29.2793	4.39e-07	5.27e-06	312	5.65	258	4.37	284	4.77	352	4.04	389	6.17	208	3.41	611	8.74	767	10.35	739	9.6
Cobl	ENSMUSG00000020173		106.124	-0.595141	0.264771	29.2408	4.47e-07	5.35e-06	42	0.43	64	0.61	55	0.52	222	1.42	138	1.22	166	1.52	105	0.84	96	0.72	119	0.86
Itm2b	ENSMUSG00000022108		48238.6	0.772875	0.149853	29.2439	4.46e-07	5.35e-06	50917	2366.19	58025	2519.89	55700	2397.14	65295	1922.94	34401	1398.58	42769	1796.91	38659	1418.48	41675	1442.11	46940	1563.12
Rasal1	ENSMUSG00000029602		1065.16	-0.930024	0.176578	29.2481	4.46e-07	5.35e-06	687	15.99	606	13.18	679	14.64	1251	18.46	1131	23.04	748	15.74	1367	25.13	1726	29.92	1894	31.6
Pgp	ENSMUSG00000043445		1955.49	-0.897599	0.180521	29.2208	4.52e-07	5.4e-06	1162	93.22	1011	75.8	1046	77.72	3030	154.05	2457	172.45	1906	138.25	2291	145.12	2292	136.92	3368	193.62
Pou2f2	ENSMUSG00000008496		122.276	1.83529	0.334529	29.2144	4.53e-07	5.41e-06	176	1.76	115	1.07	185	1.71	205	1.3	137	1.2	87	0.79	47	0.37	45	0.33	85	0.61
Mecr	ENSMUSG00000028910		447.164	-0.995149	0.18515	29.1561	4.66e-07	5.57e-06	258	6.99	221	5.6	265	6.65	677	11.62	409	9.69	464	11.37	602	12.88	586	11.82	774	15.03
Camk2a	ENSMUSG00000024617		6413.34	0.384663	0.198217	29.1487	4.68e-07	5.59e-06	7126	78.65	7323	75.53	7661	78.31	6085	42.56	4530	43.74	2786	27.8	8854	77.16	7085	58.23	6319	49.98
Ttc9	ENSMUSG00000042734		607.237	-0.555233	0.180772	29.139	4.7e-07	5.61e-06	452	7.79	489	7.88	515	8.22	458	5.01	451	6.8	442	6.89	1081	14.72	876	11.25	855	10.57
Myg1	ENSMUSG00000001285		788.882	-0.507285	0.13947	29.1133	4.77e-07	5.67e-06	480	14.01	458	12.49	547	14.79	1326	24.53	903	23.06	924	24.38	816	18.8	997	21.67	981	20.52
3110043O21Rik	ENSMUSG00000028300		696.641	0.702614	0.132599	29.0909	4.82e-07	5.73e-06	718	12.85	786	13.15	783	12.98	789	8.95	637	9.98	678	10.97	573	8.1	648	8.64	636	8.16
Pdlim1	ENSMUSG00000055044		99.0812	-0.997135	0.346934	29.0892	4.82e-07	5.73e-06	33	0.52	46	0.67	37	0.54	290	2.88	97	1.33	158	2.24	107	1.32	116	1.35	82	0.92
Mgmt	ENSMUSG00000054612		58.0888	1.69589	0.371989	29.0675	4.88e-07	5.79e-06	62	1.77	55	1.46	64	1.69	112	2.02	77	1.92	78	2.01	25	0.56	36	0.76	13	0.27
Fuca2	ENSMUSG00000019810		1158.59	0.679833	0.135453	29.0498	4.92e-07	5.83e-06	1179	15.77	1319	16.48	1376	17.04	1451	12.3	993	11.62	929	11.23	1083	11.44	1164	11.59	942	9.03
Rab29	ENSMUSG00000026433		161.435	0.954429	0.282947	29.0076	5.02e-07	5.95e-06	147	8.25	140	7.34	128	6.65	356	12.66	227	11.15	204	10.35	54	2.39	131	5.47	101	4.06
Sh2b3	ENSMUSG00000042594		174.823	1.90538	0.348149	28.9864	5.08e-07	6.01e-06	208	3.57	209	3.35	262	4.16	284	3.08	205	3.07	139	2.15	31	0.42	101	1.29	110	1.35
Rbbp8	ENSMUSG00000041238		94.5372	1.30599	0.32651	28.9703	5.12e-07	6.05e-06	81	1.73	101	2.01	83	1.64	156	2.11	106	1.98	180	3.47	39	0.66	64	1.02	39	0.6
Tbc1d1	ENSMUSG00000029174		298.051	0.396376	0.177809	28.9625	5.14e-07	6.07e-06	324	3.61	365	3.8	326	3.36	278	1.96	174	1.69	199	2	359	3.15	302	2.5	355	2.83
Slc3a2	ENSMUSG00000010095		3062.08	0.882185	0.164778	28.9194	5.25e-07	6.2e-06	3159	73.76	3400	74.18	3384	73.17	4772	70.61	3138	64.1	2695	56.89	1813	33.42	2936	51.04	2415	40.4
Ddah1	ENSMUSG00000028194		377.447	0.169033	0.320406	28.8427	5.46e-07	6.43e-06	212	4.39	206	3.98	243	4.66	794	10.41	817	14.79	479	8.96	169	2.76	443	6.82	173	2.56
Ppp2r2d	ENSMUSG00000041769		975.521	-0.312084	0.182154	28.8436	5.45e-07	6.43e-06	861	12.02	918	11.97	843	10.9	722	6.39	538	6.57	779	9.83	1481	16.32	1501	15.6	1315	13.15
Cds1	ENSMUSG00000029330		1070.83	-0.414647	0.167953	28.7999	5.57e-07	6.56e-06	873	18.26	907	17.73	936	18.13	999	13.24	666	12.19	765	14.47	1436	23.72	1370	21.34	1977	29.63
Endog	ENSMUSG00000015337		534.912	-1.05509	0.206362	28.777	5.64e-07	6.62e-06	291	22.56	245	17.75	290	20.82	669	32.86	672	45.57	615	43.1	677	41.43	638	36.82	957	53.15
Mrpl37	ENSMUSG00000028622		1472.07	-0.588259	0.121347	28.7808	5.63e-07	6.62e-06	894	16.52	926	15.99	1033	17.67	2258	26.44	1487	24.03	1598	26.69	1769	25.8	1933	26.59	1964	26
Rnf157	ENSMUSG00000052949		1092.26	-0.161854	0.171616	28.7664	5.67e-07	6.65e-06	991	8.56	991	8	1117	8.94	826	4.52	882	6.67	614	4.8	1553	10.59	1690	10.87	1334	8.26
Serpinb9	ENSMUSG00000045827		88.0095	1.67326	0.312084	28.7528	5.71e-07	6.69e-06	110	2.59	133	2.93	120	2.62	85	1.27	109	2.25	58	1.24	54	1.01	56	0.98	40	0.68
Igf1r	ENSMUSG00000005533		450.998	0.748718	0.164994	28.7113	5.83e-07	6.82e-06	450	2.21	421	1.93	444	2.02	691	2.15	511	2.19	532	2.36	321	1.24	309	1.13	405	1.42
Prkcg	ENSMUSG00000078816		746.176	0.0641916	0.177408	28.6987	5.86e-07	6.86e-06	722	16.47	800	17.05	787	16.63	706	10.21	478	9.54	403	8.31	1076	19.38	781	13.27	1046	17.1
Sf3b3	ENSMUSG00000033732		949.753	-0.399079	0.13558	28.6849	5.9e-07	6.9e-06	721	5.44	816	5.75	816	5.7	833	3.98	768	5.07	734	5.01	1368	8.15	1366	7.68	1357	7.34
Stx2	ENSMUSG00000029428		128.589	1.86523	0.342943	28.6588	5.98e-07	6.99e-06	151	2.71	196	3.29	194	3.23	166	1.89	104	1.63	117	1.9	27	0.38	98	1.31	73	0.94
Pfdn1	ENSMUSG00000024346		2009.63	-0.517043	0.161478	28.6507	6.01e-07	7.01e-06	1243	95.09	1117	79.86	1278	90.54	3478	168.62	2520	168.66	2406	166.41	1838	111.02	2226	126.81	2843	155.85
Upp2	ENSMUSG00000026839		270.885	-0.423524	0.327072	28.6497	6.01e-07	7.01e-06	246	2.87	270	2.95	251	2.72	155	1.15	49	0.5	166	1.75	361	3.33	444	3.86	558	4.67
Commd9	ENSMUSG00000027163		733.74	-0.358075	0.132808	28.642	6.03e-07	7.03e-06	478	24.58	494	23.74	474	22.58	1303	42.47	889	40	810	37.66	760	30.86	879	33.66	813	29.96
Cstb	ENSMUSG00000005054		1260.08	0.822643	0.176468	28.6206	6.1e-07	7.09e-06	1269	173.4	1194	152.46	1277	161.59	2264	196.04	1149	137.35	1520	187.77	827	89.22	897	91.27	1076	105.35
Ier5	ENSMUSG00000056708		1419.66	1.35282	0.306715	28.6162	6.11e-07	7.1e-06	2034	51.16	2024	47.57	2117	49.31	981	15.64	655	14.41	1261	28.67	1601	31.79	839	15.71	715	12.89
Fut9	ENSMUSG00000055373		961.455	0.181158	0.170587	28.5955	6.17e-07	7.17e-06	632	3.77	778	4.33	736	4.06	1659	6.27	1231	6.42	1357	7.31	778	3.66	1040	4.62	683	2.92
BC005537	ENSMUSG00000019132		1149.21	0.784759	0.16304	28.5907	6.19e-07	7.18e-06	1021	22.95	1260	26.47	1173	24.42	1633	23.27	1255	24.68	1387	28.19	916	16.26	1010	16.91	716	11.53
Man2a1	ENSMUSG00000024085		160.544	1.20871	0.25103	28.5819	6.22e-07	7.21e-06	149	1.7	195	2.08	166	1.75	294	2.13	198	1.98	160	1.65	85	0.77	78	0.66	128	1.05
Stub1	ENSMUSG00000039615		3061.01	-0.616127	0.128123	28.5493	6.32e-07	7.32e-06	1927	94.96	1882	86.67	2022	92.28	4862	151.84	3321	143.17	3056	136.15	3776	146.92	3653	134.04	4378	154.6
Fdft1	ENSMUSG00000021273		1247.61	-0.681118	0.156129	28.5444	6.33e-07	7.33e-06	675	19.45	776	20.89	772	20.6	1956	35.71	1642	41.38	1257	32.74	1311	29.82	1905	40.87	1505	31.07
Zfp770	ENSMUSG00000040321		164.258	1.04714	0.212976	28.5425	6.34e-07	7.33e-06	173	2.1	171	1.94	175	1.97	242	1.86	181	1.92	199	2.18	126	1.21	104	0.94	101	0.88
Mib1	ENSMUSG00000024294		1036.71	0.764068	0.173426	28.5185	6.42e-07	7.41e-06	864	6.87	1140	8.47	998	7.34	1443	7.27	1099	7.64	1477	10.61	766	4.81	813	4.81	750	4.27
Gad2	ENSMUSG00000026787		1210.12	-2.61546	0.46237	28.5053	6.46e-07	7.45e-06	252	3.53	290	3.8	324	4.21	2166	19.25	737	9.04	1233	15.63	2262	25.04	3622	37.82	1137	11.42
Gstm1	ENSMUSG00000058135		710.105	0.141158	0.286457	28.4418	6.67e-07	7.69e-06	428	23.94	431	22.53	446	23.1	1459	51.72	1281	62.69	1016	51.38	306	13.51	878	36.57	399	15.99
Nop56	ENSMUSG00000027405		2505.48	-0.61577	0.115751	28.406	6.79e-07	7.8e-06	1561	31.38	1791	33.64	1806	33.62	3055	38.92	2352	41.36	2474	44.96	3101	49.22	3720	55.68	3625	52.21
Dtnbp1	ENSMUSG00000057531		1849.09	-0.542987	0.199451	28.409	6.78e-07	7.8e-06	1450	32.05	1487	30.71	1591	32.56	1357	19.01	1071	20.71	1460	29.17	2789	48.67	2330	38.35	3582	56.73
9530082P21Rik	ENSMUSG00000097006		1290.34	-0.490096	0.150031	28.4085	6.78e-07	7.8e-06	759	12.92	774	12.31	869	13.69	2082	22.45	1797	26.75	1388	21.35	1265	17	1480	18.75	1719	20.96
Ecsit	ENSMUSG00000066839		1379.22	-0.749422	0.142457	28.4001	6.81e-07	7.82e-06	853	28.23	947	29.28	921	28.22	1864	39.09	1306	37.81	1099	32.88	1689	44.13	2086	51.4	2280	54.06
Vsnl1	ENSMUSG00000054459		3170.3	0.612411	0.121982	28.2891	7.2e-07	8.26e-06	2949	124.22	3263	128.45	3219	125.57	4389	117.16	3226	118.88	3521	134.09	2632	87.54	2536	79.55	2970	89.65
Pfkfb2	ENSMUSG00000026409		385.095	0.336564	0.245523	28.2797	7.23e-07	8.29e-06	258	2.93	287	3.05	271	2.85	505	3.64	556	5.52	766	7.87	275	2.47	276	2.33	302	2.46
Ldhb	ENSMUSG00000030246		10212	-0.36419	0.100046	28.2768	7.24e-07	8.29e-06	6683	350.72	7203	353.26	7271	353.38	15839	526.77	11275	517.66	11306	536.43	11894	492.85	11676	456.28	12356	464.66
Apbb1	ENSMUSG00000037032		5249.37	-0.826081	0.167728	28.2519	7.33e-07	8.39e-06	3467	64.8	3400	59.39	3525	61.02	6302	74.65	5336	87.26	3206	54.18	7369	108.76	8342	116.11	8677	116.22
P3h3	ENSMUSG00000023191		100.777	0.233084	0.328641	28.2229	7.44e-07	8.49e-06	130	2.73	114	2.23	118	2.29	25	0.33	51	0.94	50	0.95	115	1.9	151	2.36	143	2.15
Sgms1	ENSMUSG00000040451		452.121	0.098002	0.143639	28.2236	7.44e-07	8.49e-06	423	3.38	487	3.64	467	3.46	408	2.07	341	2.39	292	2.11	509	3.22	630	3.75	562	3.22
Gba	ENSMUSG00000028048		1128.55	0.965815	0.181986	28.2085	7.49e-07	8.55e-06	1252	40.31	1371	41.25	1319	39.33	1692	34.52	869	24.48	977	28.44	956	24.3	980	23.5	725	16.73
M6pr	ENSMUSG00000007458		3323.23	0.570165	0.129807	28.2015	7.52e-07	8.57e-06	3381	66.8	3794	70.05	3831	70.1	4004	50.14	2369	40.95	2825	50.46	2993	46.69	3401	50.04	3399	48.13
Fbxl15	ENSMUSG00000025226		758.449	-0.931144	0.187681	28.1811	7.6e-07	8.65e-06	427	26.1	387	22.11	425	24.06	1363	52.8	825	44.12	701	38.74	1017	49.08	881	40.1	1223	53.57
Psme2b	ENSMUSG00000078153		436.17	1.36778	0.255672	28.1716	7.63e-07	8.68e-06	593	58.37	516	47.47	558	50.87	590	36.81	307	26.44	434	38.63	209	16.24	235	17.23	414	29.2
Krt1	ENSMUSG00000046834		219.379	-1.30686	0.287564	28.1607	7.67e-07	8.72e-06	88	2.97	100	3.15	83	2.59	452	9.65	219	6.46	292	8.9	181	4.82	308	7.73	403	9.73
Ccdc9	ENSMUSG00000041375		169.534	0.328821	0.19258	28.152	7.71e-07	8.75e-06	183	2.74	205	2.87	186	2.58	127	1.2	117	1.53	102	1.38	205	2.42	202	2.25	196	2.1
Prpf19	ENSMUSG00000024735		822.525	-0.841208	0.232201	28.1422	7.74e-07	8.79e-06	568	6.43	576	6.09	626	6.56	694	4.98	748	7.41	334	3.42	1525	13.63	1344	11.33	1307	10.6
mt-Cytb	ENSMUSG00000064370		40938.9	1.02118	0.203079	28.1286	7.8e-07	8.84e-06	46508	3349.63	51564	3470.53	53419	3563.01	48671	2221.46	36249	2284	29394	1913.99	21783	1238.72	32585	1747.53	44720	2307.98
Map3k10	ENSMUSG00000040390		134.044	-0.184622	0.214685	28.1153	7.85e-07	8.89e-06	135	2.69	119	2.21	135	2.49	92	1.16	85	1.48	75	1.35	171	2.69	214	3.17	201	2.87
Map3k7	ENSMUSG00000028284		320.734	-0.00352132	0.209227	28.0765	8e-07	9.06e-06	289	3.71	331	3.97	373	4.43	201	1.63	216	2.42	189	2.19	487	4.93	471	4.5	351	3.23
Gna11	ENSMUSG00000034781		2172.49	-0.573994	0.125365	28.0523	8.1e-07	9.16e-06	1540	30.97	1537	28.89	1708	31.81	2408	30.69	1892	33.29	1803	32.78	2737	43.46	3632	54.39	3067	44.2
Coa5	ENSMUSG00000026112		834.03	0.725095	0.155132	28.0406	8.15e-07	9.2e-06	825	13.02	978	14.43	1084	15.85	992	9.92	717	9.9	597	8.52	827	10.31	714	8.39	754	8.53
Timm23	ENSMUSG00000013701		360.648	-0.831668	0.173767	28.0332	8.18e-07	9.23e-06	200	9.23	185	7.98	228	9.74	602	17.6	397	16.02	374	15.6	442	16.1	456	15.66	544	17.98
Spats2l	ENSMUSG00000038305		402.089	-0.702448	0.169838	28.0181	8.24e-07	9.29e-06	201	2.06	265	2.54	232	2.2	618	4.01	515	4.62	464	4.3	410	3.32	541	4.13	551	4.05
Nrsn1	ENSMUSG00000048978		3553.01	-0.930736	0.176242	28.0158	8.25e-07	9.29e-06	1995	61.4	2223	63.94	2244	63.96	4171	81.36	3735	100.57	2953	82.17	5087	123.62	6993	160.27	4217	93.01
Plxna1	ENSMUSG00000030084		877.708	-0.0181226	0.126503	28.0088	8.28e-07	9.32e-06	845	7.69	781	6.64	902	7.6	859	4.95	668	5.32	593	4.88	1065	7.65	1165	7.89	1156	7.54
Rpusd1	ENSMUSG00000041199		1606.68	-0.827224	0.157579	27.9732	8.43e-07	9.48e-06	1052	50.9	941	42.55	1061	47.54	2215	67.91	1500	63.49	1277	55.86	2082	79.53	2268	81.71	2829	98.08
Fam171a1	ENSMUSG00000050530		942.154	-0.182414	0.14589	27.9647	8.46e-07	9.51e-06	783	14.52	872	15.12	941	16.16	975	11.46	574	9.31	660	11.07	1327	19.43	1344	18.56	1211	16.1
Fezf2	ENSMUSG00000021743		1190.06	-0.686934	0.17931	27.9363	8.58e-07	9.63e-06	688	24.6	715	23.89	623	20.63	2228	50.49	1375	43.02	1360	43.97	1712	48.34	1267	33.74	1311	33.6
Klhl5	ENSMUSG00000054920		507.224	-0.00669288	0.14883	27.9365	8.58e-07	9.63e-06	463	5.41	520	5.67	514	5.56	503	3.72	304	3.11	355	3.75	631	5.82	649	5.64	705	5.9
Mta2	ENSMUSG00000071646		571.651	0.213988	0.151515	27.9269	8.62e-07	9.66e-06	585	11.78	612	11.51	614	11.45	599	7.64	408	7.19	322	5.86	651	10.35	682	10.22	730	10.53
Prorsd1	ENSMUSG00000032673		140.121	1.391	0.269685	27.9199	8.65e-07	9.69e-06	169	6.54	155	5.61	161	5.77	232	5.69	116	3.93	173	6.06	95	2.9	87	2.51	62	1.72
Puf60	ENSMUSG00000002524		4024.93	-0.801461	0.160473	27.8767	8.84e-07	9.88e-06	2536	109.28	2678	107.84	2764	110.31	4481	122.37	4358	164.3	2717	105.85	5428	184.69	6437	206.55	6531	201.67
Nelfcd	ENSMUSG00000016253		993.684	-0.896214	0.169004	27.878	8.84e-07	9.88e-06	579	16.55	630	16.83	555	14.69	1211	21.93	1187	29.68	876	22.63	1173	26.47	1516	32.26	1664	34.08
Ywhah	ENSMUSG00000018965		38486.4	-0.564415	0.106675	27.8302	9.05e-07	1.01e-05	24088	535.1	28592	593.56	27504	565.83	47877	674.01	38492	748.06	37173	746.58	49829	873.99	50691	838.51	55846	888.98
Zcchc12	ENSMUSG00000036699		1265.75	-1.27047	0.261126	27.7989	9.19e-07	1.02e-05	532	19.23	572	19.32	580	19.41	1836	42.05	1779	56.24	1406	45.94	947	27.02	2614	70.34	1868	48.37
Mthfsl	ENSMUSG00000079427		366.32	0.872892	0.187984	27.819	9.1e-07	1.02e-05	404	7.04	329	5.36	367	5.92	632	6.98	361	5.5	433	6.82	244	3.36	300	3.89	253	3.16
Ctnnbl1	ENSMUSG00000027649		863.994	-0.58184	0.163899	27.7148	9.59e-07	1.07e-05	634	19.31	666	18.96	697	19.66	965	18.63	556	14.82	625	17.21	1444	34.73	1159	26.29	1330	29.03
Csnk1e	ENSMUSG00000022433		1159.9	-0.101217	0.125433	27.6607	9.85e-07	1.09e-05	1079	13.88	1070	12.86	1085	12.92	1133	9.24	809	9.1	878	10.21	1530	15.54	1464	14.02	1587	14.63
Epop	ENSMUSG00000043439		174.134	-0.524588	0.198199	27.6736	9.79e-07	1.09e-05	153	5.45	129	4.29	146	4.81	148	3.34	113	3.52	113	3.64	271	7.62	254	6.73	289	7.37
Ttc39c	ENSMUSG00000024424		371.131	-1.05724	0.200045	27.6073	1.01e-06	1.12e-05	184	2.92	213	3.16	217	3.19	507	5.09	320	4.44	402	5.76	463	5.8	521	6.15	705	8.01
Rbfa	ENSMUSG00000024570		837.509	-0.590807	0.144368	27.6031	1.01e-06	1.12e-05	535	32.01	505	28.24	509	28.21	1375	52.14	1072	56.12	819	44.31	941	44.46	1081	48.16	1068	45.79
Ncs1	ENSMUSG00000062661		2725.9	-0.753115	0.142587	27.6208	1.01e-06	1.12e-05	1654	29.29	1822	30.15	1760	28.86	3227	36.21	3100	48.02	2396	38.36	3573	49.96	4510	59.47	3592	45.58
Gm45605	ENSMUSG00000109829		56.4771	-0.459984	0.402367	27.6081	1.01e-06	1.12e-05	51	0.98	66	1.19	47	0.84	26	0.32	13	0.22	20	0.35	94	1.43	56	0.8	147	2.03
Pcyt2	ENSMUSG00000025137		1491.51	-0.702365	0.135995	27.5705	1.03e-06	1.14e-05	990	18.77	955	16.92	1056	18.54	1986	23.86	1470	24.38	1150	19.71	2164	32.39	2115	29.86	2168	29.45
Vstm2b	ENSMUSG00000039257		1049.12	-0.886405	0.238278	27.5461	1.04e-06	1.15e-05	708	21.24	724	20.29	775	21.53	757	14.39	561	14.72	910	24.68	1277	30.24	1793	40.05	2346	50.42
Chd9	ENSMUSG00000056608		676.222	0.703263	0.144932	27.5526	1.04e-06	1.15e-05	637	2.27	701	2.33	692	2.28	919	2.07	773	2.41	738	2.37	522	1.47	636	1.69	490	1.25
Eftud2	ENSMUSG00000020929		1523.19	-0.357966	0.144902	27.5309	1.05e-06	1.16e-05	1278	12.54	1288	11.81	1304	11.85	1559	9.7	1226	10.53	919	8.15	1872	14.51	2232	16.31	2466	17.34
9030617O03Rik	ENSMUSG00000021185		91.1321	1.33931	0.285114	27.5281	1.05e-06	1.16e-05	106	1.9	95	1.59	90	1.49	124	1.41	107	1.68	134	2.17	55	0.78	48	0.64	49	0.63
A530058N18Rik	ENSMUSG00000087694		70.8436	-1.1086	0.363294	27.5341	1.05e-06	1.16e-05	21	0.32	31	0.44	28	0.39	164	1.57	79	1.04	131	1.78	67	0.8	102	1.14	59	0.64
Ptprg	ENSMUSG00000021745		686.032	0.61996	0.150855	27.5092	1.06e-06	1.17e-05	628	4.74	673	4.75	623	4.35	930	4.45	885	5.84	814	5.55	535	3.19	607	3.41	513	2.77
Fbxo34	ENSMUSG00000037536		1793	-0.569636	0.12512	27.5036	1.07e-06	1.17e-05	1204	26.62	1365	28.21	1386	28.38	1986	27.83	1728	33.43	1347	26.93	2389	41.71	2791	45.96	2574	40.79
Tradd	ENSMUSG00000031887		118.603	1.04174	0.276255	27.4785	1.08e-06	1.19e-05	117	5.17	90	3.71	120	4.91	176	4.92	195	7.53	158	6.31	76	2.65	78	2.56	56	1.77
Fchsd2	ENSMUSG00000030691		271.588	1.3397	0.270018	27.4302	1.11e-06	1.21e-05	312	1.55	305	1.41	283	1.3	378	1.19	335	1.45	330	1.48	118	0.46	245	0.9	111	0.39
Mrps27	ENSMUSG00000041632		651.738	-0.835742	0.166882	27.442	1.1e-06	1.21e-05	365	16.27	381	15.87	392	16.19	1036	29.27	759	29.61	576	23.22	854	30.06	801	26.59	1026	32.78
Swsap1	ENSMUSG00000051238		75.0928	1.55125	0.321838	27.4086	1.12e-06	1.22e-05	83	3.72	111	4.65	134	5.56	65	1.85	59	2.31	53	2.15	37	1.31	70	2.34	41	1.32
Tmem246	ENSMUSG00000039611		2400.29	-0.806768	0.153407	27.3998	1.12e-06	1.23e-05	1473	36.5	1531	35.45	1521	34.9	3403	53.44	2230	48.34	2108	47.23	2790	54.59	4304	79.42	3416	60.66
Kat2b	ENSMUSG00000000708		61.0741	1.66346	0.389997	27.3502	1.15e-06	1.26e-05	64	1.08	64	1.01	55	0.86	91	0.98	95	1.41	97	1.48	17	0.23	42	0.53	18	0.22
Slc1a1	ENSMUSG00000024935		2418.6	-0.402657	0.137527	27.3484	1.15e-06	1.26e-05	1767	23.6	2133	26.62	2081	25.74	2726	23.07	1641	19.17	1754	21.18	3233	34.09	3961	39.39	3247	31.07
Relb	ENSMUSG00000002983		131.359	1.50838	0.286225	27.2888	1.19e-06	1.29e-05	180	3.82	161	3.19	172	3.38	200	2.69	134	2.49	79	1.51	66	1.11	70	1.11	103	1.57
Clu	ENSMUSG00000022037		4433.29	-0.507076	0.158007	27.3018	1.18e-06	1.29e-05	2605	62.43	2710	60.69	2836	62.94	7719	117.23	6060	127.06	4584	99.32	4356	82.43	6395	114.12	4609	79.15
Spin2c	ENSMUSG00000046550		385.85	-1.03642	0.19832	27.2929	1.18e-06	1.29e-05	214	12.8	204	11.41	216	11.97	545	20.67	333	17.43	435	23.53	465	21.97	558	24.86	701	30.06
Cntnap4	ENSMUSG00000031772		196.435	-1.52032	0.287546	27.2199	1.23e-06	1.33e-05	87	1.14	90	1.1	81	0.98	247	2.05	240	2.75	162	1.92	225	2.33	490	4.79	272	2.56
Olfm2	ENSMUSG00000032172		745.698	-1.0156	0.21539	27.2202	1.23e-06	1.33e-05	379	11.72	388	11.21	372	10.65	1292	25.31	964	26.07	691	19.31	781	19.06	1411	32.48	872	19.32
Fam178a	ENSMUSG00000036097		647.332	0.88959	0.225668	27.2322	1.22e-06	1.33e-05	524	6.28	663	7.42	634	7.03	1028	7.8	766	8.03	946	10.24	460	4.35	548	4.89	287	2.46
Rsph4a	ENSMUSG00000039552		49.0812	-1.57029	0.402722	27.2204	1.23e-06	1.33e-05	29	0.65	21	0.44	29	0.61	39	0.56	27	0.53	17	0.35	105	1.87	140	2.35	66	1.07
Fbrsl1	ENSMUSG00000043323		225.828	1.14552	0.2188	27.2244	1.23e-06	1.33e-05	277	2.83	251	2.39	289	2.73	245	1.58	261	2.33	185	1.71	156	1.26	196	1.49	137	1
Acat2	ENSMUSG00000023832		724.829	-0.586745	0.146688	27.1829	1.25e-06	1.35e-05	419	13.57	483	14.62	439	13.17	1095	22.47	987	27.97	734	21.49	822	21.02	917	22.11	922	21.4
Prps1	ENSMUSG00000031432		3175.64	-0.700969	0.13418	27.1867	1.25e-06	1.35e-05	1798	74.33	2200	84.99	2175	83.27	3990	104.53	3077	111.29	3356	125.44	3726	121.62	4903	150.93	4639	137.43
Npas3	ENSMUSG00000021010		94.2829	-0.565855	0.366989	27.1746	1.26e-06	1.36e-05	41	0.56	42	0.54	40	0.51	207	1.8	144	1.73	178	2.21	69	0.75	129	1.32	44	0.43
Vps51	ENSMUSG00000024797		825.387	-0.985968	0.220668	27.1633	1.26e-06	1.37e-05	521	9.04	539	8.74	528	8.49	826	9.08	851	12.92	391	6.13	1272	17.43	1434	18.53	1455	18.09
Fam110b	ENSMUSG00000049119		843.704	-1.00756	0.192292	27.1523	1.27e-06	1.37e-05	492	4.97	425	4.01	500	4.67	1133	7.25	1066	9.41	628	5.73	1245	9.92	1389	10.44	1136	8.22
Cdh22	ENSMUSG00000053166		100.533	-1.4094	0.269778	27.1524	1.27e-06	1.37e-05	45	1	41	0.85	55	1.13	130	1.83	116	2.26	82	1.65	163	2.86	145	2.4	186	2.97
Peli2	ENSMUSG00000021846		74.8429	2.01157	0.38697	27.1419	1.28e-06	1.38e-05	101	1.42	93	1.22	92	1.2	109	0.97	75	0.92	92	1.17	12	0.13	50	0.52	33	0.33
Hspbp1	ENSMUSG00000063802		2536.27	-0.797553	0.159199	27.1335	1.28e-06	1.38e-05	1481	64.5	1546	62.92	1502	60.58	4194	115.75	2948	112.31	2049	80.67	3379	116.18	3320	107.66	3697	115.37
Zfp691	ENSMUSG00000045268		52.9656	1.95791	0.456535	27.118	1.29e-06	1.39e-05	105	3.61	76	2.44	88	2.8	29	0.63	30	0.9	26	0.81	48	1.3	32	0.82	11	0.27
2210408F21Rik	ENSMUSG00000087380		496.738	-0.861853	0.182983	27.1201	1.29e-06	1.39e-05	253	8.66	268	8.58	310	9.83	818	17.75	597	17.89	485	15.02	678	18.33	550	14.02	760	18.65
Trps1	ENSMUSG00000038679		93.5168	0.619368	0.267948	27.0863	1.31e-06	1.41e-05	73	0.45	70	0.4	76	0.43	181	0.71	120	0.65	151	0.84	51	0.25	74	0.34	64	0.28
Whamm	ENSMUSG00000045795		144.473	0.126787	0.231465	27.0846	1.31e-06	1.41e-05	153	3.97	157	3.81	163	3.92	98	1.61	64	1.45	98	2.3	161	3.3	219	4.23	194	3.61
Aldoa	ENSMUSG00000030695		61084.5	-0.702916	0.136045	27.0595	1.33e-06	1.43e-05	38331	839.51	38455	787.06	40179	814.94	84956	1179.15	70826	1357.06	51498	1019.71	73174	1265.38	85746	1398.39	93182	1462.41
Foxn3	ENSMUSG00000033713		499.37	1.22589	0.280137	27.0485	1.34e-06	1.43e-05	496	3.55	490	3.28	513	3.4	814	3.7	589	3.69	735	4.76	199	1.13	464	2.48	192	0.99
Abr	ENSMUSG00000017631		3459.79	-0.00695461	0.103165	27.0251	1.35e-06	1.45e-05	3177	26.9	3273	25.9	3343	26.22	3715	19.94	2745	20.34	2473	18.93	4189	28.01	4621	29.14	4195	25.46
Arl6ip5	ENSMUSG00000035199		1831.61	0.903777	0.177819	27.0091	1.36e-06	1.46e-05	1972	112.68	2188	116.83	2259	119.54	2427	87.88	1257	62.83	1776	91.75	1524	68.75	1717	73.05	1286	52.65
Sult4a1	ENSMUSG00000018865		4005.32	-1.0147	0.196502	26.9978	1.37e-06	1.47e-05	2339	80.87	2317	74.86	2405	77.01	4795	105.07	4818	145.74	2473	77.3	6547	178.73	6276	161.58	6003	148.73
Sirt3	ENSMUSG00000025486		1211.82	-0.848962	0.166969	26.9847	1.38e-06	1.47e-05	697	9.61	660	8.51	777	9.93	1632	14.27	1382	16.68	1215	15.15	1267	13.8	1908	19.6	1930	19.08
Slc6a6	ENSMUSG00000030096		1420.55	0.651125	0.127114	26.9854	1.38e-06	1.47e-05	1502	14.63	1498	13.64	1575	14.21	1841	11.37	1428	12.17	1129	9.94	1202	9.25	1396	10.13	1256	8.77
Flad1	ENSMUSG00000042642		696.96	-0.687996	0.132792	26.9554	1.4e-06	1.49e-05	435	8.77	469	8.84	487	9.09	937	11.97	657	11.59	622	11.34	861	13.71	1072	16.09	1032	14.91
Nol3	ENSMUSG00000014776		263.804	-1.11084	0.264605	26.9194	1.43e-06	1.52e-05	136	3.53	112	2.72	108	2.59	510	8.38	390	8.85	258	6.05	217	4.44	403	7.78	407	7.57
Pde9a	ENSMUSG00000041119		270.036	-0.958755	0.201103	26.904	1.44e-06	1.53e-05	141	4.1	157	4.27	133	3.58	373	6.87	362	9.21	282	7.41	371	8.52	424	9.18	312	6.5
Slc30a7	ENSMUSG00000054414		163.433	1.29292	0.247195	26.9049	1.44e-06	1.53e-05	191	1.42	208	1.44	203	1.39	153	0.72	180	1.17	173	1.16	107	0.63	91	0.5	126	0.67
Tmcc3	ENSMUSG00000020023		534.242	1.00813	0.228244	26.8718	1.46e-06	1.55e-05	628	7.23	724	7.79	709	7.56	585	4.27	352	3.55	387	4.03	604	5.49	405	3.47	332	2.74
Rasgrf1	ENSMUSG00000032356		7839.21	-0.104456	0.139715	26.8443	1.48e-06	1.57e-05	6951	51.77	7626	53.08	7501	51.74	8407	39.68	4761	31.02	5575	37.54	10968	64.5	10573	58.64	9741	51.99
Gpbp1l1	ENSMUSG00000034042		175.103	1.26175	0.24295	26.7298	1.57e-06	1.66e-05	215	4.26	202	3.74	205	3.76	193	2.42	154	2.67	229	4.1	112	1.75	110	1.62	121	1.72
Slc22a17	ENSMUSG00000022199		10675	-0.173517	0.112105	26.7094	1.59e-06	1.68e-05	9552	343.08	9261	310.84	9707	322.88	10529	239.66	7907	248.45	8667	281.44	13820	391.92	14186	379.4	14509	373.42
Cidea	ENSMUSG00000024526		187.186	-0.767294	0.415588	26.6678	1.62e-06	1.71e-05	94	6.65	55	3.64	58	3.8	350	15.7	583	36.1	160	10.24	112	6.26	222	11.7	139	7.05
Narfl	ENSMUSG00000002280		641.283	-0.675422	0.141032	26.6535	1.63e-06	1.72e-05	431	9.28	440	8.85	467	9.31	801	10.93	569	10.72	501	9.75	945	16.07	879	14.1	995	15.35
Fhl1	ENSMUSG00000023092		803.434	-0.68939	0.195762	26.6175	1.66e-06	1.75e-05	398	8.83	510	10.57	434	8.92	1152	16.2	1310	25.42	890	17.85	932	16.33	1112	18.37	812	12.91
Tab2	ENSMUSG00000015755		361.889	1.02135	0.222808	26.5646	1.7e-06	1.8e-05	382	5.13	371	4.66	358	4.45	658	5.6	414	4.86	376	4.57	211	2.24	333	3.33	183	1.76
Jph3	ENSMUSG00000025318		1636.81	-0.741775	0.206447	26.5676	1.7e-06	1.8e-05	1202	22.22	1148	19.83	1252	21.43	1570	18.39	1380	22.32	850	14.21	2968	43.32	3012	41.46	1965	26.03
Sppl3	ENSMUSG00000029550		855.812	0.160049	0.179572	26.5668	1.7e-06	1.8e-05	861	10.67	969	11.22	888	10.19	652	5.12	502	5.44	652	7.31	1148	11.23	1166	10.76	893	7.93
Dus3l	ENSMUSG00000007603		887.074	-0.813588	0.171852	26.5401	1.73e-06	1.82e-05	580	20.75	610	20.39	579	19.18	973	22.06	936	29.3	568	18.37	1327	37.49	1423	37.91	1359	34.84
Wdr83	ENSMUSG00000005150		651.477	-0.781973	0.164588	26.5187	1.74e-06	1.84e-05	390	11.4	400	10.93	357	9.67	1068	19.79	753	19.26	607	16.05	761	17.57	846	18.42	1005	21.06
Ndfip1	ENSMUSG00000024425		17585.2	-0.576493	0.116173	26.4877	1.77e-06	1.86e-05	11004	974.91	12389	1025.72	11734	962.74	25690	1442.37	16915	1311.04	18419	1475.33	20301	1420.09	23877	1575.18	25103	1593.67
Atp5o	ENSMUSG00000022956		5475.1	-0.424278	0.139709	26.4775	1.78e-06	1.87e-05	3672	133.93	3471	118.31	3425	115.69	9652	223.1	6662	212.58	5889	194.19	5770	166.17	5772	156.76	7229	188.94
Kcmf1	ENSMUSG00000055239		566.326	0.142542	0.168885	26.4597	1.8e-06	1.89e-05	544	7.09	652	7.94	580	7	445	3.67	339	3.86	444	5.23	638	6.56	735	7.13	753	7.03
Schip1	ENSMUSG00000027777		3062.99	-0.748624	0.145003	26.4252	1.83e-06	1.92e-05	1963	31.7	1904	28.73	1970	29.46	3742	38.3	3509	49.58	2730	39.86	3696	47.13	4338	52.17	4962	57.42
Ube2e2	ENSMUSG00000058317		3921.92	-0.235365	0.166475	26.4219	1.83e-06	1.92e-05	3309	58.37	3669	60.48	3725	60.85	3511	39.25	2179	33.63	3073	49.01	5941	82.74	4910	64.49	5725	72.36
Ly6g6e	ENSMUSG00000013766		560.978	-0.774196	0.332422	26.4098	1.84e-06	1.93e-05	257	16.63	215	13	251	15.05	816	33.47	1487	84.2	595	34.82	338	17.27	762	36.72	553	25.65
Usp20	ENSMUSG00000026854		626.216	-0.774297	0.1943	26.3977	1.85e-06	1.94e-05	436	3.98	406	3.47	489	4.14	567	3.28	596	4.76	369	3.05	1009	7.28	1128	7.68	871	5.7
Naaa	ENSMUSG00000029413		215.514	1.18737	0.241854	26.4003	1.85e-06	1.94e-05	248	5.49	313	6.48	272	5.58	231	3.24	194	3.76	162	3.24	109	1.91	225	3.71	152	2.41
Mgll	ENSMUSG00000033174		912.337	-0.543089	0.145394	26.392	1.86e-06	1.94e-05	699	11.34	699	10.6	699	10.51	1020	10.49	692	9.82	677	9.93	1382	17.71	1497	18.09	1158	13.47
Nsf	ENSMUSG00000034187		16395.8	-0.775193	0.1521	26.3847	1.86e-06	1.94e-05	10093	99.64	11284	104.1	10539	96.35	19229	120.3	18770	162.11	12264	109.46	22647	176.53	26628	195.75	22930	162.21
Grem2	ENSMUSG00000050069		68.4581	0.646129	0.404108	26.3844	1.87e-06	1.94e-05	44	0.97	43	0.88	43	0.88	132	1.84	161	3.1	98	1.95	19	0.33	60	0.98	32	0.5
Gfod2	ENSMUSG00000013150		486.719	-1.06509	0.215526	26.3781	1.87e-06	1.95e-05	215	3.84	275	4.6	267	4.42	759	8.6	659	10.31	388	6.27	552	7.79	702	9.35	840	10.76
Tyk2	ENSMUSG00000032175		117.223	1.41235	0.275855	26.358	1.89e-06	1.97e-05	170	2.04	140	1.57	147	1.63	138	1.05	136	1.43	72	0.78	67	0.63	87	0.78	74	0.64
Arl4c	ENSMUSG00000049866		489.06	1.24158	0.291099	26.3577	1.89e-06	1.97e-05	655	9.83	681	9.55	716	9.95	483	4.59	271	3.56	334	4.53	331	3.92	611	6.83	211	2.27
Map3k5	ENSMUSG00000071369		165.69	0.975337	0.344996	26.3288	1.92e-06	1.99e-05	144	1.95	115	1.45	133	1.67	313	2.69	296	3.51	246	3.01	72	0.77	149	1.5	45	0.44
Nprl2	ENSMUSG00000010057		1011.08	-0.5688	0.113876	26.3139	1.93e-06	2e-05	690	28.24	725	27.73	735	27.86	1244	32.27	983	35.2	876	32.42	1323	42.76	1472	44.86	1420	41.65
Gm28439	ENSMUSG00000100131		28.8166	2.0759	0.430321	26.3208	1.93e-06	2e-05	43	4.04	52	4.57	42	3.66	24	1.43	21	1.73	21	1.79	12	0.89	17	1.19	14	0.94
Lrmp	ENSMUSG00000030263		160.846	1.94037	0.380935	26.2892	1.96e-06	2.03e-05	202	4.09	195	3.69	195	3.66	290	3.72	170	3.01	172	3.15	69	1.1	24	0.36	110	1.6
Ndrg4	ENSMUSG00000036564		24431.2	-1.03871	0.201275	26.29	1.96e-06	2.03e-05	13512	227.53	13429	211.32	14968	233.42	29760	317.58	30824	454.09	15733	239.52	32435	431.24	44617	559.45	37072	447.33
Rogdi	ENSMUSG00000022540		8581.53	-0.592051	0.117463	26.2636	1.98e-06	2.05e-05	5646	198.55	5502	180.81	6029	196.35	12300	274.11	8852	272.33	8137	258.7	9800	272.1	12684	332.14	11833	298.18
Klhl22	ENSMUSG00000022750		1287.48	-0.449436	0.117562	26.2285	2.02e-06	2.08e-05	934	13.4	1062	14.23	1024	13.6	1429	12.99	1151	14.44	950	12.32	1715	19.42	1850	19.76	1880	19.32
2900011O08Rik	ENSMUSG00000044117		4986.56	-0.650986	0.126593	26.2358	2.01e-06	2.08e-05	3132	107.75	3335	107.22	3520	112.15	6499	141.69	5383	162.01	4292	133.49	5876	159.61	7350	188.28	7532	185.68
Ccni	ENSMUSG00000063015		1407.48	0.520715	0.183864	26.2002	2.05e-06	2.11e-05	1472	36.72	1797	41.89	1635	37.77	1041	16.46	892	19.47	1206	27.2	1498	29.5	1649	30.63	1361	24.33
Galns	ENSMUSG00000015027		131.365	1.36544	0.27657	26.1866	2.06e-06	2.12e-05	196	6.09	156	4.53	174	5.01	164	3.23	84	2.28	111	3.12	61	1.5	99	2.29	112	2.5
Timm22	ENSMUSG00000020843		900.895	-0.289811	0.127994	26.174	2.07e-06	2.14e-05	590	15.27	587	14.2	658	15.77	1560	25.59	1066	24.14	1020	23.87	945	19.31	976	18.81	1042	19.33
Oprk1	ENSMUSG00000025905		83.1685	-1.13041	0.450846	26.1427	2.1e-06	2.16e-05	19	0.17	26	0.22	35	0.29	114	0.65	269	2.12	88	0.72	77	0.55	74	0.5	79	0.51
Lrrtm3	ENSMUSG00000042846		372.931	-0.177273	0.233281	26.1489	2.1e-06	2.16e-05	209	4.05	266	4.82	206	3.7	742	9.11	537	9.11	524	9.18	334	5.11	454	6.55	230	3.19
Gpn1	ENSMUSG00000064037		947.254	-0.717647	0.141181	26.1511	2.1e-06	2.16e-05	577	6.06	590	5.79	638	6.2	1362	9.06	861	7.91	988	9.38	1210	10.03	1263	9.88	1449	10.9
Lefty2	ENSMUSG00000066652		65.3045	-1.94532	0.389135	26.1524	2.09e-06	2.16e-05	19	0.6	27	0.8	30	0.88	80	1.6	65	1.79	31	0.88	93	2.32	182	4.28	113	2.56
Golim4	ENSMUSG00000034109		181.28	1.06161	0.206973	26.1368	2.11e-06	2.17e-05	192	1.43	210	1.46	239	1.65	251	1.18	166	1.08	158	1.06	152	0.89	132	0.73	120	0.64
Maoa	ENSMUSG00000025037		332.901	0.136439	0.203291	26.0935	2.16e-06	2.21e-05	233	4.61	228	4.21	246	4.5	701	8.78	407	7.04	446	7.97	318	4.96	308	4.53	222	3.15
Lancl3	ENSMUSG00000047344		58.1603	-1.15775	0.366036	26.0989	2.15e-06	2.21e-05	15	0.31	30	0.58	21	0.4	111	1.45	106	1.91	79	1.47	76	1.24	64	0.98	53	0.78
Elmo1	ENSMUSG00000041112		1139.43	-0.201538	0.177113	26.0723	2.18e-06	2.23e-05	669	4.38	765	4.68	798	4.84	2354	9.77	1561	8.94	1217	7.21	880	4.55	1356	6.61	1166	5.47
2900027M19Rik	ENSMUSG00000109162		91.1421	1.87945	0.361961	26.0649	2.19e-06	2.24e-05	108	2	132	2.28	137	2.35	55	0.65	111	1.8	102	1.71	45	0.66	48	0.66	42	0.56
Pfkp	ENSMUSG00000021196		4113.88	-0.782871	0.154959	26.0459	2.21e-06	2.26e-05	2525	15.52	2710	15.57	2763	15.73	4853	18.91	4725	25.42	2993	16.64	5908	28.68	6319	28.93	5942	26.18
Kctd10	ENSMUSG00000001098		479.634	-0.675469	0.158183	26.0286	2.23e-06	2.27e-05	318	6.49	360	6.86	354	6.69	551	7.12	428	7.64	321	5.92	629	10.13	769	11.68	782	11.43
Eps8	ENSMUSG00000015766		303.806	-0.590316	0.274119	26.0354	2.22e-06	2.27e-05	144	0.96	171	1.07	145	0.9	716	3.03	289	1.69	520	3.14	226	1.19	296	1.47	396	1.89
Rcan1	ENSMUSG00000022951		1369.53	0.730392	0.164001	26.0223	2.24e-06	2.28e-05	1467	48.23	1661	51.03	1627	49.54	1262	26.3	1235	35.52	1162	34.54	1435	37.25	1171	28.67	1161	27.35
Gm45768	ENSMUSG00000108434		73.0953	-2.34988	0.515393	26.0066	2.25e-06	2.29e-05	15	0.39	13	0.31	18	0.43	158	2.58	46	1.04	154	3.58	112	2.28	150	2.87	48	0.89
Trmt2b	ENSMUSG00000067369		73.1687	1.80706	0.358043	25.9787	2.28e-06	2.32e-05	77	1.36	96	1.59	100	1.64	120	1.35	80	1.24	73	1.17	45	0.63	17	0.22	40	0.51
Plppr3	ENSMUSG00000035835		238.335	-1.64087	0.316016	25.9595	2.31e-06	2.35e-05	97	1.83	92	1.63	110	1.93	323	3.87	325	5.38	126	2.15	297	4.43	570	8.03	374	5.07
Hist1h2bc	ENSMUSG00000018102		1954.64	1.10241	0.286622	25.9449	2.32e-06	2.36e-05	1795	200.95	1797	187.99	1876	194.49	3762	266.89	2666	261.1	2516	254.65	1550	137	536	44.68	1238	99.31
1810037I17Rik	ENSMUSG00000054091		1345.98	0.252127	0.172656	25.9312	2.34e-06	2.37e-05	1090	77.42	990	65.71	1021	67.16	2472	111.27	1676	104.15	1756	112.76	943	52.89	1049	55.48	1462	74.41
Tapt1	ENSMUSG00000046985		398.455	0.54941	0.216013	25.8969	2.38e-06	2.41e-05	409	7.58	569	9.86	459	7.88	296	3.48	215	3.49	310	5.2	460	6.74	477	6.59	355	4.72
Cdpf1	ENSMUSG00000064284		397.077	-0.665156	0.170243	25.8989	2.38e-06	2.41e-05	254	17.22	226	14.32	218	13.69	623	26.77	482	28.6	471	28.88	451	24.15	455	22.98	560	27.21
Pea15a	ENSMUSG00000013698		8587.11	-0.929949	0.181435	25.8771	2.4e-06	2.43e-05	4769	101.77	5079	101.29	5254	103.83	11572	156.5	8613	160.8	8096	156.2	8403	141.58	15058	239.28	14813	226.52
Ticam1	ENSMUSG00000047123		40.8792	2.19592	0.481755	25.8831	2.4e-06	2.43e-05	63	1.73	69	1.78	78	1.99	52	0.91	12	0.29	17	0.42	27	0.59	13	0.27	20	0.39
Gm26809	ENSMUSG00000097815		97.0804	1.71333	0.332535	25.8434	2.44e-06	2.47e-05	131	3.62	119	3.07	141	3.61	123	2.15	103	2.49	75	1.87	79	1.72	36	0.74	41	0.81
Kdm6b	ENSMUSG00000018476		637.984	1.24522	0.260824	25.8238	2.47e-06	2.49e-05	827	9.8	785	8.69	917	10.06	373	2.8	553	5.73	662	7.09	461	4.31	511	4.51	438	3.72
Itm2c	ENSMUSG00000026223		20456.7	-0.422469	0.146625	25.8064	2.49e-06	2.51e-05	16077	531.77	16580	512.49	17589	538.78	24813	520.12	14269	412.9	12836	383.85	28505	744.44	32662	804.46	27835	659.74
Cbx4	ENSMUSG00000039989		431.763	-0.0539063	0.17831	25.8096	2.49e-06	2.51e-05	415	6.56	461	6.81	397	5.81	294	2.95	312	4.32	301	4.3	521	6.51	621	7.31	607	6.88
Numbl	ENSMUSG00000063160		870.634	0.173974	0.239745	25.8032	2.49e-06	2.51e-05	921	8.75	974	8.65	995	8.75	686	4.13	534	4.44	391	3.36	1581	11.86	906	6.41	861	5.86
Dcxr	ENSMUSG00000039450		271.403	2.72712	0.588944	25.7876	2.51e-06	2.53e-05	306	22.04	252	16.96	270	18.01	685	31.27	449	28.29	330	21.49	16	0.91	110	5.9	43	2.22
Klf13	ENSMUSG00000052040		5602.62	-0.627372	0.15115	25.7486	2.56e-06	2.58e-05	4069	44.52	4078	41.69	4145	42	5017	34.78	4386	41.98	5326	52.68	7936	68.55	8628	70.29	8546	67
Crym	ENSMUSG00000030905		8080.7	-1.1473	0.235959	25.7398	2.57e-06	2.59e-05	3992	97	3941	89.49	3963	89.18	11112	171.1	11955	254.13	7070	155.31	7054	135.33	13512	244.47	14570	253.68
Gm13456	ENSMUSG00000082536		114.977	1.19569	0.235286	25.7311	2.59e-06	2.6e-05	127	7.67	161	9.08	132	7.38	141	5.39	97	5.12	119	6.49	77	3.67	83	3.73	82	3.55
Dock3	ENSMUSG00000039716		633.05	-0.491874	0.160738	25.6959	2.63e-06	2.64e-05	475	2.71	503	2.68	543	2.87	556	2.01	491	2.45	481	2.48	1037	4.67	953	4.05	826	3.38
Epor	ENSMUSG00000006235		204.322	-0.115862	0.266164	25.6461	2.7e-06	2.71e-05	121	5.01	131	5.07	113	4.34	493	12.94	237	8.59	316	11.83	124	4.06	167	5.15	234	6.95
A030001D20Rik	ENSMUSG00000110357		199.243	-0.939952	0.21617	25.6387	2.71e-06	2.71e-05	92	4.92	99	4.94	120	5.94	291	9.85	241	11.27	255	12.32	214	9.03	261	10.38	314	12.02
BC017643	ENSMUSG00000039294		404.958	1.34879	0.286066	25.624	2.73e-06	2.73e-05	405	7.92	435	7.95	483	8.75	780	9.67	382	6.54	486	8.59	336	5.19	195	2.84	147	2.06
Tmeff1	ENSMUSG00000028347		1757.43	-0.155988	0.169723	25.5982	2.76e-06	2.76e-05	1533	49.55	1742	52.62	1680	50.29	1349	27.63	1025	28.99	1455	42.52	2207	56.33	2585	62.22	2505	58.02
Klhl25	ENSMUSG00000055652		73.242	1.27535	0.287653	25.5988	2.76e-06	2.76e-05	107	2.29	100	2	96	1.9	71	0.96	51	0.95	50	0.97	44	0.74	51	0.81	71	1.09
BC030500	ENSMUSG00000049946		429.115	-0.762465	0.186448	25.5736	2.8e-06	2.79e-05	269	12.53	322	14.02	316	13.63	437	12.9	290	11.82	365	15.37	733	26.96	568	19.7	721	24.06
Stmn4	ENSMUSG00000022044		3334.49	-0.551699	0.154639	25.5604	2.82e-06	2.81e-05	2542	109.31	2589	104.04	2562	102.03	3475	94.7	2873	108.09	2182	84.83	4067	138.09	4886	156.46	5993	184.67
Xab2	ENSMUSG00000019470		796.459	-0.727731	0.188407	25.528	2.86e-06	2.85e-05	540	9.5	590	9.7	595	9.69	818	9.12	707	10.88	461	7.33	957	13.29	1345	17.61	1486	18.73
Dpysl3	ENSMUSG00000024501		611.282	-0.765799	0.18449	25.5121	2.88e-06	2.87e-05	327	4.3	364	4.47	346	4.21	915	7.63	823	9.47	666	7.92	563	5.85	885	8.67	893	8.42
Ndufv1	ENSMUSG00000037916		4562.61	-0.691764	0.139822	25.4749	2.94e-06	2.93e-05	2798	91.45	2923	89.28	2975	90.05	6840	141.67	4745	135.67	4258	125.82	5491	141.7	5703	138.79	7377	172.77
Galnt7	ENSMUSG00000031608		200.691	1.33212	0.295681	25.4612	2.96e-06	2.94e-05	222	3.48	297	4.35	323	4.69	220	2.19	129	1.77	133	1.89	209	2.59	136	1.59	91	1.02
Rpp25	ENSMUSG00000062309		221.68	-2.08971	0.401368	25.4649	2.95e-06	2.94e-05	80	4.63	52	2.81	80	4.29	397	14.57	163	8.26	210	10.99	353	16.14	679	29.28	172	7.14
Phyhip	ENSMUSG00000003469		2640.43	0.179686	0.146584	25.4538	2.97e-06	2.95e-05	2674	75.71	2603	68.87	2915	76.44	2789	50.04	1911	47.34	1609	41.19	2918	65.23	2931	61.8	3711	75.29
Tnpo1	ENSMUSG00000009470		912.926	1.33323	0.261719	25.4125	3.03e-06	3.01e-05	1040	9.99	1223	10.98	1197	10.65	783	4.77	868	7.29	1048	9.1	741	5.62	678	4.85	384	2.64
Brd2	ENSMUSG00000024335		860.474	0.595211	0.14238	25.404	3.04e-06	3.01e-05	872	9.86	1032	10.91	975	10.21	1039	7.45	732	7.24	601	6.15	843	7.53	791	6.66	877	7.11
Gm14117	ENSMUSG00000042938		305.509	-0.943479	0.186527	25.4097	3.04e-06	3.01e-05	144	14.07	197	17.99	201	18.19	367	22.73	321	27.45	286	25.27	463	35.73	508	36.97	401	28.08
Ankrd46	ENSMUSG00000048307		4515.98	-0.488769	0.10084	25.4133	3.03e-06	3.01e-05	3096	102.86	3478	107.98	3374	103.81	5574	117.36	4108	119.4	4120	123.75	5849	153.43	6635	164.14	5955	141.77
Dok4	ENSMUSG00000040631		429.866	-0.774918	0.174286	25.3963	3.06e-06	3.02e-05	310	8.36	286	7.21	283	7.07	445	7.61	407	9.61	313	7.63	725	15.44	641	12.88	619	11.97
Lrrc8b	ENSMUSG00000070639		898.113	0.421558	0.133435	25.3911	3.06e-06	3.03e-05	844	10.34	1067	12.21	1010	11.46	939	7.29	649	6.96	729	8.07	911	8.81	1013	9.24	952	8.36
Kdelr1	ENSMUSG00000002778		664.656	1.09762	0.215917	25.368	3.1e-06	3.06e-05	756	33.24	817	33.57	781	31.8	1132	31.54	560	21.54	493	19.6	495	17.18	572	18.73	386	12.16
Prmt5	ENSMUSG00000023110		1134.34	-0.597903	0.133048	25.3535	3.12e-06	3.08e-05	742	15.45	840	16.34	881	16.98	1396	18.42	1044	19.01	827	15.56	1624	26.69	1623	25.16	1667	24.87
Smurf2	ENSMUSG00000018363		172.724	0.994573	0.202103	25.339	3.15e-06	3.1e-05	176	2.35	194	2.42	197	2.44	229	1.94	191	2.23	183	2.21	110	1.16	118	1.17	148	1.42
Tekt5	ENSMUSG00000039179		119.509	-1.16829	0.443282	25.3297	3.16e-06	3.11e-05	44	2.01	32	1.36	39	1.65	202	5.84	332	13.24	140	5.77	66	2.38	204	6.93	77	2.52
Lrrtm4	ENSMUSG00000052581		371.028	0.0149487	0.367665	25.3311	3.16e-06	3.11e-05	172	2.31	214	2.68	204	2.53	570	4.84	641	7.52	838	10.16	234	2.48	428	4.27	112	1.08
Ap3m2	ENSMUSG00000031539		2063.95	-0.80537	0.161397	25.2974	3.21e-06	3.16e-05	1157	21.07	1389	23.64	1429	24.1	2664	30.74	2264	36.06	1454	23.94	2752	39.57	3149	42.7	3268	42.64
Rilpl1	ENSMUSG00000029392		580.342	0.450544	0.140419	25.2792	3.24e-06	3.19e-05	630	21.08	620	19.38	655	20.29	596	12.64	471	13.78	416	12.58	639	16.88	575	14.32	625	14.98
Ireb2	ENSMUSG00000032293		491.58	0.998411	0.209912	25.2721	3.25e-06	3.19e-05	452	3.93	563	4.57	551	4.44	585	3.22	504	3.83	691	5.43	373	2.56	310	2.01	347	2.16
Hsd17b11	ENSMUSG00000029311		80.9004	1.45228	0.300615	25.2597	3.27e-06	3.21e-05	107	2.7	106	2.5	120	2.8	109	1.74	62	1.37	49	1.12	51	1.02	68	1.28	42	0.76
Crmp1	ENSMUSG00000029121		4898.71	-0.58401	0.152381	25.2491	3.29e-06	3.23e-05	3574	41.79	3824	41.79	3652	39.55	5243	38.85	4527	46.31	3109	32.87	6305	58.21	7223	62.89	8396	70.35
Dgki	ENSMUSG00000038665		314.305	-0.331664	0.208641	25.2395	3.31e-06	3.24e-05	280	3.7	290	3.58	277	3.39	256	2.14	212	2.45	176	2.1	402	4.19	390	3.83	618	5.85
Tmem53	ENSMUSG00000048772		73.9076	-0.599849	0.332028	25.2387	3.31e-06	3.24e-05	36	1.73	32	1.44	36	1.6	194	5.91	103	4.33	101	4.39	79	3	79	2.83	50	1.72
Mal2	ENSMUSG00000024479		9675.46	-0.141488	0.165372	25.2062	3.36e-06	3.29e-05	7890	234.27	10003	277.55	9465	260.26	9002	169.38	5136	133.41	7610	204.28	13359	313.18	13161	290.98	13203	280.91
Car11	ENSMUSG00000003273		2023.41	-0.465903	0.129263	25.1956	3.38e-06	3.3e-05	1519	64.98	1618	64.68	1618	64.1	2382	64.58	1681	62.91	1404	54.3	2627	88.73	3285	104.64	2779	85.19
Lbh	ENSMUSG00000024063		65.4133	0.694847	0.318796	25.1969	3.38e-06	3.3e-05	44	1.13	54	1.3	51	1.21	123	2	115	2.58	92	2.14	49	0.99	40	0.77	32	0.59
Caln1	ENSMUSG00000060371		2230.58	-0.693388	0.138677	25.1841	3.4e-06	3.32e-05	1467	11.53	1486	10.91	1504	10.95	2489	12.4	2377	16.34	2036	14.47	2694	16.72	3381	19.79	3476	19.58
Mrpl49	ENSMUSG00000007338		1246.37	-0.61826	0.133543	25.168	3.43e-06	3.34e-05	735	35.17	810	36.22	852	37.75	1964	59.55	1246	52.16	1299	56.19	1442	54.48	1624	57.86	1796	61.58
Cct7	ENSMUSG00000030007		8314.67	-0.584946	0.116938	25.1667	3.43e-06	3.34e-05	5257	63.9	5936	67.43	5708	64.26	11371	87.6	7775	82.68	8525	93.69	10444	100.24	10722	97.05	12302	107.16
Creb1	ENSMUSG00000025958		533.332	0.729364	0.145509	25.146	3.46e-06	3.37e-05	522	3.13	581	3.26	591	3.28	671	2.55	502	2.63	580	3.14	442	2.09	452	2.02	454	1.95
Slc25a12	ENSMUSG00000027010		2221.48	-0.531502	0.113539	25.1282	3.5e-06	3.4e-05	1496	16.79	1683	17.65	1689	17.55	2869	20.4	2030	19.93	1772	17.98	3035	26.89	3173	26.51	3075	24.73
Akirin2	ENSMUSG00000028291		1089.17	-0.0840961	0.162663	25.0853	3.57e-06	3.47e-05	956	46.04	1108	49.86	1073	47.85	882	26.92	682	28.73	859	37.4	1565	59.5	1339	48.01	1471	50.76
Dlx5	ENSMUSG00000029755		101.434	-1.41548	0.450184	25.08	3.58e-06	3.47e-05	32	1.17	22	0.75	37	1.25	286	6.6	129	4.11	164	5.4	124	3.56	159	4.31	38	0.99
Atmin	ENSMUSG00000047388		465.419	-0.0105881	0.148297	25.0878	3.57e-06	3.47e-05	463	7.82	449	7.09	447	6.99	395	4.23	335	4.95	342	5.22	571	7.62	656	8.25	585	7.08
Flrt3	ENSMUSG00000051379		778.626	-0.809682	0.160936	25.0688	3.6e-06	3.49e-05	480	8.13	485	7.68	489	7.67	835	8.96	858	12.71	784	12	976	13.05	1253	15.8	1148	13.93
Carnmt1	ENSMUSG00000024726		52.8681	-1.47672	0.417518	25.0607	3.62e-06	3.5e-05	33	1.3	29	1.07	28	1.02	16	0.4	29	1	34	1.21	108	3.36	82	2.41	141	3.98
Atf7	ENSMUSG00000099083		177.685	1.22654	0.243032	25.0604	3.62e-06	3.5e-05	206	1.54	233	1.63	205	1.42	241	1.15	201	1.32	132	0.89	118	0.7	154	0.86	92	0.49
Qtrt1	ENSMUSG00000002825		408.501	-0.91602	0.184056	25.0062	3.72e-06	3.59e-05	222	9.27	214	8.35	273	10.56	572	15.14	423	15.45	402	15.18	477	15.73	579	18	715	21.4
Brd9	ENSMUSG00000057649		2072.75	-0.661459	0.133065	24.9932	3.74e-06	3.61e-05	1283	15.21	1533	16.99	1393	15.3	2585	19.42	2138	22.18	1754	18.8	2611	24.44	2857	25.22	3326	28.26
Atp5a1	ENSMUSG00000025428		13536.8	-0.567744	0.113358	24.9838	3.76e-06	3.63e-05	8755	230.1	9774	240.05	9703	236.17	19154	319.02	13368	307.37	11334	269.31	18040	374.35	18451	361.09	18715	352.46
Snap25	ENSMUSG00000027273		55061.7	-0.450373	0.102134	24.9675	3.79e-06	3.65e-05	34578	419.53	40278	456.68	39140	439.78	76805	590.54	60186	638.83	58282	639.3	64806	620.82	67191	607.03	73507	639.08
Fnip2	ENSMUSG00000061175		98.8284	1.49923	0.311953	24.9682	3.79e-06	3.65e-05	110	1.08	120	1.1	112	1.02	179	1.12	115	0.99	91	0.81	42	0.33	39	0.29	79	0.56
Lbr	ENSMUSG00000004880		172.488	1.43687	0.358471	24.957	3.81e-06	3.67e-05	166	2.87	153	2.47	184	2.95	269	2.95	293	4.44	233	3.65	36	0.49	142	1.83	71	0.88
Ubald2	ENSMUSG00000050628		186.635	0.93912	0.202183	24.9521	3.82e-06	3.67e-05	205	11.03	177	8.9	202	10.06	283	9.65	220	10.35	191	9.29	126	5.35	123	4.93	154	5.93
Fndc10	ENSMUSG00000074738		200.497	-0.145156	0.191215	24.9511	3.82e-06	3.67e-05	192	7.39	198	7.12	186	6.63	179	4.37	118	3.97	125	4.35	295	8.97	302	8.66	244	6.73
Crip2	ENSMUSG00000006356		3079.95	-0.727503	0.169348	24.9385	3.84e-06	3.69e-05	1787	70.15	1758	64.49	1884	68.49	4700	116.92	4143	142.27	2937	104.23	3328	103.15	3669	107.24	4906	138
Gm44509	ENSMUSG00000108358		260.478	0.823321	0.207071	24.9365	3.85e-06	3.7e-05	221	13.75	282	16.4	246	14.18	337	13.29	347	18.89	350	19.69	163	8.01	186	8.62	210	9.36
N4bp1	ENSMUSG00000031652		485.205	0.952379	0.193905	24.9018	3.91e-06	3.76e-05	535	3.62	557	3.52	623	3.9	602	2.58	457	2.7	389	2.38	468	2.5	306	1.54	389	1.88
mt-Rnr1	ENSMUSG00000064337		6943.21	1.74244	0.498441	24.8996	3.92e-06	3.76e-05	5663	488.58	5282	425.86	5997	479.16	20613	1127.02	16229	1224.94	4382	341.8	1434	97.69	1756	112.81	3538	218.73
Eif2b2	ENSMUSG00000004788		932.086	-0.598417	0.123647	24.892	3.93e-06	3.77e-05	603	26.36	610	24.92	633	25.62	1313	36.37	974	37.25	930	36.75	1152	39.76	1198	38.99	1344	42.1
Eea1	ENSMUSG00000036499		645.196	0.155214	0.151929	24.8781	3.96e-06	3.79e-05	438	3.76	537	4.31	511	4.06	1072	5.84	893	6.71	756	5.87	483	3.28	635	4.06	647	3.98
Begain	ENSMUSG00000040867		541.636	-0.369088	0.195543	24.8711	3.97e-06	3.8e-05	441	8.24	437	7.63	543	9.4	381	4.51	417	6.82	347	5.86	626	9.24	945	13.15	863	11.56
Brip1os	ENSMUSG00000085208		93.3389	2.01153	0.401248	24.875	3.97e-06	3.8e-05	122	1.55	146	1.73	147	1.73	97	0.78	64	0.71	93	1.07	17	0.17	43	0.41	77	0.7
Serpinb8	ENSMUSG00000026315		122.283	0.861321	0.524845	24.8542	4.01e-06	3.83e-05	51	0.88	64	1.03	88	1.4	346	3.77	224	3.37	230	3.57	105	1.42	15	0.19	23	0.28
Ap1s2	ENSMUSG00000031367		930.704	-0.107914	0.19821	24.8368	4.04e-06	3.86e-05	561	9.31	672	10.42	603	9.27	1596	16.78	1340	19.45	1280	19.2	907	11.88	1091	13.48	613	7.29
Clstn3	ENSMUSG00000008153		2723.3	-0.982642	0.224576	24.8142	4.09e-06	3.9e-05	1642	27.23	1749	27.11	1816	27.89	2854	30	2769	40.18	1382	20.72	5198	68.07	4827	59.61	3514	41.76
Bad	ENSMUSG00000024959		726.569	-0.551114	0.146224	24.8156	4.09e-06	3.9e-05	478	19.62	433	16.61	455	17.3	1282	33.35	794	28.52	775	28.76	833	27	918	28.06	899	26.45
Snd1	ENSMUSG00000001424		1414.34	-0.706489	0.183969	24.7915	4.14e-06	3.94e-05	980	8.28	1017	8.03	1078	8.43	1315	7.04	1392	10.28	831	6.34	1826	12.17	2365	14.87	2457	14.87
Ddit4l	ENSMUSG00000046818		97.2293	-1.48395	0.296643	24.7857	4.15e-06	3.95e-05	32	0.9	47	1.24	52	1.36	165	2.95	75	1.85	90	2.3	171	3.81	150	3.16	160	3.24
Guk1	ENSMUSG00000020444		3285.24	-0.674014	0.154658	24.776	4.17e-06	3.96e-05	1996	89.62	1844	77.37	2166	90.07	5534	157.47	3506	137.72	3394	137.78	3585	127.1	4040	135.08	5067	163.03
Gm16286	ENSMUSG00000024571		3533.21	-0.53797	0.108328	24.7683	4.18e-06	3.98e-05	2334	62.54	2498	62.55	2663	66.08	4755	80.74	3351	78.55	3169	76.77	4407	93.24	4816	96.09	5153	98.94
Pgs1	ENSMUSG00000017715		796.012	-0.694379	0.150994	24.7557	4.21e-06	4e-05	530	8.19	530	7.65	593	8.48	970	9.5	775	10.48	559	7.81	1052	12.83	1248	14.36	1239	13.72
Ptpra	ENSMUSG00000027303		4053.99	-0.0571146	0.191228	24.7413	4.24e-06	4.02e-05	3763	92.97	4111	94.91	4147	94.88	3221	50.43	1907	41.22	3309	73.91	4959	96.73	5804	106.77	5773	102.2
Akap13	ENSMUSG00000066406		577.354	1.17161	0.259711	24.74	4.24e-06	4.02e-05	549	2.16	639	2.35	631	2.3	588	1.47	964	3.32	672	2.39	426	1.33	347	1.02	287	0.81
Myh9	ENSMUSG00000022443		204.946	1.14237	0.231669	24.6988	4.33e-06	4.1e-05	257	1.64	214	1.27	225	1.33	275	1.11	260	1.45	177	1.02	162	0.82	120	0.57	134	0.61
Slc23a2	ENSMUSG00000027340		1813.63	0.369208	0.14589	24.6895	4.35e-06	4.12e-05	1810	18.76	1992	19.29	2091	20.07	1831	12.02	1508	13.67	1149	10.76	2009	16.44	2276	17.56	1736	12.89
Aldh1b1	ENSMUSG00000035561		375.474	-1.21125	0.242017	24.6642	4.41e-06	4.17e-05	171	6.13	210	7.04	213	7.07	391	8.88	515	16.15	253	8.2	586	16.59	589	15.73	637	16.37
Myo1c	ENSMUSG00000017774		158.149	2.12736	0.415845	24.6367	4.47e-06	4.22e-05	218	2.73	243	2.84	183	2.12	243	1.93	200	2.19	105	1.19	74	0.73	101	0.94	20	0.18
Faim2	ENSMUSG00000023011		8194.64	-0.844838	0.172195	24.5988	4.55e-06	4.3e-05	5051	92.07	5082	86.57	5418	91.46	11414	131.85	8084	128.92	5787	95.37	9994	143.84	15329	208.07	11757	153.57
Ptpn5	ENSMUSG00000030854		1867.65	-0.67138	0.155066	24.5731	4.61e-06	4.35e-05	1265	17.99	1263	16.78	1452	19.12	2207	19.89	1769	22.01	1229	15.8	2937	32.98	2673	28.3	2742	27.94
Hnrnpul1	ENSMUSG00000040725		288.656	0.848619	0.18206	24.5714	4.62e-06	4.35e-05	317	3.02	367	3.27	332	2.93	304	1.83	278	2.32	229	1.97	227	1.71	226	1.6	292	1.99
Tob1	ENSMUSG00000037573		509.162	0.841164	0.177435	24.5227	4.73e-06	4.45e-05	478	17.21	558	18.78	559	18.64	688	15.7	502	15.82	618	20.12	320	9.1	475	12.74	384	9.91
Lrp1	ENSMUSG00000040249		1889.37	0.627956	0.202528	24.5247	4.73e-06	4.45e-05	2301	10.7	2139	9.3	2323	10	2052	6.05	1412	5.74	944	3.97	1558	5.72	1770	6.13	2475	8.25
Tln1	ENSMUSG00000028465		784.424	0.747547	0.165919	24.5179	4.74e-06	4.46e-05	811	6.82	777	6.1	762	5.93	1352	7.2	847	6.23	745	5.66	532	3.53	601	3.76	722	4.35
Msrb2	ENSMUSG00000023094		967.816	-0.540314	0.149786	24.5113	4.76e-06	4.47e-05	543	32.49	637	35.62	640	35.46	1621	61.47	1095	57.32	1097	59.34	1033	48.8	1081	48.16	1380	59.17
Plcxd2	ENSMUSG00000087141		151.187	-0.141036	0.329385	24.5078	4.77e-06	4.48e-05	69	0.8	70	0.75	108	1.15	331	2.42	317	3.2	173	1.8	96	0.87	179	1.54	86	0.71
Otud1	ENSMUSG00000043415		204.302	0.656645	0.319469	24.4967	4.79e-06	4.5e-05	232	6.75	294	7.99	282	7.6	136	2.51	68	1.73	122	3.21	331	7.6	190	4.12	147	3.06
Gxylt1	ENSMUSG00000036197		144.68	1.36572	0.27605	24.4729	4.85e-06	4.55e-05	192	2.36	181	2.08	184	2.09	155	1.21	98	1.05	171	1.9	97	0.94	114	1.04	75	0.66
Dnm3	ENSMUSG00000040265		838.98	-0.705523	0.228594	24.4685	4.86e-06	4.56e-05	444	1.5	428	1.35	466	1.45	1618	3.46	1145	3.38	989	3.01	801	2.13	1412	3.54	688	1.66
Grik5	ENSMUSG00000003378		459.007	-0.409242	0.255955	24.4478	4.91e-06	4.59e-05	437	6.97	370	5.51	423	6.25	241	2.43	267	3.72	311	4.48	499	6.28	708	8.41	967	11.05
Itga9	ENSMUSG00000039115		33.7624	1.61188	0.431648	24.4518	4.9e-06	4.59e-05	33	0.35	31	0.31	33	0.33	80	0.54	40	0.37	49	0.47	12	0.1	13	0.1	17	0.13
Ppm1b	ENSMUSG00000061130		1684.07	-0.340818	0.279076	24.4512	4.9e-06	4.59e-05	1396	23.14	1739	26.94	1600	24.56	769	8.08	608	8.82	1379	20.66	2627	34.38	2831	34.94	2446	29.05
Car7	ENSMUSG00000031883		703.36	-0.529485	0.165459	24.4373	4.94e-06	4.61e-05	556	12.6	552	11.69	547	11.48	695	9.98	571	11.32	472	9.67	1163	20.8	886	14.95	1097	17.81
Por	ENSMUSG00000005514		2057.23	-0.48046	0.19399	24.4249	4.97e-06	4.64e-05	1569	32.15	1686	32.28	1855	35.2	2053	26.66	1633	29.27	978	18.12	3073	49.72	2649	40.42	3671	53.9
Ncor1	ENSMUSG00000018501		3402.2	-0.240958	0.223042	24.4184	4.98e-06	4.65e-05	2900	18.65	3446	20.71	3261	19.42	2100	8.56	1545	8.69	2869	16.68	4746	24.1	5223	25.01	5014	23.11
Pkm	ENSMUSG00000032294		25248.8	-0.831702	0.17421	24.418	4.99e-06	4.65e-05	15657	257.96	16434	253.02	16875	257.47	29019	302.98	28769	414.66	16276	242.44	35042	455.84	38888	477.08	41292	487.49
Cadm1	ENSMUSG00000032076		9946.36	-0.611958	0.149555	24.3956	5.04e-06	4.69e-05	5598	44.18	6582	48.54	6358	46.47	15165	75.85	11306	78.06	11231	80.14	9374	58.41	14689	86.32	13516	76.44
Stoml1	ENSMUSG00000032333		1830.7	-0.710622	0.150924	24.3966	5.04e-06	4.69e-05	1098	29.25	1098	27.33	1206	29.75	3006	50.75	1860	43.35	1733	41.74	2048	43.08	2499	49.57	2827	53.96
Sypl	ENSMUSG00000020570		742.73	0.931176	0.190417	24.3818	5.08e-06	4.72e-05	642	6.34	965	8.9	826	7.55	1047	6.55	664	5.74	854	7.62	470	3.66	682	5.01	533	3.77
Atp1a1	ENSMUSG00000033161		3898.21	0.308833	0.182212	24.3497	5.16e-06	4.79e-05	3986	71.9	4283	72.19	4589	76.65	3972	45.4	2255	35.58	2538	41.39	4634	66	5627	75.58	3446	44.54
Stmn3	ENSMUSG00000027581		18978.9	-0.72001	0.180472	24.3172	5.24e-06	4.87e-05	11265	817.05	10571	716.49	10988	738.05	34419	1582.03	23694	1503.44	17968	1178.22	19235	1101.53	22059	1191.35	30425	1581.28
Txndc17	ENSMUSG00000020803		952.527	0.631263	0.164158	24.3079	5.27e-06	4.89e-05	961	59.8	840	48.85	862	49.68	1618	63.81	1112	60.54	1025	57.67	614	30.17	769	35.63	901	40.18
Rcan2	ENSMUSG00000039601		703.627	-1.10987	0.339453	24.2714	5.36e-06	4.97e-05	291	6.4	264	5.43	287	5.85	1231	17.17	1528	29.42	698	13.89	846	14.7	1187	19.45	375	5.91
Fkbp15	ENSMUSG00000066151		313.547	1.18181	0.254817	24.2304	5.48e-06	5.07e-05	339	3.72	349	3.58	330	3.35	503	3.49	416	3.99	288	2.85	138	1.19	296	2.42	164	1.29
Ankrd13d	ENSMUSG00000005986		652.542	-0.862336	0.174283	24.22	5.5e-06	5.1e-05	379	12.69	399	12.49	414	12.84	817	17.34	784	22.97	509	15.41	843	22.29	1099	27.41	927	22.25
Bcl11b	ENSMUSG00000048251		2622.25	-0.452193	0.116687	24.1889	5.59e-06	5.17e-05	1979	20.1	2128	20.2	1981	18.64	2920	18.8	2417	21.48	1987	18.25	3494	28.02	3607	27.28	3904	28.42
Nr2f2	ENSMUSG00000030551		301.336	-1.15811	0.285357	24.1785	5.62e-06	5.18e-05	137	1.31	134	1.2	128	1.13	388	2.35	413	3.45	464	4.01	256	1.93	587	4.18	346	2.37
Cx3cl1	ENSMUSG00000031778		14143.3	-0.477994	0.205617	24.1803	5.61e-06	5.18e-05	11557	242.3	11575	226.78	12298	238.78	13926	185.02	10813	198.33	6430	121.88	26375	436.6	20440	319.1	18019	270.7
Fbxw8	ENSMUSG00000032867		207.558	-0.710576	0.305502	24.182	5.61e-06	5.18e-05	168	2.51	130	1.81	202	2.79	143	1.35	157	2.05	58	0.78	284	3.34	433	4.81	370	3.95
Zfp367	ENSMUSG00000044934		253.229	-0.300325	0.258774	24.185	5.6e-06	5.18e-05	129	1.93	149	2.08	157	2.17	395	3.74	350	4.58	465	6.28	194	2.29	324	3.61	192	2.06
Wdr6	ENSMUSG00000066357		982.681	-1.44778	0.297976	24.1827	5.61e-06	5.18e-05	474	9.38	475	8.79	501	9.18	991	12.43	1189	20.59	546	9.77	929	14.52	2416	35.61	1942	27.54
Vps45	ENSMUSG00000015747		920.957	-0.52112	0.122399	24.159	5.67e-06	5.22e-05	620	12.8	725	13.99	717	13.71	1025	13.41	790	14.27	810	15.12	1265	20.62	1374	21.12	1265	18.71
Fkbp3	ENSMUSG00000020949		5226.13	-0.452301	0.128586	24.1623	5.67e-06	5.22e-05	3363	35.3	3549	34.82	3409	33.14	8429	56.07	5357	49.2	6281	59.61	5521	45.76	6298	49.23	6869	51.67
Ntpcr	ENSMUSG00000031851		675.25	0.834218	0.209002	24.1357	5.74e-06	5.28e-05	634	19.54	647	18.64	670	19.13	1295	25.3	714	19.25	767	21.37	384	9.35	415	9.53	650	14.36
Baz2a	ENSMUSG00000040054		283.239	1.02065	0.210326	24.1264	5.77e-06	5.3e-05	317	2.43	296	2.12	325	2.31	377	1.83	366	2.46	241	1.67	232	1.41	179	1.02	198	1.09
Glb1	ENSMUSG00000045594		599.399	0.958673	0.200245	24.101	5.84e-06	5.36e-05	727	19.91	680	17.41	727	18.44	726	12.6	511	12.25	518	12.83	336	7.27	646	13.18	481	9.44
Ppp1r13b	ENSMUSG00000021285		652.207	-0.359004	0.190893	24.0954	5.86e-06	5.38e-05	607	10.1	557	8.66	539	8.31	549	5.79	410	5.97	463	6.96	1079	14.18	1069	13.24	737	8.79
Erbb4	ENSMUSG00000062209		115.687	-1.90503	0.391694	24.0856	5.89e-06	5.4e-05	34	0.23	49	0.31	31	0.19	195	0.82	82	0.48	169	1.02	194	1.02	266	1.32	104	0.5
Klhl8	ENSMUSG00000029312		607.204	-0.526822	0.185575	24.0803	5.9e-06	5.41e-05	419	9.89	522	11.52	521	11.39	433	6.48	443	9.15	504	10.76	904	16.86	935	16.44	936	15.84
Nme1	ENSMUSG00000037601		7750.9	-0.506308	0.154776	24.0797	5.9e-06	5.41e-05	4798	118.29	4699	108.26	5043	115.14	12877	201.19	9481	204.49	8733	194.65	7412	144.28	8519	156.39	11435	202.02
Chchd4	ENSMUSG00000034203		1729.44	-0.604622	0.131408	24.0659	5.95e-06	5.44e-05	1133	17.98	1014	15.04	1215	17.86	2389	24.03	1820	25.27	1891	27.13	2014	25.24	2321	27.43	2435	27.69
AC160063.1	ENSMUSG00000112161		37.9604	-0.782827	0.478996	24.019	6.09e-06	5.56e-05	14	1.17	15	1.17	12	0.93	110	5.81	59	4.3	64	4.83	15	0.99	33	2.05	46	2.75
Med22	ENSMUSG00000015776		878.939	-0.718566	0.150846	24.0119	6.11e-06	5.58e-05	553	12.61	573	12.21	646	13.64	1243	17.96	773	15.42	675	13.91	1172	21.1	1300	22.07	1381	22.56
Nell2	ENSMUSG00000022454		13955.7	-0.217804	0.105692	24.009	6.12e-06	5.58e-05	11233	273.18	12445	282.83	12562	282.92	15349	236.55	11803	251.12	9996	219.78	18187	349.22	18110	327.95	19293	336.21
H6pd	ENSMUSG00000028980		46.7419	2.01961	0.413258	24.0045	6.13e-06	5.59e-05	61	0.96	61	0.9	61	0.89	72	0.72	67	0.92	30	0.43	12	0.15	24	0.28	24	0.27
Gm527	ENSMUSG00000047227		44.6778	0.0773766	0.365314	23.9718	6.23e-06	5.68e-05	43	2.33	49	2.48	63	3.16	23	0.79	11	0.52	21	1.03	68	2.91	52	2.1	73	2.84
Reep4	ENSMUSG00000033589		61.5888	1.87504	0.378768	23.9619	6.26e-06	5.7e-05	75	3.7	77	3.55	94	4.3	110	3.44	56	2.42	46	2.05	40	1.56	30	1.1	18	0.64
Otub1	ENSMUSG00000024767		8889.91	-0.802721	0.163368	23.9521	6.29e-06	5.72e-05	5594	181.1	5382	162.83	5855	175.54	10624	217.97	7972	225.79	9350	273.67	10620	271.47	12195	293.99	16092	373.32
Zc3h12c	ENSMUSG00000035164		93.8658	1.64409	0.347332	23.9547	6.28e-06	5.72e-05	116	1.4	147	1.65	141	1.57	108	0.82	66	0.7	71	0.77	53	0.5	89	0.8	29	0.25
Pank2	ENSMUSG00000037514		668.993	-0.37301	0.243989	23.9513	6.3e-06	5.72e-05	547	9.18	666	10.44	597	9.27	370	3.93	306	4.49	557	8.45	1007	13.34	985	12.3	1098	13.2
Atp13a3	ENSMUSG00000022533		491.566	0.963248	0.198769	23.9443	6.32e-06	5.74e-05	502	4.33	587	4.73	526	4.2	585	3.2	433	3.27	652	5.08	356	2.42	363	2.33	374	2.31
Il17ra	ENSMUSG00000002897		156.983	1.29472	0.305863	23.9166	6.41e-06	5.81e-05	187	1.78	236	2.1	237	2.09	134	0.81	146	1.21	78	0.67	69	0.52	126	0.89	162	1.1
Fsd1	ENSMUSG00000011589		1007.64	-0.898586	0.183139	23.9163	6.41e-06	5.81e-05	566	26.68	591	26.03	626	27.33	1467	43.82	1175	48.45	760	32.39	1381	51.4	1761	61.81	1255	42.39
Zyx	ENSMUSG00000029860		341.177	0.970467	0.253596	23.9115	6.42e-06	5.82e-05	338	5.17	315	4.5	323	4.57	678	6.57	529	7.07	279	3.86	156	1.88	264	3.01	243	2.66
Retsat	ENSMUSG00000056666		81.29	1.5419	0.320113	23.9117	6.42e-06	5.82e-05	113	2.63	92	2	86	1.86	150	2.21	72	1.47	81	1.71	52	0.96	35	0.61	45	0.75
Cckbr	ENSMUSG00000030898		134.498	-0.199316	0.287177	23.9026	6.45e-06	5.83e-05	69	1.99	81	2.18	81	2.16	268	4.89	264	6.65	152	3.96	86	1.95	158	3.39	108	2.23
Btbd7	ENSMUSG00000041702		148.225	1.47911	0.299289	23.9028	6.45e-06	5.83e-05	150	0.75	216	1.01	187	0.87	146	0.46	145	0.64	191	0.86	94	0.37	108	0.4	59	0.21
Ctns	ENSMUSG00000005949		270.204	0.895181	0.182773	23.8967	6.47e-06	5.84e-05	279	6.78	297	6.74	321	7.22	356	5.48	294	6.25	241	5.29	171	3.28	252	4.56	216	3.76
Phf20	ENSMUSG00000038116		1926.54	-0.531202	0.108521	23.8991	6.46e-06	5.84e-05	1198	9.88	1442	11.12	1401	10.7	2512	13.13	1920	13.86	1862	13.89	2420	15.76	2695	16.55	2591	15.32
Prkar1b	ENSMUSG00000025855		6989.49	-0.852939	0.196642	23.8617	6.58e-06	5.94e-05	4477	96.82	4544	91.83	4917	98.47	7658	104.95	7419	140.36	3717	72.67	10872	185.64	10968	176.62	11395	176.58
Celf2	ENSMUSG00000002107		4251.49	0.784724	0.161141	23.8508	6.62e-06	5.97e-05	4187	13.33	4789	14.25	4591	13.53	4458	8.99	4640	12.92	4884	14.06	3354	8.43	3753	8.9	3290	7.5
2810025M15Rik	ENSMUSG00000049881		307.351	0.570556	0.236372	23.8424	6.65e-06	5.99e-05	267	15.6	240	13.11	242	13.1	693	25.66	351	17.94	393	20.76	162	7.47	296	12.88	214	8.96
Fgf11	ENSMUSG00000042826		332.168	-0.331173	0.160832	23.8043	6.78e-06	6.1e-05	225	6.09	204	5.16	217	5.44	556	9.54	416	9.85	415	10.16	317	6.77	387	7.8	373	7.23
Cltb	ENSMUSG00000047547		2990.45	-0.594004	0.133022	23.8022	6.78e-06	6.1e-05	1838	31.11	2020	31.95	1944	30.47	4655	49.93	3490	51.68	2691	41.18	3661	48.93	3687	46.47	4215	51.12
Higd1a	ENSMUSG00000038412		3077.93	-0.478528	0.116479	23.7822	6.85e-06	6.16e-05	2043	55.37	2066	52.33	2089	52.43	4435	76.18	3247	76.99	3506	85.91	3702	79.22	3644	73.54	4061	78.87
Decr1	ENSMUSG00000028223		115.969	1.10017	0.241132	23.7326	7.02e-06	6.31e-05	113	2.4	131	2.6	131	2.58	185	2.49	108	2.01	144	2.77	72	1.21	85	1.34	74	1.13
Spsb1	ENSMUSG00000039911		129.5	2.04862	0.503031	23.709	7.11e-06	6.38e-05	210	3.94	247	4.33	215	3.73	65	0.77	98	1.61	42	0.71	36	0.53	156	2.18	26	0.35
Cpne4	ENSMUSG00000032564		244.651	-0.358237	0.270948	23.6853	7.19e-06	6.45e-05	131	1.96	139	1.95	137	1.9	590	5.6	306	4.01	338	4.58	234	2.77	311	3.47	145	1.56
Nr3c2	ENSMUSG00000031618		2394.71	-0.0405549	0.158111	23.681	7.21e-06	6.46e-05	2272	28.92	2354	28	2323	27.38	2293	18.49	1703	18.96	1539	17.71	3641	36.59	2610	24.73	3144	28.67
Taf6l	ENSMUSG00000003680		625.189	0.833423	0.17124	23.6671	7.26e-06	6.5e-05	640	8.96	663	8.68	728	9.44	893	7.92	675	8.27	534	6.76	383	4.23	581	6.06	548	5.5
Clip4	ENSMUSG00000024059		707.567	-0.519894	0.18783	23.6046	7.49e-06	6.7e-05	501	10.18	629	11.94	580	10.91	579	7.46	504	8.96	539	9.9	1251	20.07	1106	16.73	863	12.57
Ubn1	ENSMUSG00000039473		475.65	0.0305239	0.17273	23.602	7.5e-06	6.7e-05	488	6.23	441	5.26	500	5.91	386	3.12	306	3.42	352	4.06	666	6.71	555	5.28	624	5.71
Mpp3	ENSMUSG00000052373		464.991	-0.984082	0.204767	23.6057	7.48e-06	6.7e-05	280	2.46	252	2.07	299	2.43	489	2.72	502	3.86	391	3.1	697	4.83	905	5.92	575	3.62
Tfe3	ENSMUSG00000000134		332.441	1.07208	0.229036	23.5938	7.53e-06	6.72e-05	351	3.12	338	2.81	395	3.25	424	2.39	482	3.75	297	2.39	206	1.45	289	1.91	188	1.2
Robo3	ENSMUSG00000032128		59.3941	0.698264	0.36691	23.5922	7.53e-06	6.72e-05	81	0.97	71	0.8	91	1.01	25	0.19	23	0.24	32	0.35	55	0.52	98	0.88	46	0.4
A430005L14Rik	ENSMUSG00000047613		753.398	-0.622132	0.174799	23.5838	7.57e-06	6.75e-05	432	22.93	440	21.83	473	23.26	1331	44.78	875	40.64	845	40.56	753	31.56	837	33.09	1150	43.75
Gm10037	ENSMUSG00000058246		73.9575	-0.524023	0.285066	23.5787	7.58e-06	6.76e-05	67	4.7	75	4.92	50	3.25	53	2.36	44	2.7	32	2.03	107	5.93	135	7.06	124	6.24
Ppa1	ENSMUSG00000020089		2655.14	-0.516006	0.127181	23.5591	7.66e-06	6.82e-05	1651	46.88	1835	48.69	1747	45.93	3980	71.61	3035	75.39	2793	71.69	2955	66.24	3114	65.83	3820	77.72
Med11	ENSMUSG00000018923		289.299	0.85031	0.210602	23.517	7.82e-06	6.96e-05	308	24.26	258	18.99	280	20.43	537	26.81	305	21.02	327	23.29	158	9.83	223	13.08	243	13.72
Dapk1	ENSMUSG00000021559		1247.68	-0.372296	0.150811	23.4969	7.9e-06	7.03e-05	1003	13.93	1032	13.39	1098	14.12	1132	9.96	1040	12.63	877	11.01	1725	18.91	1570	16.23	2056	20.46
Nacc1	ENSMUSG00000001910		192.453	0.57593	0.208649	23.4754	7.99e-06	7.09e-05	212	4.06	199	3.56	276	4.9	175	2.13	129	2.16	123	2.13	208	3.15	226	3.22	174	2.39
Rsu1	ENSMUSG00000026727		571.665	0.756227	0.157882	23.4755	7.99e-06	7.09e-05	568	5.03	614	5.08	619	5.08	811	4.55	566	4.39	575	4.61	533	3.73	450	2.97	420	2.67
Efna5	ENSMUSG00000048915		185.405	-1.30766	0.330737	23.4784	7.97e-06	7.09e-05	54	1.1	72	1.37	96	1.82	222	2.87	272	4.86	310	5.73	192	3.1	355	5.4	180	2.64
Prmt8	ENSMUSG00000030350		934.733	-0.662028	0.166709	23.4684	8.01e-06	7.11e-05	662	20.02	674	19.05	692	19.38	896	17.17	825	21.83	739	20.21	1593	38.04	1467	33.04	1167	25.29
Arsg	ENSMUSG00000020604		60.7522	1.62874	0.458382	23.4641	8.03e-06	7.12e-05	91	1.92	115	2.27	94	1.84	41	0.55	21	0.39	30	0.57	49	0.82	66	1.04	13	0.2
Mpzl1	ENSMUSG00000026566		189.338	1.18498	0.242797	23.4563	8.06e-06	7.14e-05	180	4.18	238	5.16	261	5.61	249	3.66	153	3.11	211	4.43	95	1.74	153	2.64	147	2.44
Flywch1	ENSMUSG00000040097		2280.4	-0.914463	0.216247	23.455	8.07e-06	7.14e-05	1457	40.33	1450	37.5	1567	40.16	2339	41.02	2459	59.54	1126	28.18	3409	74.5	4092	84.33	3659	72.57
Nek6	ENSMUSG00000026749		739.147	0.911555	0.21597	23.4274	8.18e-06	7.23e-05	856	6.58	968	6.96	912	6.5	835	4.07	429	2.89	657	4.57	538	3.27	852	4.88	539	2.97
Csnk1d	ENSMUSG00000025162		1098.14	-0.467853	0.208391	23.4207	8.21e-06	7.25e-05	918	15.06	881	13.51	963	14.63	821	8.54	1004	14.41	527	7.82	1757	22.76	1682	20.55	1602	18.83
Sash1	ENSMUSG00000015305		115.087	1.06416	0.281562	23.4123	8.24e-06	7.27e-05	107	1.03	118	1.06	107	0.95	174	1.06	124	1.04	193	1.68	80	0.61	61	0.44	68	0.47
Zfp12	ENSMUSG00000029587		267.88	-0.427622	0.197379	23.4157	8.23e-06	7.27e-05	196	2.77	242	3.2	245	3.21	215	1.93	205	2.54	166	2.12	341	3.81	382	4.03	490	4.97
Dmtn	ENSMUSG00000022099		5435.93	-0.608943	0.167107	23.4013	8.29e-06	7.31e-05	4016	71.48	3938	65.5	4251	70.07	6097	68.77	4974	77.45	3088	49.69	8524	119.8	7803	103.42	8225	104.91
Diablo	ENSMUSG00000029433		452.058	0.968252	0.199275	23.3672	8.43e-06	7.43e-05	497	5.91	511	5.68	551	6.07	628	4.73	381	3.96	431	4.63	243	2.28	422	3.74	394	3.36
Pex19	ENSMUSG00000003464		1801.5	-0.637851	0.131795	23.3491	8.51e-06	7.49e-05	1102	23.8	1203	24.28	1296	25.92	2345	32.1	2038	38.51	1545	30.17	2399	40.91	2642	42.49	2354	36.43
Alox12b	ENSMUSG00000032807		298.03	-1.26128	0.340015	23.3444	8.53e-06	7.5e-05	194	6.58	169	5.35	175	5.49	347	7.45	105	3.11	164	5.03	424	11.35	406	10.25	882	21.42
Aamp	ENSMUSG00000006299		6007.01	-0.685944	0.145128	23.337	8.56e-06	7.51e-05	3754	89.45	3743	83.34	3965	87.49	8943	135.04	6187	128.97	5739	123.63	6574	123.68	8095	143.62	9773	166.86
Cabp7	ENSMUSG00000009075		478.958	-0.655381	0.21199	23.3338	8.57e-06	7.51e-05	363	11.38	354	10.37	381	11.06	526	10.45	352	9.65	239	6.77	815	20.18	871	20.33	597	13.41
Gria1	ENSMUSG00000020524		12462.7	-0.140177	0.112262	23.3381	8.55e-06	7.51e-05	10627	144.89	11354	144.67	11609	146.59	13898	120.09	9789	116.76	8802	108.5	16900	181.94	16427	166.78	15476	151.2
Coq8a	ENSMUSG00000026489		1339.84	-1.12903	0.233385	23.3395	8.55e-06	7.51e-05	686	10.68	801	11.65	746	10.75	1364	13.46	1592	21.68	1052	14.81	1343	16.51	2583	29.94	2572	28.69
Pfkm	ENSMUSG00000033065		2663.69	-0.869358	0.179524	23.3389	8.55e-06	7.51e-05	1564	43.58	1557	40.54	1643	42.4	3488	61.59	3417	83.3	2018	50.84	3184	70.05	4350	90.25	4009	80.05
Mcat	ENSMUSG00000048755		505.753	-0.643608	0.285392	23.333	8.58e-06	7.51e-05	389	16.93	404	16.43	445	17.94	241	6.65	220	8.38	422	16.61	876	30.1	676	21.91	994	31
Daglb	ENSMUSG00000039206		848.81	0.552015	0.17295	23.3101	8.68e-06	7.59e-05	898	7.73	986	7.94	1028	8.2	933	5.09	673	5.07	509	3.96	669	4.55	1014	6.5	951	5.87
Rftn1	ENSMUSG00000039316		350.42	0.310157	0.237728	23.3046	8.7e-06	7.61e-05	247	4.52	261	4.46	262	4.44	564	6.54	688	11.01	382	6.32	208	3	305	4.15	311	4.08
Cpeb2	ENSMUSG00000039782		425.579	0.946076	0.219901	23.289	8.77e-06	7.66e-05	393	4.14	464	4.57	442	4.32	462	3.09	510	4.7	625	5.96	294	2.45	300	2.35	295	2.23
Taf5	ENSMUSG00000025049		124.64	-0.148198	0.314094	23.2861	8.78e-06	7.67e-05	127	3.21	141	3.33	116	2.72	41	0.66	57	1.26	83	1.9	183	3.65	174	3.28	205	3.72
Gcat	ENSMUSG00000006378		238.204	-1.28103	0.263194	23.2467	8.95e-06	7.82e-05	112	2.4	112	2.24	129	2.56	324	4.39	234	4.38	234	4.53	268	4.53	314	5	555	8.51
Smyd2	ENSMUSG00000026603		431.056	-0.778123	0.165532	23.2398	8.99e-06	7.83e-05	244	7.4	290	8.22	252	7.08	648	12.45	415	11.01	451	12.36	493	11.8	666	15.04	626	13.6
Tmem39b	ENSMUSG00000053730		159.491	1.83726	0.385621	23.2412	8.98e-06	7.83e-05	245	8.83	211	7.11	246	8.21	242	5.53	75	2.36	118	3.85	36	1.02	106	2.84	121	3.13
Cant1	ENSMUSG00000025575		726.736	0.56135	0.158044	23.2342	9.01e-06	7.84e-05	820	15.5	744	13.15	886	15.51	759	9.09	652	10.78	475	8.12	683	10.2	824	11.6	691	9.36
Arl15	ENSMUSG00000042348		1890.39	0.48183	0.169325	23.2359	9e-06	7.84e-05	1946	47.66	2293	52.48	2148	48.72	1984	30.8	1325	28.39	1311	29.03	2427	46.93	1879	34.27	1695	29.75
Smad5	ENSMUSG00000021540		137.635	1.15824	0.245805	23.227	9.04e-06	7.87e-05	146	1.62	147	1.53	171	1.76	216	1.52	135	1.31	145	1.46	91	0.8	70	0.58	113	0.9
Cln5	ENSMUSG00000022125		355.643	1.30321	0.307172	23.2223	9.06e-06	7.88e-05	451	15.51	534	17.16	500	15.92	301	6.56	194	5.84	324	10.07	383	10.4	250	6.4	153	3.77
Tppp3	ENSMUSG00000014846		195.87	-0.632278	0.261586	23.2124	9.11e-06	7.91e-05	112	4.99	76	3.17	118	4.87	454	12.83	261	10.18	226	9.11	157	5.53	231	7.67	243	7.76
Rassf5	ENSMUSG00000026430		303.137	1.69341	0.355038	23.2121	9.11e-06	7.91e-05	311	6.41	419	8.07	361	6.89	429	5.6	445	8.03	273	5.09	53	0.86	219	3.36	179	2.64
Arid3a	ENSMUSG00000019564		60.8144	1.92879	0.422657	23.208	9.13e-06	7.92e-05	90	1.33	60	0.83	62	0.85	121	1.14	99	1.28	38	0.51	23	0.27	20	0.22	31	0.33
Vps37d	ENSMUSG00000043614		121.917	-0.671779	0.291675	23.2006	9.16e-06	7.94e-05	103	5.5	86	4.29	106	5.24	66	2.23	95	4.44	54	2.61	180	7.58	264	10.49	180	6.88
Cdca7	ENSMUSG00000055612		31.5403	-1.51229	0.443621	23.1767	9.27e-06	8.03e-05	17	0.44	20	0.48	16	0.38	19	0.31	16	0.36	14	0.33	91	1.85	55	1.05	52	0.96
Nudt22	ENSMUSG00000037349		161.641	-0.529575	0.225836	23.1399	9.45e-06	8.18e-05	87	6	86	5.54	102	6.51	330	14.42	224	13.51	182	11.35	140	7.62	196	10.06	190	9.39
Gdap1l1	ENSMUSG00000017943		1466.25	-0.709032	0.158381	23.1343	9.47e-06	8.19e-05	899	28.71	887	26.47	908	26.85	2198	44.48	1898	53.03	1238	35.74	1760	44.38	1981	47.11	2088	47.78
Mrps26	ENSMUSG00000037740		1477.35	-0.651748	0.148571	23.13	9.49e-06	8.2e-05	894	16.9	929	16.41	954	16.7	2379	28.5	1762	29.14	1292	22.08	1674	24.99	2006	28.24	2095	28.38
Evc2	ENSMUSG00000050248		277.58	-0.636439	0.234621	23.1315	9.49e-06	8.2e-05	205	2.89	241	3.18	210	2.75	262	2.34	173	2.14	160	2.04	505	5.63	310	3.26	524	5.3
Ahcyl1	ENSMUSG00000027893		1826.6	0.0137047	0.13053	23.1178	9.55e-06	8.24e-05	1617	19.91	1791	20.61	1884	21.49	1603	12.51	1450	15.62	1393	15.51	2317	22.53	2444	22.41	2152	18.99
Pgm1	ENSMUSG00000029171		98.2928	1.48299	0.305553	23.116	9.56e-06	8.24e-05	138	4.39	119	3.54	114	3.36	112	2.26	91	2.53	111	3.19	42	1.05	85	2.01	50	1.14
B9d2	ENSMUSG00000063439		981.004	-0.879198	0.18185	23.1028	9.62e-06	8.29e-05	571	32.36	520	27.54	675	35.42	1344	48.26	1027	50.91	863	44.21	1270	56.82	1228	51.82	1795	72.89
Dlg4	ENSMUSG00000020886		138.821	1.02244	0.234705	23.1007	9.63e-06	8.3e-05	167	2.76	188	2.91	170	2.6	162	1.7	92	1.33	112	1.67	131	1.71	98	1.21	111	1.32
Tuba1c	ENSMUSG00000043091		472.829	0.927637	0.197428	23.0872	9.7e-06	8.35e-05	513	21.38	495	19.28	516	19.92	848	22.4	466	16.99	398	15	298	9.81	420	13.03	345	10.3
Rab2b	ENSMUSG00000022159		404.062	-0.777632	0.162883	23.0775	9.75e-06	8.37e-05	232	4.59	283	5.23	267	4.89	544	6.82	331	5.73	391	7	563	8.8	574	8.46	631	8.95
Cpne2	ENSMUSG00000034361		400.186	-0.967874	0.243994	23.0789	9.74e-06	8.37e-05	196	5.05	186	4.48	218	5.2	587	9.58	485	10.92	560	13.04	314	6.38	641	12.29	609	11.24
Rinl	ENSMUSG00000051735		112.221	1.54926	0.322287	23.0799	9.73e-06	8.37e-05	144	3.27	130	2.76	137	2.88	229	3.3	70	1.39	113	2.32	58	1.04	66	1.12	62	1.01
Cbl	ENSMUSG00000034342		452.992	0.640359	0.147547	23.0715	9.77e-06	8.39e-05	402	2.68	433	2.7	501	3.1	643	2.72	527	3.08	470	2.84	377	1.99	381	1.89	372	1.78
Tomm34	ENSMUSG00000018322		2079.24	-0.642379	0.134142	23.0574	9.84e-06	8.44e-05	1363	36.94	1439	36.45	1434	35.99	2825	48.52	1897	44.98	1871	45.85	3041	65.08	2583	52.13	3088	59.97
Ankfy1	ENSMUSG00000020790		382.858	1.04462	0.228639	23.0343	9.96e-06	8.54e-05	421	3.06	402	2.73	406	2.73	546	2.52	465	2.96	402	2.64	342	1.96	257	1.39	184	0.96
Tacc1	ENSMUSG00000065954		1684.81	0.318853	0.160592	23.0263	1e-05	8.56e-05	1743	12.05	1835	11.85	1874	12	1609	7.05	988	5.97	1396	8.72	1884	10.28	2135	10.99	1756	8.7
Ap2m1	ENSMUSG00000022841		6783.24	-0.403308	0.0983725	23.0243	1e-05	8.57e-05	4572	90.29	4898	90.4	4806	87.9	9496	118.85	7570	130.79	7046	125.81	7581	118.21	8624	126.82	8763	124.01
Kif1a	ENSMUSG00000014602		5300.7	-0.692473	0.145365	23.0052	1.01e-05	8.64e-05	3331	29.42	3273	27.01	3597	29.42	7060	39.51	6481	50.07	4361	34.82	6881	47.98	7280	47.87	7628	48.27
Sirt5	ENSMUSG00000054021		197.459	-0.959934	0.200878	23.0052	1.01e-05	8.64e-05	103	1.39	118	1.49	116	1.45	237	2.03	224	2.65	201	2.46	276	2.95	331	3.33	259	2.51
Gla	ENSMUSG00000031266		200.473	1.3108	0.278451	22.9998	1.01e-05	8.65e-05	242	6.11	276	6.51	266	6.22	292	4.67	124	2.74	164	3.74	162	3.23	163	3.06	91	1.65
Krt222	ENSMUSG00000035849		581.827	-0.650157	0.160492	22.9989	1.01e-05	8.65e-05	369	9.24	490	11.46	401	9.29	622	9.87	475	10.4	483	10.93	940	18.58	871	16.23	790	14.17
Nipsnap1	ENSMUSG00000034285		1873.74	-0.584194	0.12821	22.9868	1.02e-05	8.7e-05	1143	35.55	1292	37.55	1272	36.64	2760	54.4	2080	56.6	1751	49.24	2234	54.86	2348	54.38	2757	61.45
Kdm4b	ENSMUSG00000024201		679.509	-0.329894	0.177557	22.9826	1.02e-05	8.71e-05	562	9.46	644	10.13	572	8.92	611	6.52	541	7.97	399	6.07	1142	15.18	880	11.03	915	11.04
C1ql1	ENSMUSG00000045532		107.444	1.02446	0.413552	22.9796	1.02e-05	8.72e-05	166	9.29	144	7.53	167	8.65	27	0.96	31	1.52	79	4	84	3.71	144	6	84	3.37
Osbpl1a	ENSMUSG00000044252		1990.97	-0.506783	0.11585	22.8698	1.08e-05	9.2e-05	1284	14.31	1372	14.29	1382	14.27	3067	21.66	2166	21.12	1874	18.88	2367	20.83	2564	21.28	2650	21.17
Orai2	ENSMUSG00000039747		658.413	0.174561	0.171917	22.8609	1.09e-05	9.24e-05	649	8.8	704	8.92	717	9	726	6.24	448	5.31	347	4.25	714	7.64	813	8.21	898	8.72
Map2k3	ENSMUSG00000018932		263.478	1.33075	0.288363	22.855	1.09e-05	9.25e-05	354	8.8	324	7.53	371	8.54	270	4.25	307	6.68	135	3.03	157	3.08	255	4.72	142	2.53
2010111I01Rik	ENSMUSG00000021458		469.075	0.0254012	0.17679	22.857	1.09e-05	9.25e-05	461	3.36	428	2.92	521	3.52	443	2.05	299	1.91	301	1.99	666	3.84	512	2.78	646	3.38
Gabarapl1	ENSMUSG00000030161		9424.7	-0.492765	0.1302	22.8273	1.1e-05	9.37e-05	6913	282.96	7258	277.62	7470	283.16	10514	272.72	8882	318.05	6662	246.53	14092	455.42	13175	401.55	12870	377.48
1810058I24Rik	ENSMUSG00000073155		493.474	0.477133	0.19307	22.8272	1.1e-05	9.37e-05	429	12.7	402	11.12	406	11.13	1064	19.96	525	13.59	579	15.49	359	8.39	453	9.98	366	7.76
Dleu2	ENSMUSG00000097589		261.145	1.36166	0.281621	22.8234	1.11e-05	9.38e-05	282	2.05	352	2.39	320	2.15	263	1.21	224	1.42	358	2.35	203	1.17	167	0.9	117	0.61
Rsbn1l	ENSMUSG00000039968		211.133	0.910624	0.200359	22.8192	1.11e-05	9.39e-05	178	1.16	227	1.38	265	1.6	300	1.24	233	1.32	229	1.35	150	0.77	146	0.71	173	0.81
Kdelc2	ENSMUSG00000034487		88.1301	1.15723	0.292067	22.8142	1.11e-05	9.41e-05	89	2.01	83	1.75	93	1.95	167	2.39	86	1.7	123	2.52	55	0.98	60	1.01	42	0.68
Ciapin1	ENSMUSG00000031781		758.123	-0.538276	0.131561	22.7949	1.12e-05	9.5e-05	465	4.16	493	4.12	528	4.37	1177	6.67	861	6.74	760	6.15	861	6.08	959	6.39	1032	6.61
Adipor2	ENSMUSG00000030168		215.826	1.34283	0.278449	22.7843	1.13e-05	9.54e-05	276	3.8	278	3.58	258	3.29	327	2.86	173	2.09	184	2.29	195	2.12	132	1.35	93	0.92
Hadh	ENSMUSG00000027984		130.433	1.27717	0.270244	22.7599	1.14e-05	9.65e-05	155	2.57	124	1.92	175	2.68	199	2.09	117	1.69	146	2.19	57	0.75	93	1.15	99	1.17
Smurf1	ENSMUSG00000038780		282.892	0.119744	0.215495	22.7571	1.14e-05	9.66e-05	295	3.84	267	3.24	339	4.08	231	1.9	207	2.35	134	1.58	276	2.83	416	4.03	409	3.81
Abhd8	ENSMUSG00000007950		1845	-0.871683	0.183072	22.7466	1.15e-05	9.7e-05	1152	23.27	1128	21.29	1146	21.44	2386	30.54	2160	38.17	1207	22.04	2487	39.66	2937	44.18	2879	41.67
Tax1bp3	ENSMUSG00000040158		60.9227	1.78823	0.388118	22.7365	1.16e-05	9.74e-05	69	1.9	73	1.88	77	1.97	136	2.38	70	1.69	42	1.05	24	0.52	38	0.78	22	0.43
H2afy	ENSMUSG00000015937		1799.43	-0.0537553	0.23572	22.7321	1.16e-05	9.76e-05	1790	21.66	1844	20.85	1830	20.51	1053	8.07	779	8.25	1518	16.61	2413	23.05	2648	23.86	2436	21.12
Mitd1	ENSMUSG00000026088		195.843	1.04789	0.231452	22.7286	1.16e-05	9.77e-05	234	6.96	230	6.39	265	7.3	236	4.45	130	3.38	179	4.81	113	2.65	177	3.92	178	3.79
Fgf16	ENSMUSG00000031230		88.2707	0.579199	0.35028	22.7071	1.17e-05	9.87e-05	103	5.16	113	5.29	131	6.08	45	1.43	33	1.45	49	2.22	151	5.97	83	3.1	69	2.48
Luc7l2	ENSMUSG00000029823		694.216	1.37309	0.283901	22.6975	1.18e-05	9.91e-05	791	5.39	868	5.53	882	5.57	512	2.21	822	4.9	868	5.35	437	2.35	552	2.8	307	1.5
Tmem65	ENSMUSG00000062373		617.349	-0.0327476	0.204214	22.6948	1.18e-05	9.91e-05	485	10.66	724	14.88	651	13.26	459	6.4	329	6.33	475	9.44	764	13.26	984	16.11	760	11.98
Wnt4	ENSMUSG00000036856		211.894	-0.609308	0.273177	22.6931	1.18e-05	9.92e-05	190	3.73	166	3.05	164	2.98	125	1.56	174	2.99	94	1.67	265	4.11	349	5.11	441	6.21
Rcn2	ENSMUSG00000032320		3557.9	-0.444932	0.13152	22.6733	1.19e-05	0.000100077	2111	36.66	2514	40.79	2437	39.19	5069	55.78	4380	66.54	4057	63.69	3509	48.11	4695	60.71	4517	56.2
Cnih3	ENSMUSG00000026514		2358.55	-1.07748	0.235057	22.6663	1.2e-05	0.000100363	1136	34.02	1251	35.01	1245	34.53	3090	58.65	3701	96.97	1846	49.99	2361	55.83	4063	90.61	3763	80.76
Igip	ENSMUSG00000110185		526.074	0.669914	0.172043	22.6616	1.2e-05	0.000100528	433	25.18	568	30.86	506	27.25	825	30.4	525	26.71	677	35.59	389	17.86	471	20.39	390	16.25
Flot1	ENSMUSG00000059714		1738.54	-0.730851	0.172803	22.6548	1.2e-05	0.000100805	973	27.71	1022	27.2	1106	29.17	2737	49.4	2278	56.76	1546	39.81	1765	39.69	2449	51.94	2609	53.25
Zfp523	ENSMUSG00000024220		310.009	-0.66807	0.246928	22.6524	1.21e-05	0.000100856	276	5.7	205	3.96	242	4.63	237	3.1	271	4.89	135	2.52	474	7.73	589	9.05	463	6.85
Ache	ENSMUSG00000023328		800.738	-0.898356	0.193214	22.6293	1.22e-05	0.000101958	419	7.47	469	7.81	488	8.05	1291	14.58	916	14.28	664	10.7	931	13.1	1462	19.4	1007	12.86
Ccdc136	ENSMUSG00000029769		354.703	-1.11458	0.269231	22.6156	1.23e-05	0.000102592	207	3.94	213	3.78	227	4	283	3.41	244	4.06	322	5.53	503	7.55	918	13	441	6.01
Kcnj2	ENSMUSG00000041695		61.3406	1.82647	0.438648	22.6049	1.23e-05	0.000103072	97	1.47	88	1.24	109	1.53	44	0.42	25	0.33	50	0.68	61	0.73	22	0.25	25	0.27
Acss1	ENSMUSG00000027452		207.025	0.892346	0.194793	22.5926	1.24e-05	0.000103637	219	4.37	206	3.84	233	4.31	297	3.76	248	4.33	192	3.46	157	2.47	142	2.11	169	2.42
Pde11a	ENSMUSG00000075270		77.7241	-2.09986	0.436554	22.5902	1.24e-05	0.00010369	18	0.28	24	0.35	38	0.56	89	0.89	78	1.08	59	0.84	64	0.8	236	2.78	157	1.78
Lgi2	ENSMUSG00000039252		120.494	-1.16399	0.260837	22.5785	1.25e-05	0.000104227	59	0.74	46	0.54	69	0.81	176	1.41	154	1.7	128	1.46	193	1.92	176	1.65	145	1.31
Cyb5r1	ENSMUSG00000026456		796.626	0.25978	0.182496	22.5641	1.26e-05	0.000104912	630	11.7	633	10.98	587	10.09	1493	17.57	1106	17.97	892	14.98	529	7.76	880	12.17	646	8.6
Wrn	ENSMUSG00000031583		111.814	1.08472	0.254358	22.562	1.26e-05	0.000104949	105	1.14	129	1.31	117	1.18	189	1.3	112	1.06	139	1.36	56	0.48	77	0.62	86	0.67
Mbnl1	ENSMUSG00000027763		2420.56	0.719297	0.160587	22.5364	1.28e-05	0.000106227	2285	10.06	2613	10.75	2445	9.97	3289	9.18	2654	10.22	2670	10.63	2326	8.08	1855	6.08	1677	5.29
Ube2j1	ENSMUSG00000028277		1495.42	0.42052	0.155927	22.5305	1.28e-05	0.000106471	1447	33.77	1860	40.57	1620	35.02	1438	21.27	1184	24.18	1078	22.75	1833	33.78	1607	27.93	1396	23.35
Letm1	ENSMUSG00000005299		1704.68	-0.525013	0.148912	22.5197	1.29e-05	0.000106974	1178	10.06	1343	10.72	1410	11.15	1906	10.31	1524	11.38	1114	8.6	2498	16.84	2749	17.48	2212	13.53
Inafm1	ENSMUSG00000091811		646.312	-0.850149	0.225358	22.518	1.29e-05	0.000106995	337	17.3	329	15.78	360	17.11	1304	42.42	751	33.73	666	30.91	667	27.04	1144	43.73	647	23.8
Fez1	ENSMUSG00000032118		7850.78	-0.71024	0.151297	22.5111	1.29e-05	0.00010729	4968	99.74	5436	101.99	5306	98.65	10637	135.33	5903	103.68	7808	141.72	10513	166.65	10797	161.41	12638	181.81
Cast	ENSMUSG00000021585		70.1178	1.67723	0.397531	22.5085	1.3e-05	0.000107361	54	0.39	104	0.7	70	0.47	140	0.64	84	0.53	87	0.57	29	0.16	49	0.26	16	0.08
Ube2d2a	ENSMUSG00000091896		1019.22	0.644723	0.148543	22.4772	1.32e-05	0.000108979	919	30.5	1073	33.27	1025	31.5	1410	29.65	1016	29.49	1231	36.93	858	22.48	921	22.76	766	18.21
Ttc9b	ENSMUSG00000007944		1900.59	-0.674327	0.190482	22.4739	1.32e-05	0.000109089	1140	45.77	962	36.1	1190	44.25	3123	79.47	2795	98.18	1800	65.34	2168	68.73	1995	59.65	2785	80.13
Arrdc1	ENSMUSG00000026972		203.688	1.6604	0.406056	22.4649	1.32e-05	0.000109506	188	6.17	207	6.35	234	7.11	353	7.34	359	10.31	223	6.62	80	2.07	156	3.81	28	0.66
Adra1d	ENSMUSG00000027335		429.207	-0.136087	0.176738	22.4473	1.34e-05	0.0001104	399	17.31	392	15.89	424	17.04	395	10.86	343	13.02	225	8.83	611	20.93	550	17.77	600	18.65
Mob3b	ENSMUSG00000073910		44.3848	-1.15539	0.433238	22.4264	1.35e-05	0.000111487	20	0.27	14	0.17	13	0.16	109	0.92	77	0.9	57	0.68	48	0.5	62	0.61	29	0.28
Cpne7	ENSMUSG00000034796		2959.87	-0.972533	0.225304	22.4235	1.35e-05	0.000111569	1837	28.73	1793	26.21	1962	28.42	2819	27.94	3388	46.36	1633	23.09	3743	46.22	5620	65.45	5211	58.4
Actr1b	ENSMUSG00000037351		2818.43	-0.595419	0.14194	22.4134	1.36e-05	0.000112059	1977	38.11	2001	36.05	2152	38.42	3435	41.97	2731	46.06	1913	33.34	3793	57.73	4116	59.08	4334	59.87
Serinc2	ENSMUSG00000023232		414.368	0.369381	0.242889	22.4073	1.36e-05	0.000112327	464	16.49	472	15.67	505	16.62	361	8.13	224	6.96	231	7.42	669	18.77	451	11.93	341	8.68
Rgs19	ENSMUSG00000002458		969.562	0.340782	0.131844	22.4	1.37e-05	0.000112666	845	31.22	794	27.42	849	29.05	1533	35.89	1154	37.3	1120	37.41	865	25.23	805	22.15	925	24.49
Otud4	ENSMUSG00000036990		674.695	1.04432	0.221205	22.3949	1.37e-05	0.000112873	714	7.27	726	6.9	826	7.78	757	4.88	710	6.32	805	7.41	388	3.12	674	5.11	397	2.9
Smad1	ENSMUSG00000031681		460.624	0.375411	0.296154	22.3879	1.38e-05	0.000113198	491	6.46	609	7.49	561	6.84	270	2.25	137	1.58	355	4.22	685	7.12	493	4.83	500	4.71
Chl1	ENSMUSG00000030077		3720.01	-0.166029	0.131127	22.3836	1.38e-05	0.000113361	2401	16.09	2782	17.43	2736	16.98	6427	27.3	4054	23.77	4618	27.98	3332	17.63	4277	21.35	4145	19.91
Rab26	ENSMUSG00000079657		1154.53	-1.0249	0.22019	22.3713	1.39e-05	0.000113988	614	17.74	618	16.68	632	16.91	1528	27.97	1459	36.87	1082	28.26	1030	23.49	2007	43.17	2018	41.78
Gm10925	ENSMUSG00000100862		369.32	0.961803	0.214788	22.3679	1.39e-05	0.000114106	429	52.13	441	50.08	472	53.12	427	32.88	325	34.55	284	31.2	204	19.57	310	28.05	401	34.92
Tle2	ENSMUSG00000034771		144.291	-1.09865	0.249479	22.3366	1.41e-05	0.000115831	77	1.02	88	1.09	91	1.12	145	1.22	157	1.82	87	1.04	253	2.65	236	2.33	233	2.21
Gm7308	ENSMUSG00000081113		256.578	-1.00198	0.212489	22.3081	1.43e-05	0.000117414	137	25.25	142	24.46	150	25.61	406	47.43	228	36.77	251	41.83	370	53.85	312	42.82	451	59.57
Rdm1	ENSMUSG00000010362		94.7687	1.06048	0.328338	22.2988	1.44e-05	0.000117882	83	4.34	80	3.91	92	4.46	246	8.16	110	5.03	107	5.06	65	2.68	59	2.3	37	1.39
Tars	ENSMUSG00000022241		756.593	-0.731487	0.155922	22.2843	1.45e-05	0.000118659	391	12.22	577	16.85	530	15.34	933	18.48	713	19.5	704	19.89	1129	27.86	1064	24.76	1074	24.06
Fgd3	ENSMUSG00000037946		36.0925	2.14442	0.456372	22.2814	1.45e-05	0.000118752	56	0.77	43	0.55	44	0.56	69	0.6	25	0.3	39	0.48	13	0.14	19	0.19	11	0.11
Zfp39	ENSMUSG00000037001		181.126	-0.204156	0.211454	22.2604	1.47e-05	0.000119929	162	3.43	175	3.46	175	3.43	159	2.13	100	1.85	116	2.22	263	4.4	306	4.83	210	3.19
Pdgfc	ENSMUSG00000028019		100.846	0.925323	0.339395	22.2254	1.49e-05	0.000121965	63	1.02	101	1.53	87	1.3	175	1.8	122	1.73	194	2.84	47	0.6	44	0.53	83	0.96
Gadd45g	ENSMUSG00000021453		680.469	0.0711085	0.232131	22.2114	1.5e-05	0.000122638	461	32.38	459	30.13	465	30.25	1349	60.05	1080	66.37	798	50.68	369	20.46	580	30.34	805	40.52
Tbc1d32	ENSMUSG00000038122		191.366	0.785963	0.196656	22.213	1.5e-05	0.000122638	188	1.47	177	1.29	197	1.42	265	1.31	222	1.52	244	1.72	136	0.84	146	0.85	149	0.83
Klhl23	ENSMUSG00000042155		992.694	-0.681836	0.180617	22.2104	1.5e-05	0.000122638	688	11.51	750	11.73	716	11.09	898	9.52	920	13.47	732	11.07	1773	23.42	1300	16.19	1467	17.59
Zbtb2	ENSMUSG00000075327		162.134	0.965419	0.248287	22.206	1.51e-05	0.000122826	187	2.09	234	2.44	203	2.1	183	1.3	114	1.11	99	1	178	1.57	125	1.04	116	0.93
D030068K23Rik	ENSMUSG00000097393		57.175	-0.97578	0.39269	22.2015	1.51e-05	0.000123024	20	0.22	23	0.23	25	0.25	88	0.61	125	1.19	81	0.8	59	0.51	43	0.35	74	0.58
Arrb2	ENSMUSG00000060216		348.653	0.74778	0.16316	22.1929	1.52e-05	0.000123391	351	10.17	411	11.12	408	10.94	473	8.68	299	7.58	283	7.41	311	7.11	293	6.32	314	6.52
Snx29	ENSMUSG00000071669		106.66	1.42333	0.325937	22.1935	1.52e-05	0.000123391	109	1.4	118	1.41	125	1.48	140	1.14	188	2.11	94	1.09	55	0.56	43	0.41	75	0.69
Nampt	ENSMUSG00000020572		886.382	0.664323	0.145642	22.1889	1.52e-05	0.000123537	829	13.51	1094	16.67	982	14.83	1090	11.26	729	10.4	845	12.45	737	9.49	889	10.79	793	9.26
Pnma2	ENSMUSG00000046204		1411.51	-0.566996	0.123387	22.1879	1.52e-05	0.000123537	903	14.86	1051	16.16	1053	16.05	1758	18.33	1404	20.21	1180	17.56	1930	25.08	2112	25.88	1834	21.63
Mipep	ENSMUSG00000021993		748.931	-0.51119	0.131582	22.1619	1.54e-05	0.000124993	497	17.04	581	18.62	622	19.75	909	19.75	621	18.63	584	18.1	1010	27.34	1109	28.31	1077	26.46
Crh	ENSMUSG00000049796		61.5506	-1.92899	0.480896	22.1618	1.54e-05	0.000124993	13	0.81	16	0.93	21	1.21	129	5.1	129	7.04	43	2.43	87	4.29	118	5.48	46	2.06
Elmsan1	ENSMUSG00000042507		83.1189	1.7137	0.369479	22.1401	1.56e-05	0.000126271	121	1.31	124	1.25	110	1.1	109	0.75	75	0.71	45	0.44	69	0.59	47	0.38	26	0.2
Epm2a	ENSMUSG00000055493		79.7534	-0.796989	0.325515	22.1311	1.56e-05	0.000126758	71	1.78	62	1.45	51	1.18	46	0.73	36	0.79	53	1.2	156	3.09	104	1.94	162	2.91
Sowaha	ENSMUSG00000044352		789.612	-0.389158	0.128495	22.11	1.58e-05	0.00012802	603	13.42	680	14.14	633	13.05	806	11.37	689	13.42	599	12.05	1107	19.45	1088	18.03	1115	17.78
Wsb1	ENSMUSG00000017677		1457.08	1.12885	0.257987	22.1029	1.59e-05	0.000128391	1637	33.83	2059	39.76	1934	37.01	975	12.77	1391	25.15	1334	24.92	1204	19.65	1420	21.85	768	11.37
Nup153	ENSMUSG00000021374		301.861	0.876111	0.186623	22.0944	1.59e-05	0.000128768	337	4.02	361	4.02	327	3.61	363	2.74	240	2.5	329	3.54	235	2.21	241	2.14	262	2.24
Mrm3	ENSMUSG00000038046		541.126	-0.629316	0.173824	22.095	1.59e-05	0.000128768	300	12.77	314	12.49	363	14.31	889	23.99	613	22.84	634	24.41	547	18.39	834	26.44	622	18.98
Kcnf1	ENSMUSG00000051726		364.808	-1.17936	0.351418	22.012	1.66e-05	0.0001341	158	2.72	145	2.33	131	2.09	686	7.48	671	10.1	399	6.21	488	6.63	635	8.14	179	2.21
Mknk1	ENSMUSG00000028708		488.647	0.967309	0.205093	22.0049	1.67e-05	0.000134483	530	9.7	581	9.94	575	9.75	751	8.71	474	7.59	353	5.84	396	5.72	445	6.06	297	3.9
Amfr	ENSMUSG00000031751		2326.36	0.0509068	0.131985	22.0036	1.67e-05	0.000134483	2069	41.26	2439	45.45	2309	42.64	2474	31.26	1606	28.02	1715	30.92	2805	44.16	3288	48.82	2595	37.08
Ptprj	ENSMUSG00000025314		475.539	0.527739	0.168296	21.9997	1.67e-05	0.000134662	509	5.02	506	4.66	594	5.43	465	2.91	374	3.23	348	3.1	555	4.32	489	3.59	425	3
Slc26a11	ENSMUSG00000039908		85.9285	0.106169	0.375966	21.9909	1.68e-05	0.000135167	53	1.21	61	1.3	33	0.7	214	3.1	181	3.61	90	1.86	38	0.68	69	1.17	75	1.23
2010107G23Rik	ENSMUSG00000020083		560.266	-0.783867	0.166928	21.9858	1.68e-05	0.000135424	345	9.54	374	9.66	351	8.98	788	13.8	564	13.64	447	11.17	664	14.49	948	19.51	831	16.46
Cdc40	ENSMUSG00000038446		1529.48	-0.230106	0.117656	21.9785	1.69e-05	0.00013583	1275	12.82	1369	12.86	1327	12.35	1543	9.83	1227	10.79	1210	11	1831	14.53	2088	15.63	2242	16.15
Sptssa	ENSMUSG00000044408		955.585	0.713512	0.202375	21.9744	1.69e-05	0.00013602	779	42.28	970	49.2	917	46.09	1754	60.33	827	39.27	1347	66.1	658	28.2	678	27.4	808	31.43
Mrpl27	ENSMUSG00000024414		2151.01	-0.576304	0.153649	21.9583	1.71e-05	0.000136938	1354	113.26	1298	101.46	1392	107.83	3430	181.82	2275	166.48	2525	190.96	2239	147.88	2519	156.9	3230	193.61
Pgam5	ENSMUSG00000029500		659.029	-0.77537	0.174951	21.9595	1.7e-05	0.000136938	443	15.38	422	13.69	451	14.5	819	18.02	677	20.56	429	13.47	1011	27.72	1002	25.91	962	23.94
Rassf3	ENSMUSG00000025795		80.4992	1.89967	0.451982	21.951	1.71e-05	0.000137258	115	2.48	144	2.9	130	2.59	81	1.11	30	0.57	55	1.07	30	0.51	88	1.41	21	0.32
Mapk11	ENSMUSG00000053137		278.598	-0.83935	0.209445	21.9522	1.71e-05	0.000137258	167	5.64	182	5.74	216	6.75	307	6.57	260	7.68	165	5.04	484	12.9	402	10.11	443	10.72
Acat1	ENSMUSG00000032047		2706.37	-0.483027	0.11286	21.9364	1.72e-05	0.000138177	1707	37.43	1957	40.1	1893	38.44	3957	54.98	2680	51.4	2923	57.94	3378	58.48	3411	55.69	3454	54.27
Dbi	ENSMUSG00000026385		593.071	0.440664	0.175419	21.9154	1.74e-05	0.000139542	523	30.3	506	27.4	477	25.6	1177	43.22	653	33.1	681	35.67	410	18.76	510	22	552	22.92
Ctbp2	ENSMUSG00000030970		148.368	1.01184	0.274456	21.9004	1.76e-05	0.000140505	119	1.58	172	2.13	139	1.71	246	2.07	155	1.8	229	2.74	79	0.83	126	1.24	77	0.73
Msh3	ENSMUSG00000014850		288.294	-0.826053	0.18869	21.8931	1.76e-05	0.000140928	153	1.12	163	1.12	184	1.25	357	1.66	320	2.05	361	2.39	369	2.13	386	2.1	415	2.18
Washc3	ENSMUSG00000020056		490.228	0.634425	0.170237	21.8882	1.77e-05	0.000141181	430	7.81	487	8.27	469	7.89	804	9.26	478	7.6	621	10.2	362	5.19	375	5.07	442	5.75
Sema6d	ENSMUSG00000027200		185.739	0.826183	0.242155	21.8848	1.77e-05	0.000141331	183	1.43	153	1.12	179	1.29	414	2.05	189	1.29	210	1.48	116	0.71	136	0.79	133	0.74
1700020I14Rik	ENSMUSG00000085438		2994.27	0.00141313	0.132284	21.8827	1.77e-05	0.000141384	2111	20.94	2458	22.79	2158	19.82	4749	29.85	3766	32.68	3617	32.44	2921	22.88	3370	24.89	2585	18.37
Cacna2d3	ENSMUSG00000021991		1124.76	-0.172442	0.212362	21.8814	1.77e-05	0.00014139	990	22.08	1149	23.94	1075	22.2	929	13.13	486	9.48	902	18.18	1700	29.93	1481	24.59	1586	25.34
Lin37	ENSMUSG00000036845		879.77	-0.682855	0.151823	21.8699	1.78e-05	0.000142109	557	33.06	567	31.45	540	29.69	1271	47.81	950	49.34	873	46.85	1001	46.92	1126	49.77	1411	60.02
Aimp2	ENSMUSG00000029610		824.473	-0.668165	0.166467	21.8586	1.79e-05	0.000142823	464	23.11	514	23.93	527	24.31	1405	44.35	889	38.74	856	38.55	900	35.4	973	36.09	1288	45.98
Tmx2	ENSMUSG00000050043		8675.69	-0.557825	0.130543	21.8465	1.8e-05	0.000143595	5294	187.21	5847	193.22	6011	196.85	12370	277.21	8478	262.28	10043	321.08	9582	267.54	12627	332.49	11210	284.06
Nts	ENSMUSG00000019890		557.156	-0.194023	0.330567	21.8324	1.82e-05	0.000144519	301	19.87	317	19.56	289	17.67	1044	43.68	1094	63.19	793	47.33	224	11.68	812	39.92	356	16.84
Slc25a37	ENSMUSG00000034248		110.439	1.11089	0.317876	21.8213	1.83e-05	0.000145229	110	1.51	112	1.43	88	1.12	166	1.44	164	1.96	161	1.99	83	0.9	68	0.69	38	0.37
Elmo2	ENSMUSG00000017670		2778.38	-0.253491	0.161382	21.792	1.85e-05	0.000147277	2271	28.13	2451	28.37	2682	30.76	2851	22.38	2169	23.5	1628	18.23	4329	42.34	4019	37.07	3264	28.97
Tspyl2	ENSMUSG00000041096		762.721	-0.615689	0.149132	21.7728	1.87e-05	0.000148601	481	14.05	574	15.67	596	16.13	851	15.76	752	19.22	555	14.66	996	22.98	1202	26.15	1143	23.93
Lin54	ENSMUSG00000035310		237.475	0.535819	0.239945	21.7687	1.87e-05	0.000148811	260	3.68	302	4	295	3.87	257	2.31	115	1.42	130	1.66	264	2.95	206	2.17	308	3.12
Pcdhga3	ENSMUSG00000104346		68.4796	-0.200972	0.328292	21.7669	1.88e-05	0.00014885	55	0.96	84	1.37	70	1.13	52	0.58	28	0.43	25	0.39	99	1.36	140	1.82	78	0.98
Zfpl1	ENSMUSG00000024792		1036.49	-0.673048	0.143833	21.748	1.89e-05	0.000149951	694	31.8	623	26.68	732	31.06	1308	37.99	1116	44.74	937	38.82	1269	45.91	1445	49.31	1613	52.97
Bckdhb	ENSMUSG00000032263		780.957	-0.573823	0.145071	21.7501	1.89e-05	0.000149951	490	22.37	501	21.37	504	21.31	1214	35.12	784	31.31	912	37.64	977	35.21	912	31	1048	34.28
Sorcs3	ENSMUSG00000063434		1201.45	-0.138262	0.152795	21.7476	1.89e-05	0.000149951	1057	15.46	1108	15.14	1169	15.83	1259	11.67	907	11.6	725	9.59	1738	20.07	1422	15.49	1670	17.5
Prr36	ENSMUSG00000064125		321.611	-0.997664	0.239376	21.747	1.9e-05	0.000149951	213	3.59	202	3.18	190	2.96	353	3.77	320	4.72	172	2.62	525	6.98	434	5.44	637	7.69
Hk1	ENSMUSG00000037012		2302.19	-1.00975	0.230103	21.7451	1.9e-05	0.000150001	1385	13.37	1394	12.58	1446	12.93	2291	14.02	2798	23.64	1212	10.58	3317	25.29	4089	29.4	3861	26.72
Kcna2	ENSMUSG00000040724		756.85	0.103993	0.155038	21.7363	1.91e-05	0.000150567	566	3.92	543	3.51	611	3.92	1256	5.51	1066	6.45	848	5.31	721	3.94	782	4.03	611	3.03
Pdgfb	ENSMUSG00000000489		386.492	0.785536	0.250423	21.7302	1.91e-05	0.000150931	466	13.16	453	11.95	544	14.23	282	5.05	333	8.23	218	5.57	324	7.22	526	11.06	276	5.58
Agk	ENSMUSG00000029916		1320.94	-0.594815	0.12742	21.7031	1.94e-05	0.00015289	892	6.45	969	6.55	855	5.73	1664	7.63	1267	8.02	1302	8.51	1640	9.37	2034	10.95	1757	9.11
Micu1	ENSMUSG00000020111		1297.76	-0.666594	0.143149	21.6921	1.95e-05	0.000153634	828	7.39	907	7.56	875	7.23	1694	9.58	1408	10.99	1027	8.28	1610	11.34	2056	13.66	1818	11.62
Oaz2	ENSMUSG00000040652		4479.66	-0.482047	0.10335	21.6894	1.95e-05	0.000153743	2967	81.76	3333	85.83	3356	85.64	5988	104.57	4550	109.69	3940	98.16	5580	121.41	6044	124.02	6182	122.07
Gnl1	ENSMUSG00000024429		982.89	-0.423029	0.193863	21.6782	1.96e-05	0.000154411	726	19.44	819	20.49	944	23.41	921	15.63	858	20.1	467	11.31	1362	28.8	1494	29.79	1546	29.66
Cstf2t	ENSMUSG00000053536		1663.36	-0.509286	0.138129	21.6788	1.96e-05	0.000154411	1172	25.75	1332	27.35	1300	26.45	1622	22.58	1389	26.7	1495	29.7	2364	41.01	2594	42.44	2187	34.43
Celf6	ENSMUSG00000032297		402.612	-0.778867	0.167639	21.6644	1.98e-05	0.000155381	249	5.67	278	5.91	246	5.18	466	6.72	358	7.13	431	8.87	545	9.79	643	10.89	566	9.23
Prkaca	ENSMUSG00000005469		2989.63	-0.281822	0.245518	21.6626	1.98e-05	0.000155418	2654	87.89	2763	85.51	2921	89.58	1578	33.12	1415	41	2573	77.04	3799	99.33	4861	119.87	4765	113.08
Kif2a	ENSMUSG00000021693		1005.28	0.102189	0.166292	21.6436	2e-05	0.000156803	670	7.83	748	8.17	839	9.09	1369	10.15	1473	15.07	1354	14.31	838	7.74	994	8.66	945	7.92
Rgs11	ENSMUSG00000024186		233.688	-1.09601	0.272248	21.6369	2e-05	0.000157228	135	2.64	157	2.87	138	2.5	178	2.21	238	4.08	145	2.57	455	7.04	472	6.89	284	3.99
Tmem39a	ENSMUSG00000002845		115.768	1.32405	0.308103	21.6328	2.01e-05	0.00015745	150	3.02	141	2.65	183	3.41	131	1.67	63	1.11	99	1.8	73	1.16	119	1.78	59	0.85
Sbno2	ENSMUSG00000035673		117.513	1.67283	0.353646	21.6292	2.01e-05	0.000157632	138	1.06	148	1.06	176	1.25	136	0.66	165	1.11	76	0.53	33	0.2	88	0.5	72	0.4
Prss23	ENSMUSG00000039405		284.507	-0.16139	0.231098	21.624	2.02e-05	0.000157934	230	5.03	320	6.54	278	5.63	196	2.72	216	4.13	144	2.85	478	8.25	332	5.41	403	6.32
Mfsd4a	ENSMUSG00000059149		1157.89	0.124996	0.156747	21.6229	2.02e-05	0.000157934	1113	12.76	1227	13.15	1193	12.67	1315	9.55	822	8.24	651	6.75	1455	13.17	1457	12.44	1361	11.18
Opn3	ENSMUSG00000026525		49.1208	0.0256744	0.438951	21.6164	2.02e-05	0.000158345	21	0.9	21	0.85	34	1.36	133	3.63	92	3.47	68	2.65	42	1.43	40	1.28	16	0.49
Mrps25	ENSMUSG00000014551		1044.53	-0.503013	0.149504	21.6096	2.03e-05	0.000158786	665	8.33	642	7.52	696	8.08	1709	13.57	1250	13.7	1113	12.61	1116	11.04	1152	10.75	1487	13.35
Spata2l	ENSMUSG00000033594		1427.83	-0.547055	0.146405	21.6079	2.03e-05	0.000158817	1079	24.76	1032	22.13	1106	23.5	1775	25.81	1199	24.07	980	20.33	2188	39.64	2044	34.92	1970	32.39
Dmwd	ENSMUSG00000030410		710.328	-0.515027	0.175528	21.5916	2.05e-05	0.000160013	578	18.63	506	15.24	599	17.88	652	13.32	659	18.58	428	12.47	975	24.82	1156	27.75	1055	24.37
Xpo6	ENSMUSG00000000131		570.741	0.181152	0.133385	21.5888	2.05e-05	0.000160143	549	2.67	589	2.68	601	2.71	538	1.66	438	1.87	441	1.94	618	2.38	733	2.66	677	2.36
Fmnl2	ENSMUSG00000036053		199.874	1.47769	0.31551	21.5817	2.06e-05	0.000160608	212	2.9	266	3.39	255	3.23	219	1.9	219	2.62	237	2.93	57	0.61	176	1.79	118	1.15
Lsm10	ENSMUSG00000050188		405.59	0.271247	0.164076	21.5788	2.06e-05	0.000160742	331	28.92	309	25.23	335	27.11	720	39.87	449	34.32	532	42.02	341	23.52	390	25.37	338	21.16
Zeb1	ENSMUSG00000024238		217.707	1.40858	0.30624	21.5689	2.07e-05	0.000161435	272	2.22	274	2.09	318	2.4	181	0.93	221	1.58	199	1.47	152	0.98	200	1.21	78	0.46
Tstd3	ENSMUSG00000028251		765.705	-0.802651	0.173903	21.5613	2.08e-05	0.000161945	424	22	504	24.44	474	22.78	1067	35.08	662	30.05	872	40.9	1137	46.58	934	36.09	1146	42.61
Manba	ENSMUSG00000028164		110.965	1.70344	0.3685	21.5316	2.11e-05	0.000164269	102	1.21	171	1.89	137	1.5	231	1.73	87	0.9	106	1.13	67	0.63	68	0.6	30	0.25
Slc17a6	ENSMUSG00000030500		230.944	-0.497982	0.213779	21.528	2.11e-05	0.000164454	135	2.06	132	1.88	139	1.96	461	4.46	252	3.36	310	4.28	199	2.4	296	3.36	266	2.91
Sgsh	ENSMUSG00000005043		134.827	0.789499	0.451237	21.5211	2.12e-05	0.000164924	101	1.89	73	1.27	89	1.54	359	4.25	316	5.16	126	2.13	20	0.29	102	1.42	83	1.11
Sertad3	ENSMUSG00000055200		87.0999	1.39964	0.305437	21.5123	2.13e-05	0.000165548	117	7.25	124	7.18	103	5.91	132	5.19	52	2.82	72	4.04	63	3.08	53	2.45	56	2.49
Gamt	ENSMUSG00000020150		173.027	-0.717065	0.249541	21.5099	2.13e-05	0.000165639	93	5.31	93	4.96	88	4.65	362	13.09	253	12.63	169	8.72	161	7.25	191	8.12	245	10.02
Aff1	ENSMUSG00000029313		75.157	1.35009	0.306988	21.5016	2.14e-05	0.000166226	86	0.75	88	0.72	79	0.64	128	0.71	73	0.56	88	0.69	50	0.34	50	0.32	31	0.19
Cntnap5a	ENSMUSG00000070695		200.271	0.0298159	0.254182	21.5001	2.14e-05	0.000166248	134	1.01	142	1	118	0.82	370	1.77	269	1.77	318	2.16	107	0.64	201	1.13	206	1.11
Twsg1	ENSMUSG00000024098		499.08	0.208415	0.184157	21.4937	2.15e-05	0.000166675	492	10.02	581	11.06	519	9.79	434	5.6	268	4.77	404	7.44	615	9.89	627	9.51	575	8.39
Gm44560	ENSMUSG00000108880		127.6	1.86501	0.402317	21.4805	2.17e-05	0.000167669	145	3.84	175	4.33	155	3.8	83	1.39	153	3.54	212	5.07	62	1.29	74	1.46	36	0.68
Paqr3	ENSMUSG00000055725		86.4916	-0.170623	0.276025	21.4735	2.17e-05	0.000168149	74	0.81	101	1.03	83	0.84	47	0.32	54	0.51	47	0.46	126	1.08	148	1.2	109	0.85
Nckap1	ENSMUSG00000027002		7640.49	-0.0810907	0.144947	21.4394	2.21e-05	0.000170941	6411	106.41	7888	122.35	7257	111.55	7197	75.7	5183	75.26	6018	90.31	11101	145.48	9310	115.07	9549	113.58
Ptk2b	ENSMUSG00000059456		9257.22	-0.214245	0.189763	21.435	2.22e-05	0.000171205	8053	89.69	8502	88.49	9008	92.91	10545	74.43	6144	59.86	4416	44.47	13804	121.39	11390	94.46	13844	110.49
Ajap1	ENSMUSG00000039546		652.109	-0.586105	0.163958	21.4192	2.23e-05	0.000172455	467	12.62	532	13.44	467	11.69	708	12.13	490	11.59	525	12.83	986	21.04	818	16.47	1096	21.23
Psd	ENSMUSG00000037126		990.357	-0.746991	0.186309	21.4146	2.24e-05	0.000172744	673	14.21	693	13.67	696	13.61	1142	15.28	883	16.31	665	12.69	1299	21.65	1308	20.56	1971	29.82
Rfng	ENSMUSG00000025158		916.957	-0.718116	0.159315	21.4123	2.24e-05	0.000172832	628	20.79	573	17.73	642	19.68	1077	22.59	984	28.5	700	20.95	1229	32.12	1529	37.69	1259	29.86
Fam185a	ENSMUSG00000047221		211.26	-0.916128	0.20079	21.407	2.25e-05	0.000173184	107	2.26	163	3.22	119	2.33	245	3.29	196	3.63	198	3.79	298	4.98	335	5.28	335	5.08
Trpc4ap	ENSMUSG00000038324		2162.05	-0.060601	0.118696	21.4054	2.25e-05	0.000173219	1972	18.56	1985	17.46	2056	17.92	2095	12.5	1759	14.49	1647	14.02	2559	19.02	2689	18.85	3043	20.53
Cadm3	ENSMUSG00000005338		582.137	0.696108	0.162551	21.4017	2.25e-05	0.000173429	601	6.83	639	6.79	722	7.6	742	5.35	547	5.44	399	4.1	478	4.29	591	5	532	4.33
Nkiras1	ENSMUSG00000021772		3130.07	-0.488733	0.124265	21.3753	2.28e-05	0.000175626	2058	31.23	2104	29.83	2122	29.82	4912	47.23	3308	43.91	3255	44.65	3673	44.01	3620	40.9	4357	47.37
Decr2	ENSMUSG00000036775		801.709	-0.67417	0.146591	21.3727	2.29e-05	0.000175702	433	15.59	551	18.54	581	19.38	1107	25.26	787	24.79	802	26.11	1090	30.99	1204	32.29	995	25.68
Slitrk3	ENSMUSG00000048304		1218.25	-0.0921967	0.160157	21.3719	2.29e-05	0.000175702	1047	17.79	1187	18.85	1226	19.3	1248	13.44	980	14.57	655	10.06	1683	22.58	1581	20.01	1593	19.4
Eri3	ENSMUSG00000033423		4404.44	-0.582688	0.127191	21.3604	2.3e-05	0.000176609	2921	80.04	3088	79.07	3229	81.94	5182	89.98	4080	97.8	4390	108.75	5344	115.62	6066	123.77	6888	135.24
Tmem168	ENSMUSG00000029569		268.822	1.3211	0.285975	21.3426	2.32e-05	0.000178075	286	4.05	378	5	370	4.85	320	2.87	245	3.03	230	2.94	224	2.5	225	2.37	94	0.95
Mkrn2	ENSMUSG00000000439		441.569	-0.890906	0.193095	21.34	2.32e-05	0.000178191	269	3.16	265	2.91	277	3.02	660	4.92	389	4	354	3.76	528	4.9	662	5.8	804	6.78
Kcnk4	ENSMUSG00000024957		111.554	-0.969619	0.275484	21.3385	2.32e-05	0.000178217	42	2.02	53	2.38	67	2.98	192	5.85	169	7.1	122	5.3	152	5.77	153	5.47	112	3.86
Herpud2	ENSMUSG00000008429		706.216	0.233243	0.185949	21.3252	2.34e-05	0.000179008	706	9.93	812	10.67	751	9.78	559	4.98	461	5.67	536	6.82	987	10.96	862	9.03	689	6.95
Cap2	ENSMUSG00000021373		3175.99	0.191858	0.158852	21.3247	2.34e-05	0.000179008	3029	75.13	3451	79.99	3411	78.35	3156	49.61	2239	48.58	2167	48.59	4539	88.89	3324	61.39	3498	62.17
Ntmt1	ENSMUSG00000026857		1153.81	-0.780107	0.185426	21.3257	2.34e-05	0.000179008	642	18.91	675	18.58	707	19.28	1956	36.5	1337	34.44	1062	28.27	1170	27.2	1496	32.8	1941	40.96
Tubb3	ENSMUSG00000062380		3909.85	-0.745994	0.17916	21.3247	2.34e-05	0.000179008	2311	101.93	2191	90.31	2445	99.87	6233	174.23	5390	207.99	3083	122.94	4694	163.47	5206	170.99	5518	174.41
Zfp384	ENSMUSG00000038346		243.395	0.718793	0.169535	21.3135	2.35e-05	0.000179903	257	3.3	286	3.43	286	3.4	279	2.27	212	2.38	198	2.3	219	2.22	245	2.34	201	1.85
Tmem268	ENSMUSG00000045917		117.256	1.20041	0.260209	21.2912	2.38e-05	0.000181802	135	2.8	161	3.12	137	2.63	139	1.83	127	2.3	91	1.71	70	1.15	71	1.1	108	1.6
Atpif1	ENSMUSG00000054428		5511.84	-0.347666	0.18449	21.2734	2.4e-05	0.000183318	3673	210.02	3228	172.48	3541	187.5	10867	393.77	7335	366.91	5800	299.83	4534	204.69	5660	240.98	7459	305.61
Gas2l3	ENSMUSG00000074802		86.7901	1.83802	0.391219	21.267	2.41e-05	0.000183795	91	1.07	128	1.4	132	1.43	88	0.65	96	0.98	90	0.95	35	0.32	74	0.65	21	0.18
Thbd	ENSMUSG00000074743		156.286	0.493638	0.225382	21.2569	2.42e-05	0.000184606	103	2.28	137	2.83	145	2.97	291	4.08	197	3.81	207	4.14	132	2.31	104	1.71	123	1.95
Tmcc2	ENSMUSG00000042066		243.752	-0.708617	0.20947	21.2503	2.43e-05	0.000185099	177	2.56	165	2.23	193	2.59	250	2.29	211	2.67	137	1.79	311	3.55	444	4.79	405	4.2
Trp53i11	ENSMUSG00000068735		690.369	-0.699739	0.207882	21.2423	2.44e-05	0.000185728	371	8.28	373	7.78	427	8.83	1467	20.76	770	15.04	690	13.93	670	11.81	1057	17.57	797	12.75
Txnl4b	ENSMUSG00000031723		580.809	-0.597086	0.150666	21.2343	2.45e-05	0.000186358	357	15.55	359	14.61	386	15.57	815	22.49	603	22.97	721	28.39	725	24.93	734	23.8	742	23.15
Nagk	ENSMUSG00000034744		1343.88	-0.464608	0.157694	21.2235	2.46e-05	0.00018725	903	15.91	810	13.34	853	13.92	2309	25.78	1689	26.04	1401	22.32	1238	17.22	1772	23.25	1697	21.43
AC121804.3	ENSMUSG00000113621		48.8973	-1.99902	0.431109	21.214	2.47e-05	0.000188031	15	0.3	14	0.26	22	0.41	64	0.82	47	0.83	44	0.8	122	1.94	94	1.41	51	0.74
Dusp11	ENSMUSG00000030002		301.367	0.977607	0.214568	21.2093	2.48e-05	0.000188354	308	2.9	338	2.97	347	3.02	351	2.09	295	2.43	378	3.22	221	1.64	266	1.86	179	1.21
Ephx2	ENSMUSG00000022040		137.045	-0.721883	0.254535	21.185	2.51e-05	0.000190539	73	2.96	78	2.95	65	2.44	284	7.29	166	5.88	170	6.22	175	5.59	173	5.22	122	3.54
Sh3bp4	ENSMUSG00000036206		268.649	-0.532469	0.195971	21.1806	2.52e-05	0.000190844	220	3.55	223	3.36	199	2.97	294	3	203	2.86	145	2.11	408	5.19	444	5.33	376	4.34
Syn2	ENSMUSG00000009394		9010.82	-0.761934	0.165716	21.1674	2.53e-05	0.000191984	5472	64.12	5681	62.21	5747	62.37	10555	78.39	11498	117.88	7793	82.56	10398	96.21	13713	119.66	13880	116.55
Dennd6b	ENSMUSG00000015377		504.97	-0.500267	0.167621	21.154	2.55e-05	0.000193157	390	6.97	413	6.9	393	6.51	478	5.42	428	6.7	357	5.77	585	8.26	856	11.4	804	10.3
Tmem104	ENSMUSG00000045980		375.524	1.24264	0.291793	21.1215	2.59e-05	0.000196202	468	8.36	516	8.62	518	8.57	523	5.92	299	4.68	177	2.86	282	3.98	180	2.4	373	4.78
Wdr26	ENSMUSG00000038733		1076.28	0.45744	0.131097	21.1139	2.6e-05	0.000196828	911	9.56	1014	9.95	1027	9.99	1446	9.62	1285	11.8	1261	11.97	881	7.3	954	7.46	1004	7.55
Tsen34	ENSMUSG00000035585		1817.86	-0.677889	0.15052	21.109	2.61e-05	0.000197188	1174	38.07	1147	34.76	1164	34.95	2948	60.58	1861	52.79	1555	45.59	2112	54.07	2685	64.83	2595	60.3
Gprasp2	ENSMUSG00000072966		1281.57	-0.643573	0.139718	21.0838	2.64e-05	0.000199566	782	14.19	939	15.93	860	14.45	1710	19.67	1340	21.28	1103	18.1	1889	27.07	1817	24.55	1603	20.85
Gosr2	ENSMUSG00000020946		1262.07	-0.233637	0.131159	21.0811	2.64e-05	0.000199717	1051	26.51	1097	25.86	1155	26.98	1356	21.68	1030	22.73	850	19.39	1802	35.89	1652	31.03	1664	30.08
1110051M20Rik	ENSMUSG00000040591		3105.65	-0.637312	0.138537	21.0631	2.67e-05	0.000201404	1945	30.81	2017	29.85	2253	33.05	4391	44.07	2960	41.02	2916	41.76	3495	43.71	4389	51.76	4916	55.8
Dalrd3	ENSMUSG00000019039		1146.87	-0.438192	0.140563	21.0438	2.69e-05	0.000203228	884	29.63	926	29.01	924	28.68	1251	26.57	1013	29.71	785	23.79	1570	41.55	1855	46.3	1473	35.38
Ppfibp1	ENSMUSG00000016487		131.802	1.32631	0.344851	21.0386	2.7e-05	0.000203633	117	0.87	145	1	137	0.94	190	0.89	238	1.54	142	0.95	88	0.51	86	0.47	35	0.19
Ss18	ENSMUSG00000037013		378.368	1.00204	0.228108	21.0275	2.72e-05	0.000204641	451	8.22	521	8.87	410	6.92	519	5.99	252	4.02	317	5.22	370	5.32	286	3.88	251	3.28
AL607105.1	ENSMUSG00000113061		118.761	1.14333	0.250027	21.014	2.73e-05	0.000205899	129	17.51	149	18.9	133	16.72	156	13.42	144	17.1	102	12.52	69	7.4	75	7.58	102	9.92
Smim18	ENSMUSG00000094500		272.042	-0.42555	0.214269	21.0091	2.74e-05	0.000206285	187	26.25	145	19.02	155	20.15	532	47.32	330	40.52	351	44.54	220	24.38	321	33.55	330	33.19
Nedd1	ENSMUSG00000019988		41.3772	1.87516	0.429728	20.9907	2.77e-05	0.000208056	44	0.89	52	0.98	52	0.97	80	1.02	30	0.53	58	1.06	21	0.33	13	0.19	19	0.27
Plod3	ENSMUSG00000004846		330.887	0.926611	0.224935	20.9809	2.78e-05	0.000208878	380	6.93	388	6.61	450	7.6	433	5	290	4.63	177	2.92	274	3.94	248	3.37	323	4.22
Nsmf	ENSMUSG00000006476		1563.36	-1.01363	0.273303	20.9792	2.78e-05	0.000208878	1018	17.13	978	15.38	1040	16.21	1420	15.14	1680	24.73	554	8.43	2535	33.68	2922	36.62	2656	32.03
Pcbd1	ENSMUSG00000020098		51.4177	-0.842154	0.407602	20.98	2.78e-05	0.000208878	28	2.82	23	2.17	12	1.12	145	9.27	64	5.65	76	6.93	50	3.98	53	3.98	47	3.4
Tmem184b	ENSMUSG00000009035		533.414	0.529047	0.24009	20.9739	2.79e-05	0.000209134	638	15.31	589	13.21	682	15.15	441	6.71	446	9.36	227	4.92	478	9.06	779	13.92	501	8.61
Dhodh	ENSMUSG00000031730		619.184	-0.824547	0.181574	20.9748	2.79e-05	0.000209134	358	4.66	373	4.54	387	4.67	928	7.66	683	7.78	529	6.23	652	6.71	971	9.42	1005	9.38
A330076H08Rik	ENSMUSG00000109321		389.384	0.59833	0.282298	20.9731	2.79e-05	0.000209134	277	5.13	350	6.06	293	5.03	474	5.56	602	9.76	711	11.91	234	3.42	372	5.13	199	2.64
Itch	ENSMUSG00000027598		627.589	0.728984	0.178517	20.9645	2.8e-05	0.000209904	668	5.67	807	6.4	689	5.41	624	3.36	521	3.87	567	4.35	666	4.46	549	3.47	501	3.05
Pgd	ENSMUSG00000028961		356.048	0.734661	0.185939	20.9519	2.82e-05	0.000210976	427	5.46	388	4.63	426	5.04	471	3.81	278	3.11	229	2.65	316	3.19	351	3.34	320	2.93
Pmepa1	ENSMUSG00000038400		535.189	0.809629	0.241378	20.9521	2.82e-05	0.000210976	681	11.42	662	10.37	658	10.22	395	4.2	480	7.04	339	5.14	531	7.03	640	7.99	339	4.07
Gdi2	ENSMUSG00000021218		4152.72	0.548074	0.120461	20.9506	2.82e-05	0.000210987	3803	29.68	4514	32.92	4205	30.39	5563	27.51	3827	26.13	4425	31.22	3668	22.6	3725	21.65	3901	21.81
Farsa	ENSMUSG00000003808		940.285	-0.682058	0.151044	20.94	2.84e-05	0.000211985	622	11.29	609	10.33	671	11.28	1183	13.61	1014	16.11	711	11.67	1353	19.4	1317	17.81	1358	17.67
Mov10	ENSMUSG00000002227		82.6777	1.10949	0.334688	20.9325	2.85e-05	0.00021252	131	1.93	113	1.55	103	1.4	72	0.67	55	0.71	37	0.49	39	0.45	87	0.95	89	0.94
Cdk17	ENSMUSG00000020015		3848.04	-0.410989	0.239866	20.9329	2.85e-05	0.00021252	3138	42.37	3581	45.19	3371	42.15	2659	22.75	1586	18.74	3398	41.48	6321	67.39	5598	56.29	5741	55.55
Ampd3	ENSMUSG00000005686		98.6467	1.17785	0.283123	20.9237	2.86e-05	0.000213321	91	1.33	135	1.85	89	1.21	133	1.23	129	1.65	120	1.59	54	0.62	75	0.82	55	0.58
Rbms3	ENSMUSG00000039607		148.207	-1.76085	0.404729	20.9124	2.88e-05	0.000214401	47	0.37	56	0.41	47	0.34	261	1.31	151	1.05	202	1.45	268	1.67	322	1.9	80	0.45
Zfp941	ENSMUSG00000060314		250.926	-1.21551	0.266	20.9048	2.89e-05	0.000215093	120	2.1	133	2.17	149	2.41	268	2.97	292	4.46	192	3.03	292	4.03	590	7.68	359	4.5
Mcoln1	ENSMUSG00000004567		1388.56	-0.558422	0.124533	20.9007	2.89e-05	0.000215402	930	10.14	995	10.14	1032	10.42	1874	12.95	1340	12.78	1120	11.04	1765	15.2	2076	16.86	1916	14.97
Pex6	ENSMUSG00000002763		396.988	-0.461046	0.173834	20.8988	2.9e-05	0.000215482	333	7.23	302	6.13	329	6.61	452	6.22	277	5.26	256	5.02	540	9.25	552	8.92	664	10.33
Zcchc17	ENSMUSG00000028772		2555.16	-0.4531	0.145963	20.8923	2.91e-05	0.000216052	1652	29.85	1684	28.43	1651	27.63	4054	46.42	2905	45.92	2992	48.88	2439	34.8	2991	40.24	3621	46.88
Gm17018	ENSMUSG00000041035		1351.24	-0.663344	0.179166	20.8798	2.92e-05	0.000217271	807	33.33	775	29.91	840	32.13	2333	61.06	1591	57.48	1382	51.6	1440	46.96	1461	44.93	2176	64.4
Adssl1	ENSMUSG00000011148		138.323	1.89602	0.406034	20.8747	2.93e-05	0.000217647	174	6.86	176	6.48	196	7.16	204	5.1	157	5.41	116	4.13	21	0.65	119	3.49	57	1.61
Fam109a	ENSMUSG00000044134		75.7812	-1.38135	0.307769	20.8739	2.93e-05	0.000217647	31	1.06	45	1.44	38	1.2	104	2.25	76	2.27	45	1.39	133	3.59	135	3.43	123	3.01
Azin2	ENSMUSG00000028789		182.743	-0.934307	0.242543	20.8693	2.94e-05	0.000218022	122	2.5	112	2.14	125	2.37	161	2.09	135	2.42	156	2.89	210	3.4	367	5.6	336	4.93
Cdc42se1	ENSMUSG00000046722		1036.96	0.791771	0.179022	20.8628	2.95e-05	0.000218602	1117	28.25	1195	28.24	1220	28.57	1398	22.41	923	20.42	787	17.99	1035	20.67	720	13.56	925	16.76
Lrrc3b	ENSMUSG00000045201		166.699	-0.741772	0.269908	20.8531	2.96e-05	0.000219531	67	3.01	96	4.03	94	3.91	279	7.94	264	10.37	210	8.52	121	4.29	241	8.06	208	6.69
Spryd3	ENSMUSG00000036966		1838.87	-0.913368	0.219958	20.8499	2.97e-05	0.000219755	1113	31.33	1168	30.73	1277	33.29	2045	36.48	1998	49.2	953	24.25	3039	67.54	3310	69.38	2492	50.27
Hsph1	ENSMUSG00000029657		5801.87	-0.68143	0.15903	20.7762	3.08e-05	0.000227867	3549	40.24	4465	47.32	4049	42.52	6918	49.71	5311	52.69	4717	48.36	9805	87.79	7078	59.77	8488	68.97
Hsbp1	ENSMUSG00000031839		8191.83	-0.306414	0.140073	20.7578	3.11e-05	0.000229832	5421	240.01	5440	225.08	5804	237.97	13814	387.59	9606	372.07	9405	376.46	7486	261.69	8908	293.67	10907	346.03
Tmem150c	ENSMUSG00000050640		633.99	-0.163023	0.171292	20.7543	3.11e-05	0.000230097	540	8.01	590	8.18	633	8.69	702	6.6	457	5.93	334	4.48	873	10.22	902	9.96	828	8.8
Kmt2c	ENSMUSG00000038056		778.316	0.646313	0.144201	20.7304	3.15e-05	0.000232718	734	2.98	884	3.35	768	2.89	975	2.51	843	2.99	803	2.95	581	1.86	757	2.29	679	1.98
Hjurp	ENSMUSG00000044783		168.568	-0.0594845	0.217173	20.7243	3.16e-05	0.00023329	138	1.36	182	1.68	184	1.69	118	0.74	105	0.91	117	1.05	249	1.94	217	1.6	224	1.59
Abl2	ENSMUSG00000026596		416.092	0.74814	0.184832	20.7208	3.17e-05	0.000233564	415	3.17	379	2.7	442	3.12	615	2.97	454	3.03	484	3.34	370	2.23	337	1.91	263	1.44
Tmub1	ENSMUSG00000028958		570.355	-0.906832	0.199057	20.7089	3.19e-05	0.000234819	372	16.31	334	13.69	292	11.86	880	24.45	592	22.71	476	18.87	631	21.85	893	29.16	967	30.38
Inhba	ENSMUSG00000041324		376.173	0.60671	0.220146	20.6979	3.2e-05	0.000235969	429	5.53	483	5.82	432	5.16	266	2.17	338	3.81	230	2.68	432	4.4	326	3.13	403	3.72
Lxn	ENSMUSG00000047557		1515.47	-0.513032	0.186542	20.682	3.23e-05	0.000237716	894	48.85	878	44.83	991	50.14	2715	94.01	1426	68.16	2169	107.14	1479	63.8	2053	83.53	1695	66.36
Frat1	ENSMUSG00000067199		544.672	-0.956236	0.228697	20.6796	3.23e-05	0.000237855	353	11.13	316	9.31	360	10.51	438	8.75	415	11.44	579	16.5	695	17.3	927	21.76	1029	23.24
Pcdhgc5	ENSMUSG00000102543		431.641	-0.278456	0.31322	20.661	3.26e-05	0.000239934	406	4.39	424	4.28	420	4.2	341	2.33	300	2.84	89	0.87	761	6.49	677	5.45	558	4.32
Slc31a1	ENSMUSG00000066150		622.801	0.822101	0.190002	20.6583	3.27e-05	0.000240113	598	11.51	662	11.91	675	12.03	880	10.74	659	11.1	694	12.08	545	8.28	545	7.81	351	4.84
Fbxl12	ENSMUSG00000066892		105.436	1.35049	0.295169	20.6284	3.32e-05	0.000243583	102	1.65	161	2.44	135	2.02	172	1.76	75	1.06	93	1.36	57	0.73	84	1.01	65	0.75
Prkx	ENSMUSG00000035725		196.796	0.910786	0.202143	20.6204	3.33e-05	0.000244412	186	2.64	234	3.1	263	3.46	255	2.29	159	1.97	188	2.41	162	1.81	161	1.7	155	1.58
Serpini1	ENSMUSG00000027834		8710.74	-0.503687	0.147224	20.5979	3.37e-05	0.000247032	5057	57.19	6009	63.5	5823	60.98	14086	100.95	8475	83.84	10856	110.99	10908	97.4	11198	94.29	9438	76.48
Zfp3	ENSMUSG00000043602		393.05	-0.624863	0.188748	20.5633	3.43e-05	0.000251042	289	11.55	319	11.92	276	10.22	414	10.49	360	12.59	222	8.02	589	18.59	575	17.12	636	18.22
Ndufb6	ENSMUSG00000071014		3448.12	-0.593777	0.174309	20.5635	3.43e-05	0.000251042	2140	267.56	1935	226.08	2225	257.63	6048	479.21	4105	449.01	3584	405.12	3459	341.47	3775	351.45	5367	480.84
Map3k3	ENSMUSG00000020700		224.47	0.725934	0.222164	20.5578	3.44e-05	0.000251591	259	5.3	289	5.53	269	5.1	231	3	165	2.96	140	2.59	231	3.74	265	4.04	156	2.29
Gabarap	ENSMUSG00000018567		3980.18	0.62766	0.154047	20.5315	3.48e-05	0.000254772	3882	173.46	3866	161.43	3892	161.05	6765	191.56	3782	147.84	4193	169.38	3206	113.11	2957	98.38	3788	121.28
Mpi	ENSMUSG00000032306		1252.64	-0.403191	0.134489	20.5003	3.54e-05	0.000258619	795	20.85	811	19.87	911	22.12	2110	35.06	1426	32.71	1325	31.41	1290	26.71	1476	28.82	1636	30.74
Fbxl3	ENSMUSG00000022124		1145.12	0.305	0.208134	20.4955	3.54e-05	0.000259085	1172	18.92	1425	21.5	1202	17.97	779	7.97	646	9.12	988	14.42	1417	18.06	1261	15.16	1371	15.86
Ssna1	ENSMUSG00000026966		2034.09	-0.616708	0.169224	20.491	3.55e-05	0.000259514	1365	88.14	1142	68.91	1225	73.25	3480	142.4	2136	120.66	2288	133.57	2103	107.22	2426	116.65	3071	142.1
Setd7	ENSMUSG00000037111		274.002	0.489295	0.194605	20.4862	3.56e-05	0.000259837	228	1.74	225	1.6	248	1.75	477	2.3	330	2.2	346	2.38	252	1.52	183	1.04	222	1.21
Camsap3	ENSMUSG00000044433		139.881	-0.669424	0.259723	20.4868	3.56e-05	0.000259837	111	1.49	102	1.28	114	1.42	112	0.96	110	1.3	69	0.84	233	2.48	282	2.83	173	1.67
Ubfd1	ENSMUSG00000030870		806.384	-0.316377	0.136297	20.4816	3.57e-05	0.000260275	617	5.28	716	5.73	705	5.59	823	4.46	587	4.39	665	5.14	1152	7.78	1103	7.03	1088	6.67
Tcerg1l	ENSMUSG00000091002		100.05	-1.64689	0.366826	20.4784	3.57e-05	0.000260536	21	0.45	42	0.84	54	1.07	120	1.62	96	1.79	144	2.78	156	2.63	210	3.34	115	1.76
Leng9	ENSMUSG00000043432		159.632	-1.07761	0.244238	20.4652	3.6e-05	0.000262008	105	3.52	84	2.63	87	2.7	164	3.48	173	5.07	124	3.75	273	7.22	283	7.06	215	5.16
Scn3b	ENSMUSG00000049281		4917.21	0.121127	0.188509	20.4648	3.6e-05	0.000262008	4574	69.01	5355	75.5	5352	74.78	4947	47.3	2923	38.58	3176	43.32	7628	90.87	6034	67.79	4759	51.45
Grin1	ENSMUSG00000026959		3245.4	-0.25784	0.145167	20.4599	3.61e-05	0.000262501	2877	24.44	2739	21.74	2855	22.46	3600	19.38	2543	18.9	2044	15.7	3930	26.36	4320	27.32	5165	31.44
Wnt5a	ENSMUSG00000021994		129.839	-1.46692	0.440094	20.4431	3.64e-05	0.000264404	33	0.35	49	0.48	46	0.45	272	1.82	154	1.42	231	2.2	245	2.04	162	1.27	53	0.4
Echs1	ENSMUSG00000025465		687.526	0.677164	0.149521	20.4435	3.64e-05	0.000264404	706	7.02	744	6.91	746	6.87	968	6.1	607	5.28	633	5.69	633	4.97	647	4.79	532	3.79
Pde2a	ENSMUSG00000110195		109.82	-0.571603	0.307136	20.4152	3.69e-05	0.000267951	103	1.38	68	0.85	107	1.33	76	0.65	75	0.88	43	0.52	227	2.4	161	1.61	156	1.5
Ppp1cc	ENSMUSG00000004455		527.576	0.119726	0.22222	20.4089	3.7e-05	0.000268647	551	13.26	537	12.08	584	13.01	378	5.76	263	5.54	421	9.16	741	14.08	754	13.51	535	9.23
Arhgap25	ENSMUSG00000030047		191.823	3.06825	0.640441	20.3846	3.75e-05	0.000271767	303	5.63	335	5.82	321	5.52	286	3.37	103	1.67	144	2.42	11	0.16	93	1.29	50	0.67
Cspg5	ENSMUSG00000032482		1028.48	0.221302	0.256243	20.3799	3.75e-05	0.000272249	1132	9.26	1113	8.51	1187	8.99	726	3.76	460	3.29	751	5.55	1140	7.36	1887	11.49	883	5.18
Usp5	ENSMUSG00000038429		2967.64	-0.65885	0.152236	20.375	3.76e-05	0.000272755	1983	35.36	2095	34.91	2080	34.35	3766	42.55	3117	48.62	2036	32.82	4070	57.3	4648	61.71	4135	52.83
Gpc5	ENSMUSG00000022112		183.081	-1.20752	0.26892	20.3659	3.78e-05	0.000273831	95	1.76	118	2.04	82	1.41	198	2.32	223	3.61	125	2.09	235	3.43	301	4.15	367	4.87
Ablim1	ENSMUSG00000025085		244.795	-1.2841	0.281525	20.3617	3.79e-05	0.000274247	104	0.72	140	0.9	126	0.8	278	1.21	310	1.87	188	1.17	239	1.3	517	2.65	442	2.18
Pafah1b3	ENSMUSG00000005447		262.481	0.249091	0.223684	20.3585	3.79e-05	0.000274524	202	7.9	182	6.65	202	7.32	561	13.9	384	13.14	269	9.51	177	5.47	272	7.92	206	5.77
Fbxo2	ENSMUSG00000041556		239.035	-0.900203	0.31838	20.3517	3.81e-05	0.000275302	110	7.04	87	5.2	132	7.82	485	19.66	418	23.39	243	14.05	191	9.65	429	20.43	199	9.12
Actr8	ENSMUSG00000015971		1163.82	-0.410684	0.118739	20.3372	3.84e-05	0.000276982	844	32.79	978	35.5	923	33.21	1365	33.6	1037	35.24	880	30.91	1555	47.69	1623	46.95	1637	45.57
Arhgef1	ENSMUSG00000040940		283.989	1.07925	0.237945	20.3379	3.83e-05	0.000276982	341	3.63	335	3.34	301	2.97	403	2.72	368	3.43	183	1.76	179	1.51	212	1.68	222	1.7
Eno2	ENSMUSG00000004267		8188.54	-0.620197	0.163262	20.3193	3.87e-05	0.000279312	5648	98.91	6219	101.77	6036	97.89	9884	109.69	7573	116.02	5224	82.71	13536	187.16	10966	143	11688	146.67
Tmpo	ENSMUSG00000019961		296.78	0.940197	0.2328	20.3161	3.88e-05	0.00027959	352	2.64	375	2.63	370	2.57	263	1.25	196	1.28	307	2.08	272	1.61	279	1.56	203	1.09
Klf10	ENSMUSG00000037465		1367.81	0.677808	0.203325	20.3112	3.89e-05	0.000280114	1554	42.05	1725	43.62	1564	39.19	1173	20.11	1337	31.65	833	20.38	1581	33.78	1261	25.41	1137	22.05
Mok	ENSMUSG00000056458		185.389	-0.915719	0.202828	20.3048	3.9e-05	0.00028084	118	2.86	100	2.26	112	2.51	222	3.4	202	4.28	171	3.74	257	4.91	264	4.76	303	5.25
Dctn3	ENSMUSG00000028447		4334.26	-0.631579	0.165491	20.2984	3.91e-05	0.000281589	2753	217.69	2524	186.51	2742	200.79	7320	366.81	4831	334.19	4386	313.55	4706	293.81	4878	287.21	6873	389.44
Gpr37	ENSMUSG00000039904		351.245	-0.479552	0.200268	20.2381	4.03e-05	0.000289862	264	3.58	299	3.79	301	3.79	304	2.62	283	3.36	220	2.7	455	4.88	692	7	449	4.37
Gm44829	ENSMUSG00000109157		285.903	1.38411	0.414355	20.2387	4.03e-05	0.000289862	222	5.73	284	6.85	278	6.64	301	4.92	353	7.97	683	15.93	144	2.93	197	3.79	55	1.02
Gm13889	ENSMUSG00000087006		153.677	-0.30341	0.330932	20.2347	4.04e-05	0.000290191	136	8.05	130	7.19	179	9.81	74	2.78	102	5.28	62	3.32	152	7.1	374	16.48	206	8.74
Usp25	ENSMUSG00000022867		638.746	0.374284	0.231214	20.2138	4.08e-05	0.000293061	679	12.68	756	13.19	754	13.04	457	5.41	321	5.24	524	8.85	910	13.42	689	9.58	617	8.26
Cntnap1	ENSMUSG00000017167		170.122	-0.0504797	0.20362	20.1811	4.15e-05	0.000297723	108	1.51	114	1.49	129	1.68	321	2.85	223	2.74	215	2.73	138	1.53	187	1.95	156	1.57
Slc25a29	ENSMUSG00000021265		453.749	-0.569715	0.154212	20.1773	4.15e-05	0.00029811	266	8.41	286	8.45	313	9.16	769	15.41	497	13.75	462	13.21	533	13.31	621	14.62	542	12.28
Mtmr10	ENSMUSG00000030522		68.4302	1.80957	0.405593	20.1512	4.21e-05	0.00030185	98	1.03	98	0.96	99	0.96	83	0.55	47	0.43	59	0.56	30	0.25	65	0.51	17	0.13
Sdf4	ENSMUSG00000029076		3397.4	0.531586	0.135847	20.1488	4.21e-05	0.000302045	3491	47.04	3724	46.89	3732	46.57	4615	39.41	2585	30.47	2680	32.65	3257	34.65	3384	33.95	3358	32.42
Ttll1	ENSMUSG00000022442		1016.55	-0.560998	0.125207	20.1475	4.22e-05	0.000302059	657	18.55	751	19.82	684	17.89	1439	25.75	1046	25.84	901	23	1344	29.96	1388	29.18	1341	27.13
Cdc27	ENSMUSG00000020687		570.735	0.609296	0.140514	20.1435	4.23e-05	0.000302494	518	6.83	593	7.31	607	7.41	718	6	633	7.3	599	7.14	488	5.08	495	4.86	502	4.74
Phb	ENSMUSG00000038845		1700.49	-0.698389	0.159454	20.1413	4.23e-05	0.000302643	1034	30.37	1063	29.18	1125	30.6	2778	51.71	1648	42.35	1566	41.59	2164	50.19	2044	44.71	2695	56.73
Traf6	ENSMUSG00000027164		132.302	1.32981	0.297915	20.1335	4.25e-05	0.00030366	174	1.82	189	1.85	147	1.42	170	1.13	129	1.18	92	0.87	115	0.95	97	0.75	55	0.41
Cnot9	ENSMUSG00000026174		737.215	0.209834	0.14699	20.1026	4.31e-05	0.00030821	567	12.21	583	11.73	625	12.46	1183	16.14	963	18.14	847	16.49	567	9.64	802	12.86	665	10.26
Uqcrfs1	ENSMUSG00000038462		4202.34	-0.435451	0.125018	20.0819	4.36e-05	0.000311233	2757	166.66	2856	161.34	2914	163.13	6483	248.36	4328	228.88	4803	262.5	4806	229.39	4759	214.22	5666	245.44
Lhx2	ENSMUSG00000000247		145.93	-0.298729	0.261763	20.0545	4.42e-05	0.000315334	114	2.14	144	2.52	150	2.61	138	1.64	71	1.16	74	1.25	152	2.25	246	3.44	267	3.59
Mapk14	ENSMUSG00000053436		937.641	-0.0649177	0.153162	20.0472	4.43e-05	0.000316305	818	15.45	954	16.84	894	15.64	833	9.97	628	10.38	766	13.08	1208	18.02	1367	19.23	1106	14.97
Tpbg	ENSMUSG00000035274		156.808	-0.471915	0.341956	20.0405	4.45e-05	0.000317197	50	1.08	99	1.99	89	1.77	333	4.54	286	5.39	198	3.85	157	2.67	198	3.17	78	1.2
Rmnd5a	ENSMUSG00000002222		513.768	0.666368	0.176278	20.029	4.47e-05	0.000318469	478	5.81	497	5.64	508	5.71	783	6.03	574	6.1	590	6.48	400	3.84	510	4.61	326	2.84
AC149090.1	ENSMUSG00000095041		1538.53	0.905538	0.250042	20.0299	4.47e-05	0.000318469	1483	28.83	1462	26.56	1502	27.04	2364	29.13	1985	33.76	1953	34.33	539	8.27	1385	20.05	1250	17.41
Ccdc85b	ENSMUSG00000095098		1961.56	-1.08416	0.247924	20.0298	4.47e-05	0.000318469	1114	150.72	933	117.96	990	124.04	3324	285	2498	295.67	1416	173.2	2312	246.98	2262	227.88	3972	385.08
Entpd6	ENSMUSG00000033068		1613.39	-0.645654	0.152953	20.0186	4.5e-05	0.000319939	1011	17.45	1195	19.27	1184	18.92	1838	20.1	1748	26.39	1157	18.05	2238	30.49	2381	30.59	2376	29.38
Dyrk1b	ENSMUSG00000002409		111.133	0.132309	0.308571	19.9938	4.55e-05	0.000323751	138	4.22	103	2.94	130	3.68	63	1.22	73	1.95	45	1.24	190	4.59	151	3.44	105	2.3
Siah2	ENSMUSG00000036432		252.453	0.19308	0.365756	19.9811	4.58e-05	0.000325439	276	7.58	342	8.78	268	6.82	110	1.92	70	1.68	171	4.25	422	9.15	421	8.61	176	3.46
Dennd4b	ENSMUSG00000042404		168.098	0.973844	0.216952	19.9815	4.58e-05	0.000325439	200	2.73	170	2.17	204	2.58	243	2.1	168	2.01	137	1.69	115	1.24	123	1.25	149	1.46
Fam120a	ENSMUSG00000038014		1016	0.660071	0.170239	19.9701	4.61e-05	0.000327045	947	15.28	1045	15.76	961	14.36	1199	12.26	1173	16.56	1337	19.51	762	9.71	871	10.47	838	9.69
Gars	ENSMUSG00000029777		2274.29	-0.306039	0.117339	19.967	4.62e-05	0.000327366	1718	45.38	2016	49.77	1938	47.41	2701	45.22	1873	43.29	1639	39.14	2872	59.9	3185	62.65	3201	60.59
Ppme1	ENSMUSG00000030718		4619.6	-0.539867	0.122291	19.9476	4.66e-05	0.00033036	3035	80.67	3279	81.44	3558	87.58	5924	99.78	4852	112.82	3698	88.86	6047	126.9	6433	127.32	6462	123.07
Chrm3	ENSMUSG00000046159		216.881	0.14328	0.204869	19.9456	4.67e-05	0.000330505	200	2.64	222	2.73	264	3.22	161	1.34	130	1.5	166	1.98	275	2.86	262	2.57	281	2.65
Dio3	ENSMUSG00000075707		99.0903	-1.66846	0.46965	19.9414	4.67e-05	0.000331002	52	2.11	50	1.9	48	1.8	82	2.11	28	0.99	65	2.39	65	2.08	302	9.13	274	7.97
Grp	ENSMUSG00000024517		1306.79	-0.993328	0.271032	19.9354	4.69e-05	0.000331805	650	50.57	613	44.57	655	47.19	2158	106.4	1970	134.09	1341	94.33	878	53.94	1769	102.49	2450	136.59
Ddx17	ENSMUSG00000055065		829.478	0.766025	0.171594	19.9278	4.71e-05	0.000332879	768	13.29	945	15.28	942	15.1	1081	11.86	816	12.35	856	13.39	725	9.91	549	7.07	777	9.64
Galnt10	ENSMUSG00000020520		73.4905	1.69664	0.388594	19.9046	4.76e-05	0.000336558	77	1.06	88	1.14	100	1.28	100	0.88	98	1.18	78	0.97	18	0.2	63	0.65	28	0.28
Fastkd3	ENSMUSG00000021532		327.276	-0.352865	0.168798	19.9035	4.76e-05	0.000336558	251	3.97	268	3.96	315	4.61	307	3.08	257	3.56	226	3.23	401	5.01	480	5.65	527	5.97
Zbtb34	ENSMUSG00000068966		59.8545	1.17667	0.334808	19.898	4.78e-05	0.000337297	57	0.71	61	0.71	57	0.66	96	0.76	66	0.72	98	1.11	38	0.37	29	0.27	35	0.31
Psd3	ENSMUSG00000030465		2335.38	0.00314692	0.126354	19.8964	4.78e-05	0.000337381	1659	7.75	1891	8.26	1771	7.66	3368	9.97	3126	12.78	2729	11.53	2117	7.81	2386	8.3	2514	8.42
Prps2	ENSMUSG00000025742		547.871	1.07056	0.305636	19.8783	4.82e-05	0.000340245	461	9.81	614	12.21	500	9.85	1135	15.3	705	13.12	608	11.69	385	6.47	451	7.14	151	2.3
Bmpr1a	ENSMUSG00000021796		336.465	0.851468	0.204532	19.8746	4.83e-05	0.00034068	373	4.84	404	4.9	412	4.95	382	3.14	215	2.44	344	4.03	288	2.95	318	3.07	264	2.45
Ensa	ENSMUSG00000038619		9675.32	-0.461883	0.104152	19.8695	4.85e-05	0.000341168	6521	100.5	6843	98.56	7352	104.94	12866	125.66	10200	137.53	8981	125.14	11893	144.73	12354	141.78	13429	148.31
Timm17a	ENSMUSG00000062580		3264.8	-0.510417	0.14451	19.8701	4.84e-05	0.000341168	2046	21.36	2215	21.61	2108	20.38	4911	32.49	3432	31.34	3914	36.94	3553	29.28	3681	28.61	4760	35.61
Foxo6	ENSMUSG00000052135		137.069	0.565291	0.225884	19.8497	4.89e-05	0.000344357	159	5.01	150	4.42	179	5.22	134	2.68	99	2.73	73	2.08	124	3.08	172	4.04	141	3.18
Mcrs1	ENSMUSG00000037570		1131.33	-0.58337	0.132167	19.8463	4.9e-05	0.000344759	770	33.13	812	32.65	788	31.4	1577	43	1097	41.29	906	35.24	1525	51.81	1553	49.75	1612	49.7
Btf3	ENSMUSG00000021660		1416.3	0.572685	0.130867	19.8392	4.92e-05	0.000345776	1400	66.33	1506	66.68	1558	68.36	2018	60.59	1235	51.19	1183	50.67	1276	47.73	1323	46.68	1363	46.28
Abcg4	ENSMUSG00000032131		639.305	-0.889227	0.201839	19.8347	4.93e-05	0.000346361	358	5.66	412	6.09	422	6.18	864	8.66	657	9.09	444	6.35	703	8.78	1124	13.23	1102	12.49
Pcdhga2	ENSMUSG00000103332		77.4599	-0.470744	0.41697	19.8336	4.93e-05	0.000346362	56	0.98	65	1.07	98	1.59	59	0.66	19	0.29	25	0.4	74	1.03	120	1.57	208	2.62
Ogfod3	ENSMUSG00000025169		107.556	1.22215	0.34021	19.8314	4.94e-05	0.00034653	117	7.37	104	6.12	95	5.54	202	8.06	123	6.78	152	8.66	41	2.04	99	4.64	41	1.85
Ergic1	ENSMUSG00000001576		1016.57	-0.000411994	0.168875	19.8003	5.02e-05	0.000351766	931	11.88	1045	12.46	1012	11.96	1067	8.63	646	7.21	674	7.78	1540	15.52	1237	11.76	1150	10.52
1500011B03Rik	ENSMUSG00000072694		3535.57	-0.691558	0.158446	19.7934	5.03e-05	0.000352783	2183	103.02	2207	97.33	2352	102.79	4974	148.75	3664	151.26	3536	150.86	3597	134.02	4997	175.59	5857	198.06
Adra2c	ENSMUSG00000045318		241.622	0.0354249	0.252028	19.7873	5.05e-05	0.000353665	254	6.07	251	5.61	252	5.58	142	2.15	174	3.64	136	2.94	336	6.35	413	7.36	228	3.91
Aes	ENSMUSG00000054452		4748.38	-0.30558	0.126171	19.7687	5.1e-05	0.000356764	4028	99.54	3809	87.97	4068	93.1	5158	80.78	4042	87.39	3420	76.41	5563	108.55	6710	123.48	7231	128.05
Esrra	ENSMUSG00000024955		148.83	-0.523654	0.342338	19.7618	5.11e-05	0.000357798	141	4.58	117	3.55	134	4.03	89	1.83	105	2.98	45	1.32	352	9.02	221	5.34	166	3.86
Tsc22d2	ENSMUSG00000027806		437.118	1.05739	0.236889	19.7577	5.12e-05	0.000358332	456	3.34	579	3.96	519	3.52	424	1.97	421	2.7	477	3.16	421	2.44	263	1.44	293	1.54
Spg7	ENSMUSG00000000738		427.891	0.0141547	0.189165	19.734	5.19e-05	0.000362383	403	7.35	435	7.41	443	7.48	367	4.24	230	3.67	345	5.69	597	8.6	546	7.41	528	6.9
Zswim4	ENSMUSG00000035671		145.846	0.628887	0.285493	19.7237	5.21e-05	0.000364051	179	3.19	186	3.1	183	3.02	105	1.19	118	1.84	57	0.92	128	1.8	132	1.75	209	2.67
Rbfox3	ENSMUSG00000025576		4936.8	-0.497525	0.154401	19.7084	5.25e-05	0.000366647	3771	53.4	3634	48.09	4082	53.54	5588	50.15	4510	55.88	3090	39.56	7343	82.11	6559	69.17	7487	75.98
Txnrd1	ENSMUSG00000020250		572.761	0.543115	0.166789	19.7062	5.26e-05	0.000366845	618	7.19	638	6.93	663	7.14	651	4.8	397	4.04	454	4.77	653	6	569	4.93	512	4.27
Usp10	ENSMUSG00000031826		815.637	-0.744993	0.191869	19.7024	5.27e-05	0.000367334	530	4.57	566	4.56	600	4.79	918	5.01	838	6.32	474	3.69	1275	8.68	1359	8.72	1116	6.89
Lonrf3	ENSMUSG00000016239		27.8343	1.98053	0.506068	19.6999	5.27e-05	0.00036758	66	1.43	39	0.79	31	0.62	28	0.38	13	0.25	14	0.27	16	0.27	19	0.31	11	0.17
D730003I15Rik	ENSMUSG00000073478		43.6997	1.50459	0.395751	19.698	5.28e-05	0.000367719	51	2.49	56	2.56	30	1.36	79	2.45	55	2.35	57	2.52	21	0.81	25	0.91	18	0.63
Abcb8	ENSMUSG00000028973		626.751	-0.767859	0.176239	19.6879	5.31e-05	0.000369369	395	6.87	392	6.37	444	7.15	766	8.44	690	10.5	451	7.09	812	11.15	1074	13.9	890	11.09
Adam9	ENSMUSG00000031555		615.178	0.656764	0.148572	19.6718	5.35e-05	0.00037215	598	11.97	635	11.88	736	13.65	719	9.12	603	10.56	593	10.73	578	9.14	550	8.2	517	7.42
Pacsin1	ENSMUSG00000040276		3351.51	-1.01775	0.232351	19.6633	5.37e-05	0.000373527	1887	31.82	1960	30.89	2096	32.73	3499	37.39	4449	65.63	1918	29.24	5423	72.21	5488	68.91	4962	59.96
Lrpap1	ENSMUSG00000029103		8223.78	-0.620974	0.139572	19.6577	5.39e-05	0.000374352	5250	105.09	5729	107.17	5655	104.83	11338	143.83	7896	138.28	7689	139.16	8745	138.22	12890	192.14	12304	176.49
Arhgef28	ENSMUSG00000021662		1390.53	-0.968336	0.216591	19.6563	5.39e-05	0.000374418	802	10.56	797	9.8	811	9.89	1625	13.56	1798	20.71	1074	12.78	1482	15.4	2178	21.35	2607	24.59
Rasd2	ENSMUSG00000034472		632.159	-0.114478	0.278792	19.6543	5.4e-05	0.000374583	616	15.98	643	15.59	647	15.54	488	8.02	362	8.22	302	7.08	1392	28.51	618	11.94	678	12.6
A230077H06Rik	ENSMUSG00000100600		79.1349	-1.36836	0.376873	19.6465	5.42e-05	0.000375821	31	0.49	28	0.41	32	0.47	86	0.86	95	1.31	160	2.28	108	1.34	96	1.13	106	1.2
Colgalt1	ENSMUSG00000034807		758.603	0.580021	0.145498	19.63	5.46e-05	0.00037858	810	15.43	794	14.13	866	15.27	902	10.89	692	11.53	593	10.21	710	10.68	836	11.86	639	8.72
Rnf123	ENSMUSG00000041528		380.587	-0.788403	0.238516	19.6297	5.46e-05	0.00037858	260	3.17	283	3.23	271	3.06	382	2.95	361	3.85	170	1.87	519	5	750	6.81	595	5.2
Psmc4	ENSMUSG00000030603		3602.63	-0.624106	0.141855	19.6242	5.48e-05	0.000379397	2217	84.45	2430	86.5	2520	88.9	5360	129.39	3282	109.37	3571	122.98	4335	130.38	4566	129.51	5691	155.34
Zfp945	ENSMUSG00000059142		383.12	0.860992	0.197529	19.6131	5.51e-05	0.000381297	384	3.11	420	3.18	516	3.87	435	2.23	317	2.25	390	2.86	280	1.79	399	2.41	282	1.64
Ankrd13b	ENSMUSG00000037907		266.162	-0.0893427	0.245491	19.6016	5.54e-05	0.000383291	275	5.9	254	5.09	265	5.27	223	3.03	172	3.23	129	2.5	390	6.61	482	7.7	246	3.78
Ccdc71l	ENSMUSG00000090946		284.639	0.122843	0.215078	19.5995	5.55e-05	0.000383466	278	5.4	319	5.79	301	5.42	213	2.62	153	2.6	223	3.92	412	6.32	319	4.62	353	4.92
Ttyh3	ENSMUSG00000036565		331.249	0.462357	0.250123	19.5918	5.57e-05	0.000384736	419	6.07	353	4.78	396	5.32	284	2.61	202	2.56	191	2.5	492	5.63	379	4.09	244	2.53
Nrm	ENSMUSG00000059791		41.0632	2.1898	0.511046	19.5849	5.59e-05	0.000385838	42	2.36	62	3.26	48	2.5	106	3.78	21	1.03	49	2.49	11	0.49	14	0.59	19	0.77
Apc	ENSMUSG00000005871		1100.22	0.505842	0.125197	19.5787	5.6e-05	0.000386621	973	5.09	1077	5.26	1124	5.44	1507	5	1128	5.16	1233	5.83	934	3.86	974	3.79	1042	3.91
Acyp1	ENSMUSG00000008822		587.431	-0.212182	0.152026	19.5794	5.6e-05	0.000386621	413	24.66	412	22.99	391	21.62	1018	38.52	706	36.88	689	37.19	515	24.28	655	29.12	698	29.86
Hps3	ENSMUSG00000027615		286.515	1.04073	0.239683	19.5722	5.62e-05	0.000387656	311	2.81	310	2.62	324	2.72	425	2.44	282	2.23	311	2.54	230	1.64	248	1.67	128	0.83
Lrfn1	ENSMUSG00000030600		196.505	0.240263	0.228627	19.5704	5.63e-05	0.000387783	225	4.73	191	3.75	230	4.48	119	1.59	140	2.58	134	2.55	258	4.28	232	3.63	232	3.5
Frrs1l	ENSMUSG00000045589		6340.65	0.127124	0.175149	19.5626	5.65e-05	0.000389091	6064	73.29	6827	77.11	6600	73.88	5516	42.25	3987	42.16	5004	54.68	9291	88.66	7721	69.49	6433	55.72
AC133947.2	ENSMUSG00000111348		138.879	-0.689004	0.243335	19.5572	5.67e-05	0.00038992	81	4.85	62	3.47	84	4.65	257	9.75	157	8.22	190	10.28	176	8.31	152	6.77	155	6.65
Lpcat1	ENSMUSG00000021608		566.688	0.627599	0.191099	19.5484	5.69e-05	0.00039141	592	10.53	722	12	653	10.76	620	6.99	463	7.21	363	5.84	620	8.71	631	8.36	425	5.42
Itpkb	ENSMUSG00000038855		86.3112	1.53411	0.370777	19.5407	5.71e-05	0.000392709	124	0.98	117	0.86	129	0.94	84	0.42	56	0.39	71	0.51	27	0.17	95	0.56	49	0.28
Polrmt	ENSMUSG00000020329		205.839	-0.419303	0.190359	19.5325	5.74e-05	0.000394102	178	3.13	166	2.73	171	2.79	215	2.4	145	2.23	128	2.04	302	4.19	336	4.4	273	3.44
Cyp20a1	ENSMUSG00000049439		139.368	0.959962	0.222847	19.5301	5.74e-05	0.000394367	159	5.73	153	5.15	140	4.67	179	4.09	163	5.14	144	4.69	110	3.13	105	2.82	92	2.38
Gm14121	ENSMUSG00000083325		41.5785	-0.306817	0.374207	19.5263	5.75e-05	0.000394885	37	2.21	42	2.34	44	2.43	21	0.79	12	0.63	24	1.3	78	3.68	66	2.93	56	2.4
Tubg2	ENSMUSG00000045007		1256.3	-0.648292	0.146794	19.5135	5.79e-05	0.000396993	799	37.53	823	36.13	924	40.2	1771	52.72	1199	49.27	1059	44.98	1473	54.63	2055	71.88	1759	59.21
Ccdc149	ENSMUSG00000045790		400.385	-0.559741	0.19932	19.5134	5.79e-05	0.000396993	271	6.71	337	7.8	334	7.66	380	5.96	263	5.7	317	7.1	445	8.7	746	13.75	650	11.53
Faim	ENSMUSG00000032463		1015.43	-0.384157	0.142611	19.5083	5.81e-05	0.000397571	630	9.04	703	9.42	703	9.34	1554	14.12	1139	14.29	1255	16.27	981	11.11	1205	12.87	1330	13.67
Ints6l	ENSMUSG00000035967		513.896	0.754889	0.191958	19.5083	5.81e-05	0.000397571	509	5.85	688	7.39	595	6.33	433	3.15	454	4.56	486	5.05	472	4.28	480	4.11	446	3.67
Sfxn3	ENSMUSG00000025212		2883.04	-0.584543	0.155266	19.5016	5.82e-05	0.000398691	2003	55.64	2115	54.91	2236	57.52	2948	51.9	2879	69.97	2140	53.75	4584	100.54	4296	88.86	3668	73.02
Nqo2	ENSMUSG00000046949		69.6714	0.797739	0.373129	19.4911	5.86e-05	0.00040056	45	0.92	81	1.54	36	0.68	134	1.73	89	1.59	130	2.4	38	0.61	50	0.76	35	0.51
Cox10	ENSMUSG00000042148		681.304	-0.609448	0.14799	19.4637	5.94e-05	0.000405859	475	12.89	430	10.9	546	13.72	803	13.81	635	15.07	566	13.88	990	21.21	925	18.69	1006	19.56
Nudt3	ENSMUSG00000024213		2728.29	-0.580835	0.156218	19.4471	5.99e-05	0.000408837	2009	55.45	2074	53.5	1944	49.69	3046	53.28	2284	55.15	2225	55.53	4683	102.06	3727	76.6	3449	68.22
Ablim2	ENSMUSG00000029095		980.361	-0.592053	0.180421	19.4469	5.99e-05	0.000408837	704	8.23	709	7.75	805	8.72	1086	8.05	895	9.15	570	6.03	1614	14.9	1339	11.66	1447	12.12
Mtmr9	ENSMUSG00000035078		223.83	0.00779394	0.223146	19.4304	6.04e-05	0.000411993	216	7.41	250	8.01	217	6.89	170	3.7	137	4.11	149	4.62	283	7.66	388	9.91	228	5.6
Klf9	ENSMUSG00000033863		2374.67	-0.478443	0.153721	19.4174	6.08e-05	0.000414455	1764	44.54	1857	43.82	1959	45.81	2521	40.34	2244	49.57	1517	34.63	3549	70.76	3148	59.19	3546	64.16
Trp53i13	ENSMUSG00000044328		119.447	0.886312	0.323182	19.4133	6.09e-05	0.000415078	110	4.2	91	3.25	107	3.79	251	6.08	197	6.58	122	4.21	57	1.72	113	3.21	52	1.42
2210016L21Rik	ENSMUSG00000029559		2996.56	-0.632189	0.163651	19.3892	6.16e-05	0.000419874	1861	46.42	1920	44.76	1829	42.25	4728	74.74	3483	76.01	2960	66.76	3010	59.28	3710	68.91	4812	86.01
Mul1	ENSMUSG00000041241		899.936	-0.638227	0.15368	19.3818	6.18e-05	0.000421197	591	12.17	531	10.22	602	11.48	1414	18.46	967	17.43	843	15.7	1043	16.96	1150	17.64	1361	20.09
Iqgap2	ENSMUSG00000021676		2406.42	-0.301565	0.224179	19.3644	6.24e-05	0.000424646	1956	27.93	2376	31.7	2186	28.9	1850	16.74	1258	15.71	1912	24.68	4101	46.23	2517	26.76	3911	40.01
Arc	ENSMUSG00000022602		2758.97	1.18127	0.280402	19.3563	6.26e-05	0.000425948	3366	90.72	3563	89.74	3700	92.35	3948	67.43	1915	45.15	1907	46.47	3076	65.46	1772	35.56	1267	24.47
Sap30	ENSMUSG00000031609		384.673	0.329508	0.19202	19.355	6.27e-05	0.000425948	306	21.4	328	21.44	292	18.91	639	28.32	503	30.78	494	31.24	359	19.83	253	13.18	358	17.94
Ak5	ENSMUSG00000039058		2475.03	-1.17791	0.265952	19.3549	6.27e-05	0.000425948	1226	29.68	1267	28.66	1306	29.28	2804	43.01	3663	77.57	1861	40.73	2232	42.66	4756	85.72	4474	77.6
Tfdp1	ENSMUSG00000038482		941.497	-0.167113	0.186778	19.3503	6.28e-05	0.00042671	761	17.08	987	20.71	884	18.38	817	11.62	671	13.18	631	12.81	1606	28.47	1153	19.28	1111	17.87
Acap3	ENSMUSG00000029033		899.592	-0.7444	0.228084	19.3277	6.35e-05	0.00043132	632	9.7	601	8.62	718	10.21	813	7.91	920	12.36	431	5.98	1488	18.04	1558	17.81	1268	13.95
Ints8	ENSMUSG00000040738		429.188	-0.0165701	0.292598	19.3266	6.36e-05	0.000431323	425	4.69	479	4.94	446	4.55	274	1.91	135	1.3	331	3.3	740	6.44	596	4.89	457	3.61
Slc16a1	ENSMUSG00000032902		629.025	0.616268	0.181123	19.3159	6.39e-05	0.000433396	635	11.82	763	13.27	757	13.05	676	7.97	416	6.77	546	9.19	660	9.7	684	9.48	507	6.76
Emc10	ENSMUSG00000008140		7070.77	-0.402891	0.114057	19.3122	6.4e-05	0.000433961	5454	154.05	5275	139.24	5845	152.9	8456	151.36	5592	138.18	6234	159.2	9199	205.16	9934	208.94	9838	199.13
Btbd6	ENSMUSG00000002803		563.556	-0.622553	0.169065	19.3028	6.43e-05	0.000435522	406	14.39	415	13.75	410	13.46	699	15.7	502	15.57	361	11.57	736	20.6	954	25.19	821	20.86
Tbcb	ENSMUSG00000006095		2770.87	-0.694509	0.183488	19.3033	6.43e-05	0.000435522	1651	94.34	1617	86.34	1711	90.54	4631	167.69	3067	153.31	2907	150.17	2854	128.76	3083	131.17	4738	193.99
Fbln1	ENSMUSG00000006369		176.672	-0.935859	0.434932	19.2858	6.49e-05	0.000438804	64	1.21	66	1.16	74	1.29	303	3.62	513	8.47	139	2.37	79	1.18	253	3.55	190	2.57
Mrps18a	ENSMUSG00000023967		1879.15	-0.680773	0.160043	19.2856	6.49e-05	0.000438804	1174	26.21	1122	23.41	1277	26.41	2973	42.07	1817	35.49	1840	37.14	2319	40.88	2225	36.99	3025	48.4
Blcap	ENSMUSG00000067787		3116.03	-0.471092	0.112257	19.2765	6.52e-05	0.000440551	1970	53.34	2285	57.82	2272	56.97	4620	79.27	3215	76.16	2947	72.14	3717	79.46	4336	87.42	3895	75.57
Klf16	ENSMUSG00000035397		551.118	0.334617	0.218318	19.2601	6.57e-05	0.000443937	644	19.84	555	15.98	643	18.35	402	7.85	346	9.33	418	11.64	734	17.86	723	16.59	471	10.4
Plcb2	ENSMUSG00000040061		81.0566	1.47739	0.38578	19.2506	6.6e-05	0.000445761	120	1.5	112	1.31	124	1.43	57	0.45	86	0.94	32	0.36	67	0.66	35	0.33	66	0.59
Selenon	ENSMUSG00000050989		127.276	1.33445	0.31495	19.2497	6.61e-05	0.000445761	164	3.73	173	3.68	170	3.58	146	2.11	75	1.49	125	2.57	55	0.99	133	2.25	80	1.31
Taf6	ENSMUSG00000036980		452.486	-0.668512	0.160617	19.2467	6.62e-05	0.000446198	321	5.91	303	5.21	313	5.34	562	6.56	432	6.96	351	5.84	697	10.13	610	8.36	658	8.68
Bnip2	ENSMUSG00000011958		616.007	0.924175	0.212435	19.2353	6.65e-05	0.000448508	589	14.05	690	15.38	735	16.23	910	13.75	503	10.49	717	15.46	532	10.02	359	6.37	501	8.56
Elovl4	ENSMUSG00000032262		2116.85	-0.491733	0.132762	19.2291	6.68e-05	0.000449652	1267	34.5	1485	37.79	1492	37.62	2997	51.71	2329	55.48	2373	58.42	2384	51.25	3093	62.71	2411	47.04
Fam195a	ENSMUSG00000025732		227.982	-0.533485	0.22113	19.222	6.7e-05	0.000451006	144	14.54	112	10.57	143	13.37	451	28.86	293	25.88	254	23.19	214	17.06	242	18.2	310	22.43
Atp6v0b	ENSMUSG00000033379		11441.2	-0.469667	0.131546	19.1964	6.79e-05	0.000456359	7434	298.64	7284	273.45	8274	307.82	18164	462.42	11778	413.93	12471	452.94	11802	374.35	14637	437.84	15738	453.04
Zmat4	ENSMUSG00000037492		760.721	-0.571446	0.19144	19.1962	6.79e-05	0.000456359	534	5.29	625	5.79	602	5.53	776	4.88	519	4.5	594	5.32	1108	8.67	1481	10.93	870	6.18
Sh2b2	ENSMUSG00000005057		54.1766	1.7934	0.490574	19.1934	6.8e-05	0.000456748	105	1.6	74	1.05	84	1.19	30	0.29	30	0.4	35	0.48	20	0.24	67	0.76	15	0.16
Tor1aip2	ENSMUSG00000050565		959.292	0.523187	0.139317	19.1881	6.81e-05	0.000457708	918	8.21	1138	9.51	1042	8.63	1169	6.62	785	6.14	783	6.33	977	6.9	1011	6.73	852	5.46
Pradc1	ENSMUSG00000030008		631.049	-0.588416	0.187087	19.1776	6.85e-05	0.000459864	481	19.44	465	17.56	491	18.37	696	17.82	439	15.52	475	17.35	1050	33.5	739	22.24	1055	30.55
Sugp1	ENSMUSG00000011306		783.412	-0.604784	0.169836	19.1723	6.87e-05	0.000460845	529	7.13	577	7.27	629	7.86	844	7.21	761	8.98	511	6.23	1166	12.42	1298	13.04	1017	9.83
Stom	ENSMUSG00000026880		203.426	1.02638	0.34233	19.166	6.89e-05	0.000462041	151	4.4	209	5.69	185	4.99	372	6.87	305	7.78	277	7.3	80	1.84	210	4.56	66	1.38
Scn2b	ENSMUSG00000070304		8000.04	-0.608596	0.165179	19.1586	6.91e-05	0.000463494	4739	83.86	5006	82.79	5250	86.04	11369	127.5	7539	116.71	10890	174.23	10396	145.26	10700	140.99	9061	114.9
D1Ertd622e	ENSMUSG00000044768		443.055	0.582018	0.173271	19.1474	6.95e-05	0.000465855	368	0.73	438	0.82	428	0.79	637	0.8	529	0.92	536	0.97	414	0.65	327	0.49	342	0.49
Lrrk2	ENSMUSG00000036273		136.122	-0.256499	0.249358	19.1433	6.97e-05	0.000466556	68	0.47	91	0.59	92	0.59	249	1.1	188	1.15	193	1.21	93	0.51	151	0.78	153	0.76
Morn4	ENSMUSG00000049670		1360.22	-0.693522	0.164201	19.138	6.99e-05	0.000467536	846	38.38	898	38.07	821	34.5	1858	53.42	1583	62.83	1309	53.69	1376	49.29	2002	67.64	2131	69.28
Eid2b	ENSMUSG00000070705		331.263	-0.678784	0.207519	19.1345	7e-05	0.000468108	170	8	202	8.88	203	8.85	535	15.95	469	19.31	337	14.34	337	12.52	365	12.79	514	17.33
Ubb	ENSMUSG00000019505		25950.2	-0.583408	0.168694	19.1281	7.02e-05	0.000469353	15563	765.55	16175	743.54	16723	761.81	40345	1257.68	25788	1109.76	33414	1486	26056	1011.99	30191	1105.85	39914	1406.91
Rnf5	ENSMUSG00000015478		1310.73	-0.481052	0.138382	19.1203	7.05e-05	0.000470916	854	47.45	903	46.88	845	43.48	2020	71.12	1491	72.47	1388	69.72	1387	60.84	1544	63.88	1876	74.69
Agtpbp1	ENSMUSG00000021557		1606.01	-0.0261146	0.140182	19.1056	7.1e-05	0.000474133	1447	9.29	1580	9.48	1547	9.2	1467	5.97	1121	6.3	1355	7.87	2095	10.62	1988	9.5	2058	9.47
Qrich1	ENSMUSG00000006673		1726.3	-0.0999601	0.117814	19.0969	7.13e-05	0.000475954	1435	14.93	1625	15.8	1650	15.9	1809	11.93	1405	12.79	1289	12.13	2321	19.07	2183	16.91	2144	15.99
Celf3	ENSMUSG00000028137		998.4	-0.467563	0.162677	19.0836	7.18e-05	0.000478859	830	12.5	727	10.23	816	11.38	1167	11.13	836	11.01	605	8.23	1358	16.14	1423	15.95	1563	16.86
Lcmt2	ENSMUSG00000074890		258.181	-0.770488	0.182527	19.069	7.23e-05	0.000482122	142	3.49	170	3.91	158	3.6	346	5.39	322	6.93	238	5.29	322	6.25	365	6.68	372	6.56
Galm	ENSMUSG00000035473		83.0515	1.06336	0.328527	19.0605	7.26e-05	0.000483906	73	2.43	75	2.33	86	2.65	173	3.65	102	2.97	103	3.1	31	0.81	75	1.86	43	1.03
Prdx5	ENSMUSG00000024953		6937.63	-0.425311	0.154265	19.0507	7.3e-05	0.000486021	4725	182.01	4243	152.73	4603	164.2	12413	303.01	8139	274.27	7139	248.62	7072	215.09	7471	214.29	9603	265.07
Cux2	ENSMUSG00000042589		60.0157	-2.29659	0.513854	19.0447	7.32e-05	0.000487223	12	0.1	21	0.16	19	0.14	60	0.31	46	0.33	86	0.64	70	0.45	209	1.27	61	0.36
Ube2s	ENSMUSG00000060860		867.297	-0.228286	0.468201	19.0131	7.44e-05	0.000494704	895	14.34	889	13.31	942	13.98	250	2.54	159	2.23	516	7.48	1182	14.96	1333	15.91	1714	19.68
Coro7	ENSMUSG00000039637		700.024	-0.593696	0.148331	19.0104	7.45e-05	0.000495119	491	5.45	500	5.19	516	5.31	805	5.66	721	7	514	5.16	973	8.53	1044	8.63	988	7.86
Capn1	ENSMUSG00000024942		46.8009	0.256765	0.334375	19.0059	7.46e-05	0.000495964	56	1.45	54	1.3	55	1.32	30	0.49	27	0.61	16	0.37	69	1.41	56	1.08	57	1.05
Creb3	ENSMUSG00000028466		2103.8	-0.535508	0.127517	18.9991	7.49e-05	0.000497384	1355	47.07	1455	47.23	1473	47.38	3073	67.65	2035	61.84	2167	68.05	2302	63.14	2995	77.47	2925	72.81
Pcdh15	ENSMUSG00000052613		51.8378	1.97354	0.464686	18.9915	7.52e-05	0.000499016	60	0.21	52	0.17	77	0.25	49	0.11	92	0.28	56	0.18	32	0.09	19	0.05	12	0.03
Rtn4	ENSMUSG00000020458		5768.5	0.110515	0.136905	18.9848	7.54e-05	0.000500417	5186	61.12	5892	64.89	6082	66.38	6382	47.67	3705	38.2	4525	48.22	7116	66.22	6823	59.88	6998	59.1
App	ENSMUSG00000022892		20723	-0.333739	0.121226	18.9639	7.62e-05	0.0005054	15568	410.07	18195	447.88	17217	419.99	22799	380.58	19030	438.53	14730	350.79	25430	528.89	29023	569.26	30435	574.46
Sema6b	ENSMUSG00000001227		278.546	-0.216818	0.234807	18.9385	7.72e-05	0.000511516	298	6.17	225	4.36	259	4.97	247	3.24	196	3.55	132	2.47	430	7.03	470	7.25	304	4.51
Kif3b	ENSMUSG00000027475		445.634	-0.00470781	0.160471	18.9377	7.72e-05	0.000511516	332	4.85	315	4.3	333	4.51	730	6.76	583	7.46	538	7.11	474	5.47	436	4.75	387	4.05
Ndufb8	ENSMUSG00000025204		6671.52	-0.633271	0.186528	18.9316	7.75e-05	0.000512802	4179	109.45	3657	89.5	4183	101.46	11610	192.69	7644	175.14	7181	170.03	6447	133.32	7347	143.28	10948	205.46
Snca	ENSMUSG00000025889		19341.4	-0.61329	0.172415	18.918	7.8e-05	0.00051603	11509	350.82	12125	345.39	12197	344.31	28328	547.22	23215	619.08	21910	603.81	17480	420.71	24235	550.08	31040	678
Ttc5	ENSMUSG00000006288		1046.55	-0.568042	0.139488	18.9087	7.83e-05	0.000518139	668	29.9	672	28.11	733	30.38	1457	41.32	1138	44.56	1087	43.98	1239	43.78	1252	41.72	1570	50.35
Ncdn	ENSMUSG00000028833		18523.6	-0.378956	0.203371	18.9029	7.86e-05	0.000519374	15673	348.08	15599	323.74	16332	335.9	19227	270.6	15081	293.01	8484	170.35	30236	530.19	29295	484.45	22076	351.32
Tars2	ENSMUSG00000028107		548.155	-0.652329	0.170626	18.891	7.9e-05	0.000522203	378	4.49	383	4.25	411	4.52	681	5.13	421	4.38	445	4.78	793	7.44	693	6.13	944	8.04
Lipe	ENSMUSG00000003123		39.0425	1.82537	0.42193	18.8857	7.93e-05	0.00052331	49	0.69	55	0.72	63	0.82	66	0.59	27	0.33	23	0.29	22	0.24	17	0.18	23	0.23
Soga3	ENSMUSG00000038916		2177.31	-0.774687	0.177403	18.8637	8.01e-05	0.000528585	1435	28.32	1397	25.76	1282	23.43	3080	38.52	2356	40.68	1724	30.76	2935	45.73	2602	38.24	3770	53.31
Dpp3	ENSMUSG00000063904		623.009	-0.858554	0.218493	18.8635	8.01e-05	0.000528585	387	11.88	437	12.54	407	11.58	630	12.26	688	18.48	371	10.3	898	21.77	859	19.64	1190	26.19
Oxtr	ENSMUSG00000049112		99.114	-1.6676	0.383749	18.8566	8.04e-05	0.000530125	35	0.6	43	0.69	51	0.81	141	1.54	102	1.53	52	0.81	95	1.29	265	3.39	186	2.29
2810403A07Rik	ENSMUSG00000028060		607.089	0.524349	0.174507	18.8512	8.06e-05	0.000531273	676	8.29	687	7.87	673	7.64	601	4.67	484	5.19	459	5.09	644	6.23	743	6.78	484	4.25
Gabrb2	ENSMUSG00000007653		796.92	-0.162965	0.175219	18.8392	8.11e-05	0.000533984	666	8.63	765	9.26	778	9.33	806	6.62	571	6.47	496	5.81	1271	13	1099	10.6	879	8.16
Epb41	ENSMUSG00000028906		70.7559	1.77873	0.437629	18.8389	8.11e-05	0.000533984	67	0.35	90	0.43	85	0.41	106	0.35	113	0.51	74	0.35	17	0.07	60	0.23	17	0.06
Efna3	ENSMUSG00000028039		1390.65	-0.0523003	0.128993	18.8264	8.16e-05	0.000537043	1256	42.52	1197	37.87	1435	44.99	1388	29.78	1146	33.94	999	30.57	1809	48.35	1799	45.35	1712	41.53
AC165254.2	ENSMUSG00000113919		179.398	0.376998	0.404174	18.8226	8.18e-05	0.000537773	186	30.35	231	35.22	258	38.98	77	7.96	104	14.84	58	8.56	380	48.95	99	12.03	193	22.56
Ppp1r35	ENSMUSG00000029725		295.147	-0.574263	0.183942	18.8009	8.27e-05	0.000543358	179	13.59	161	11.43	201	14.14	535	25.75	352	23.39	302	20.73	345	20.69	340	19.23	379	20.62
Fbxw5	ENSMUSG00000015095		1490.21	-0.479679	0.129798	18.7997	8.27e-05	0.000543384	1089	29.4	1110	28	1188	29.7	1897	32.45	1339	31.62	1085	26.48	2048	43.65	2110	42.42	2078	40.2
Xylt1	ENSMUSG00000030657		289.775	0.816386	0.203112	18.7966	8.29e-05	0.00054373	278	2.37	299	2.39	311	2.46	452	2.45	307	2.29	310	2.39	274	1.85	194	1.23	194	1.19
Mmgt2	ENSMUSG00000048497		64.2873	1.28882	0.317745	18.7963	8.29e-05	0.00054373	68	1.14	98	1.54	93	1.45	54	0.58	63	0.93	47	0.71	36	0.48	52	0.65	52	0.63
Syngr3	ENSMUSG00000007021		8568.61	-0.636276	0.150087	18.7882	8.32e-05	0.000545476	5309	211.22	5367	199.54	6078	223.94	12504	315.26	10198	354.94	6941	249.66	10336	324.68	12960	383.93	11163	318.24
Sart1	ENSMUSG00000039148		683.238	-0.0743525	0.156544	18.7878	8.32e-05	0.000545476	629	10.18	654	9.89	648	9.71	566	5.81	585	8.28	472	6.91	882	11.27	846	10.2	956	11.09
0610009L18Rik	ENSMUSG00000043644		101.617	-0.513552	0.277879	18.7657	8.42e-05	0.000551234	52	6.92	63	7.84	53	6.53	197	16.62	161	18.75	119	14.32	76	7.99	113	11.2	129	12.3
AC132465.2	ENSMUSG00000112015		86.4451	1.90044	0.429813	18.7616	8.43e-05	0.000552071	102	6.43	142	8.37	101	5.9	63	2.52	65	3.58	146	8.32	41	2.04	54	2.53	27	1.22
Rhoq	ENSMUSG00000024143		219.595	1.26854	0.29101	18.757	8.45e-05	0.000553055	256	5.08	261	4.84	261	4.8	295	3.71	192	3.33	256	4.59	211	3.31	106	1.57	105	1.49
Dkkl1	ENSMUSG00000030792		57.8522	0.988632	0.442962	18.7541	8.46e-05	0.000553547	48	2.51	40	1.95	44	2.13	104	3.45	134	6.13	69	3.26	47	1.94	17	0.66	23	0.86
Ormdl3	ENSMUSG00000038150		1051.87	-0.595224	0.18967	18.7483	8.49e-05	0.000554869	750	28.29	749	26.41	892	31.16	1215	29.05	870	28.71	624	21.28	1817	54.12	1644	46.18	1291	34.9
Ptma	ENSMUSG00000026238		1628.08	0.751595	0.176012	18.7319	8.56e-05	0.000558845	1882	106.06	1751	92.22	1766	92.17	2449	87.47	1377	67.89	1257	64.05	1454	64.7	1215	50.99	1565	63.2
Ilf3	ENSMUSG00000032178		1203.08	-0.790739	0.182422	18.7323	8.56e-05	0.000558845	730	5.55	739	5.25	765	5.38	1504	7.24	1546	10.28	943	6.48	1624	9.74	1545	8.74	1935	10.54
Dusp22	ENSMUSG00000069255		385.026	-0.297804	0.188954	18.7164	8.63e-05	0.000562885	205	3.31	271	4.09	276	4.12	644	6.58	447	6.31	540	7.87	334	4.25	486	5.84	402	4.65
Ogfr	ENSMUSG00000049401		360.634	0.613829	0.16677	18.7071	8.67e-05	0.000565216	415	13.25	402	12	388	11.48	387	7.83	340	9.5	263	7.59	340	8.57	385	9.16	317	7.25
Prrc2c	ENSMUSG00000040225		1846.92	0.351786	0.112694	18.6992	8.7e-05	0.000567164	1554	7.96	1663	7.96	1750	8.3	2699	8.76	2023	9.06	2063	9.55	1714	6.93	1659	6.33	1760	6.46
Atp6v1g2	ENSMUSG00000024403		19658.7	-0.568114	0.131257	18.6963	8.71e-05	0.000567669	12962	425.49	13333	409.01	14146	430.04	26702	555.48	20334	583.95	17807	528.47	23238	602.29	24809	606.41	31240	734.84
Mcub	ENSMUSG00000027994		191.448	-0.958821	0.226419	18.6888	8.75e-05	0.00056921	114	7.13	126	7.36	108	6.25	255	10.1	144	7.88	177	10	256	12.64	377	17.55	264	11.83
Snrpn	ENSMUSG00000102252		37244.9	-0.49154	0.129714	18.6888	8.75e-05	0.00056921	23966	914.61	25547	911.09	25747	909.96	54690	1322.67	35876	1197.78	43373	1496.49	43779	1319.15	44208	1256.26	51754	1415.3
Vrk2	ENSMUSG00000064090		128.643	1.22032	0.309763	18.6843	8.77e-05	0.000570206	125	1.56	142	1.66	144	1.67	190	1.51	158	1.73	159	1.8	60	0.59	51	0.47	122	1.09
Gm9800	ENSMUSG00000045799		581.848	0.772304	0.192998	18.6761	8.8e-05	0.000572234	687	61.93	673	56.69	647	54.01	827	47.24	464	36.59	395	32.19	531	37.79	446	29.94	574	37.08
Vps33b	ENSMUSG00000030534		355.918	-0.549196	0.191667	18.6712	8.82e-05	0.000573341	248	5.89	302	6.7	282	6.2	301	4.53	308	6.4	260	5.58	449	8.42	514	9.09	646	10.99
Fmnl1	ENSMUSG00000055805		911.539	-0.00870772	0.195218	18.6563	8.89e-05	0.000577315	890	15.01	932	14.69	883	13.79	866	9.25	585	8.63	583	8.89	1431	19.05	881	11.06	1261	15.24
Msantd1	ENSMUSG00000051246		89.7956	-1.27367	0.303894	18.652	8.91e-05	0.000578264	39	1.11	46	1.22	41	1.08	148	2.66	83	2.06	103	2.64	121	2.71	105	2.22	176	3.58
Ndufb10	ENSMUSG00000040048		5739.81	-0.611566	0.175057	18.649	8.92e-05	0.000578814	3725	252.19	3288	208.03	3574	224.08	10182	436.86	6380	377.88	5795	354.71	6217	332.33	6210	313.06	9006	436.92
Rbfox1	ENSMUSG00000008658		5726.44	-0.363865	0.106421	18.6327	8.99e-05	0.000583259	4241	84.18	4678	86.77	4683	86.08	6888	86.64	4772	82.87	4901	87.95	7864	123.25	7700	113.81	7512	106.85
Phkg2	ENSMUSG00000030815		624.002	-0.614333	0.149707	18.6258	9.03e-05	0.000584952	430	8.86	486	9.36	402	7.67	753	9.83	570	10.27	540	10.06	861	14	816	12.52	987	14.57
Akr1b3	ENSMUSG00000001642		609.72	0.826411	0.190691	18.609	9.1e-05	0.000589593	632	6.21	687	6.31	677	6.16	799	4.98	551	4.74	642	5.7	361	2.8	501	3.67	631	4.44
Rap2c	ENSMUSG00000050029		195.965	1.1951	0.27733	18.6019	9.13e-05	0.000591357	170	3.95	265	5.76	247	5.32	270	3.98	170	3.46	234	4.92	171	3.14	125	2.16	93	1.55
Coro1b	ENSMUSG00000024835		100.967	1.09075	0.252729	18.5946	9.17e-05	0.00059323	118	4.1	113	3.67	118	3.8	118	2.6	102	3.1	110	3.45	67	1.84	87	2.25	63	1.57
Slc29a1	ENSMUSG00000023942		582.08	2.00778	0.568166	18.5798	9.24e-05	0.000597113	518	10.65	559	10.74	569	10.83	1389	18.1	803	14.44	914	16.99	152	2.47	339	5.19	54	0.8
Gm1821	ENSMUSG00000044285		3126.36	-0.343526	0.126172	18.5794	9.24e-05	0.000597113	2281	272.38	2032	226.75	2150	237.76	4915	371.94	3624	378.59	3373	364.14	3153	297.27	3782	336.28	3944	337.48
Slc7a5	ENSMUSG00000040010		223.26	0.376874	0.285382	18.5689	9.29e-05	0.000599936	291	6.47	249	5.17	244	5.02	130	1.83	114	2.22	161	3.23	232	4.07	383	6.34	189	3.01
Ppp2r1a	ENSMUSG00000007564		9595.16	-0.56745	0.139839	18.565	9.3e-05	0.000600803	6642	162.15	6852	156.32	7212	163.05	12488	193.2	9541	203.77	6826	150.66	13581	261.78	12980	235.96	13918	243.48
Ash2l	ENSMUSG00000031575		923.475	-0.472383	0.117229	18.5597	9.33e-05	0.000602069	639	5.87	696	5.98	726	6.18	1122	6.53	879	7.06	784	6.51	1173	8.51	1298	8.88	1306	8.6
Fstl1	ENSMUSG00000022816		498.516	-0.45274	0.18423	18.5504	9.37e-05	0.000604324	285	4.78	328	5.14	326	5.06	850	9.03	632	9.27	573	8.69	491	6.5	737	9.2	474	5.7
Gm15706	ENSMUSG00000086013		86.2672	-0.0689307	0.358276	18.5502	9.37e-05	0.000604324	82	7.52	94	8.05	100	8.49	71	4.12	32	2.57	30	2.49	69	4.99	187	12.76	130	8.54
Smim12	ENSMUSG00000042380		1347.16	-0.587075	0.156869	18.5429	9.41e-05	0.000606211	855	68.93	817	61.55	906	67.64	2241	114.49	1470	103.68	1318	96.07	1404	89.37	1710	102.65	2019	116.64
Mafk	ENSMUSG00000018143		152.005	1.05784	0.280032	18.5357	9.44e-05	0.000608076	202	4.27	210	4.14	176	3.44	145	1.94	159	2.94	75	1.43	146	2.43	112	1.76	114	1.73
Mrpl51	ENSMUSG00000030335		1740.74	-0.363966	0.15821	18.5215	9.51e-05	0.000611139	1157	23.58	1150	21.9	1142	21.55	3141	40.57	1960	34.94	1958	36.08	1652	26.58	1841	27.94	2387	34.86
Arhgap26	ENSMUSG00000036452		1008	-0.246758	0.149064	18.5243	9.5e-05	0.000611139	646	3.07	724	3.22	715	3.15	1661	5	1382	5.75	1030	4.43	1164	4.37	1026	3.63	1067	3.63
Bach2	ENSMUSG00000040270		74.3614	1.46353	0.344142	18.5224	9.5e-05	0.000611139	106	0.88	105	0.81	87	0.67	106	0.56	63	0.46	47	0.35	52	0.34	62	0.38	29	0.17
AI837181	ENSMUSG00000047423		725.159	-0.686292	0.16228	18.5235	9.5e-05	0.000611139	478	25.76	488	24.57	503	25.1	1030	35.17	579	27.3	644	31.38	934	39.74	994	39.89	1198	46.26
Snapc5	ENSMUSG00000032398		627.703	-0.222096	0.166454	18.5192	9.52e-05	0.000611511	419	28.11	389	24.39	474	29.45	1177	50.05	701	41.15	755	45.8	628	33.27	604	30.18	743	35.72
Rab11fip2	ENSMUSG00000040022		762.892	-0.404579	0.195602	18.5161	9.53e-05	0.000612152	663	8.98	620	7.85	638	8.01	679	5.83	531	6.3	562	6.89	874	9.35	1004	10.13	1496	14.53
Ube3c	ENSMUSG00000039000		705.976	-0.103024	0.160053	18.5149	9.54e-05	0.00061219	625	5.4	688	5.55	665	5.32	554	3.03	551	4.16	557	4.35	924	6.3	1006	6.47	875	5.41
Rgs4	ENSMUSG00000038530		4194.34	-0.700874	0.184541	18.5124	9.55e-05	0.000612635	2313	61.52	2696	67.01	2582	63.59	6080	102.47	5128	119.31	4433	106.59	6664	139.94	5470	108.33	4056	77.3
Slc16a14	ENSMUSG00000026220		256.492	-0.972397	0.251135	18.5097	9.56e-05	0.000613165	164	4.03	162	3.72	160	3.64	267	4.16	260	5.59	152	3.38	308	5.98	399	7.3	559	9.85
Wasf1	ENSMUSG00000019831		7612.85	-0.313725	0.104359	18.5012	9.61e-05	0.000615452	5673	163.78	6619	178.57	6289	168.14	8507	155.64	6282	158.66	6710	175.14	9747	222.18	10379	223.12	10349	214.09
Smarcd3	ENSMUSG00000028949		886.712	-1.18829	0.50918	18.4938	9.64e-05	0.000617401	606	9.75	570	8.57	639	9.52	272	2.77	174	2.45	613	8.92	1352	17.18	1967	23.57	2177	25.1
Rc3h1	ENSMUSG00000040423		327.883	0.541564	0.219163	18.483	9.69e-05	0.000620438	254	1.85	327	2.23	262	1.77	448	2.07	390	2.49	526	3.47	217	1.25	279	1.51	270	1.41
Trip11	ENSMUSG00000021188		511.459	0.455529	0.148151	18.4694	9.76e-05	0.000624326	418	3.39	482	3.66	488	3.67	826	4.25	569	4.04	567	4.16	434	2.78	502	3.03	400	2.33
Pkd2	ENSMUSG00000034462		354.049	0.24257	0.195581	18.4427	9.89e-05	0.000632391	362	2.93	391	2.96	384	2.88	281	1.44	203	1.44	302	2.21	390	2.49	469	2.83	412	2.39
Zfp800	ENSMUSG00000039841		250.697	0.802224	0.187471	18.4389	9.91e-05	0.000633258	288	4.91	289	4.61	258	4.08	304	3.29	212	3.16	259	3.99	207	2.79	198	2.51	228	2.79
Usp45	ENSMUSG00000040455		547.064	0.817891	0.195712	18.432	9.94e-05	0.000635128	474	6.27	658	8.14	595	7.29	712	5.97	500	5.79	686	8.21	445	4.65	477	4.7	367	3.48
Pick1	ENSMUSG00000068206		548.87	-0.814006	0.208362	18.4303	9.95e-05	0.000635344	353	3.74	379	3.76	367	3.6	643	4.32	588	5.45	301	2.89	832	6.97	843	6.66	876	6.66
AC131720.1	ENSMUSG00000111990		62.1642	-1.84647	0.467349	18.4264	9.97e-05	0.000636266	14	0.54	22	0.79	22	0.79	55	1.35	85	2.87	115	4.02	90	2.75	130	3.74	55	1.52
Keap1	ENSMUSG00000003308		632.794	-0.844422	0.247108	18.411	0.000100484	0.000640499	387	6.79	479	7.86	444	7.22	555	6.18	689	10.58	294	4.67	873	12.1	1101	14.39	1136	14.29
Mphosph9	ENSMUSG00000038126		198.227	0.835793	0.197122	18.4116	0.000100454	0.000640499	201	1.94	226	2.04	248	2.21	245	1.5	188	1.59	170	1.48	168	1.28	142	1.02	188	1.3
A930038B10Rik	ENSMUSG00000097310		74.2219	-1.52754	0.356112	18.3938	0.000101355	0.000645716	25	0.33	41	0.51	36	0.44	94	0.79	72	0.84	60	0.72	94	0.99	102	1.01	192	1.83
Kif21b	ENSMUSG00000041642		203.765	1.07136	0.250124	18.3889	0.000101602	0.000646897	237	1.6	269	1.7	225	1.41	239	1.02	245	1.45	137	0.84	136	0.73	197	0.99	128	0.62
Bex3	ENSMUSG00000046432		6058.08	-0.39344	0.130895	18.386	0.00010175	0.000646897	4042	342.28	4054	320.81	4267	334.62	9682	519.57	7127	527.98	6174	472.67	6192	414	6973	439.68	8331	505.52
Lonp2	ENSMUSG00000047866		1541.19	-0.372846	0.13229	18.3877	0.000101662	0.000646897	1190	18.34	1288	18.55	1264	18.04	1627	15.89	1462	19.71	1072	14.94	2057	25.03	2213	25.4	2130	23.52
Sars	ENSMUSG00000068739		3162.43	-0.515132	0.121144	18.3866	0.000101719	0.000646897	1927	30.88	2363	35.38	2320	34.43	4560	46.3	3192	44.75	2890	41.87	3718	47.04	4589	54.75	4170	47.88
Ephb6	ENSMUSG00000029869		538.84	-0.414345	0.165135	18.3808	0.000102014	0.000648242	429	9.37	442	9.02	448	9.06	627	8.68	411	7.85	345	6.81	770	13.28	878	14.28	675	10.56
Mars	ENSMUSG00000040354		793.877	-0.503018	0.151254	18.372	0.000102462	0.000650757	571	13.74	641	14.42	613	13.66	981	14.96	638	13.44	574	12.49	1145	21.76	1272	22.8	997	17.2
Ccl27a	ENSMUSG00000073888		1341.66	-0.542034	0.181727	18.365	0.000102821	0.000652699	848	29.39	850	27.53	785	25.2	2350	51.62	1699	51.52	1357	42.53	1360	37.22	1385	35.75	2043	50.75
Lhfpl5	ENSMUSG00000062252		107.649	-0.984732	0.345139	18.3534	0.000103422	0.000656175	46	3.04	49	3.02	49	3	248	10.38	139	8.03	131	7.82	82	4.27	202	9.93	96	4.54
Smg7	ENSMUSG00000042772		975.229	0.297113	0.172346	18.341	0.000104064	0.000659912	726	9.43	793	9.63	865	10.41	1362	11.22	1127	12.81	1470	17.27	774	7.94	924	8.94	866	8.06
Cbfa2t2	ENSMUSG00000038533		881.091	-0.600281	0.158442	18.3276	0.000104763	0.000663982	617	5.88	660	5.87	636	5.61	996	6.01	892	7.43	616	5.3	1285	9.66	1397	9.91	1148	7.84
Lrrc75a	ENSMUSG00000046417		30.0422	1.84148	0.460359	18.3267	0.000104814	0.000663982	40	1.58	42	1.55	56	2.05	19	0.47	28	0.97	21	0.75	13	0.4	24	0.7	14	0.4
Uchl1	ENSMUSG00000029223		6601.18	-0.28534	0.155403	18.3231	0.000105001	0.000664666	4579	231.18	4428	208.91	4382	204.88	12254	392.06	8355	369.02	6509	297.1	6243	248.86	6949	261.24	8429	304.94
Vstm5	ENSMUSG00000031937		217.266	-1.06392	0.247531	18.3225	0.00010503	0.000664666	125	5.17	135	5.22	106	4.06	285	7.47	250	9.05	155	5.8	251	8.2	431	13.28	336	9.96
Rpl31	ENSMUSG00000073702		408.012	-0.804091	0.220739	18.3193	0.000105199	0.000665398	248	12.29	210	9.73	226	10.38	695	21.83	477	20.69	436	19.54	386	15.11	492	18.16	710	25.22
Rnd1	ENSMUSG00000054855		337.602	-0.749052	0.182406	18.3115	0.000105609	0.000667648	232	6.44	212	5.5	231	5.94	423	7.44	298	7.24	283	7.11	571	12.52	483	9.99	441	8.78
Mycn	ENSMUSG00000037169		75.9348	-1.66315	0.39782	18.2943	0.000106523	0.000673078	35	0.88	30	0.7	20	0.46	108	1.71	123	2.69	58	1.31	86	1.7	175	3.26	99	1.77
Mrps34	ENSMUSG00000038880		1104.84	-0.82181	0.206352	18.2829	0.000107131	0.000676577	690	27.54	585	21.82	634	23.44	1921	48.6	1270	44.35	955	34.47	1205	37.98	1336	39.71	1939	55.47
Ddx21	ENSMUSG00000020075		143.499	1.03257	0.253565	18.2792	0.000107333	0.000677503	180	2.86	172	2.56	178	2.62	164	1.65	107	1.49	129	1.86	81	1.02	110	1.3	153	1.74
Fam131a	ENSMUSG00000050821		9873.1	-0.452927	0.138939	18.2729	0.000107669	0.000679278	7497	216.51	7635	206.05	7913	211.63	12219	223.63	8877	224.28	6475	169.06	12902	294.2	13981	300.66	14824	306.78
Pard6a	ENSMUSG00000005699		699.481	-0.566257	0.158417	18.2621	0.000108252	0.000682605	456	23.75	422	20.54	461	22.24	1213	40.04	796	36.27	646	30.42	785	32.28	916	35.52	925	34.52
Ttc4	ENSMUSG00000025413		893.823	-0.598357	0.141829	18.2496	0.000108928	0.000686519	623	14.39	567	12.24	674	14.41	1032	15.1	874	17.66	851	17.77	1100	20.06	1284	22.08	1353	22.39
Plxdc1	ENSMUSG00000017417		133.686	0.333771	0.339761	18.235	0.000109726	0.000691198	148	2.52	172	2.74	160	2.52	72	0.78	103	1.54	39	0.6	109	1.47	236	2.99	162	1.98
Sh3glb2	ENSMUSG00000026860		1993.87	-0.709094	0.165491	18.2298	0.000110014	0.000692659	1306	26.97	1274	24.59	1334	25.51	2621	34.3	2181	39.4	1603	29.93	2310	37.66	2717	41.78	3454	51.11
Cltc	ENSMUSG00000047126		5447.99	0.355613	0.106771	18.2147	0.000110849	0.00069756	4591	44.51	5095	46.16	5150	46.24	7573	46.53	5777	49	6227	54.58	4891	37.44	5254	37.93	5161	35.85
Epb41l5	ENSMUSG00000026383		61.2465	0.328986	0.373049	18.2124	0.000110978	0.000698015	29	0.16	49	0.26	43	0.22	128	0.45	74	0.36	119	0.6	54	0.24	40	0.17	32	0.13
Gda	ENSMUSG00000058624		1776.97	-0.480163	0.146654	18.2061	0.000111325	0.000699838	959	12.88	1286	16.14	1270	15.8	2489	21.18	2144	25.19	2017	24.49	1845	19.56	2208	22.08	2416	23.25
Map6d1	ENSMUSG00000041205		789.083	0.0263842	0.168664	18.2022	0.000111546	0.000700867	702	17.67	810	19.06	819	19.09	783	12.49	581	12.8	505	11.49	1190	23.65	922	17.28	892	16.09
Sdhd	ENSMUSG00000000171		3742.69	-0.351983	0.118753	18.1977	0.000111797	0.000701731	2441	163.38	2710	169.51	2684	166.37	5771	244.79	3822	223.8	4360	263.84	3998	211.28	4483	223.43	4734	227.05
Rps23-ps1	ENSMUSG00000100755		67.5234	1.41239	0.329013	18.1986	0.000111747	0.000701731	83	16.09	91	16.49	79	14.18	115	14.13	56	9.5	54	9.46	31	4.75	41	5.92	54	7.5
Mbd3	ENSMUSG00000035478		940.639	-0.307438	0.140801	18.1955	0.000111915	0.000702114	795	32.97	750	29.06	830	31.87	907	23.83	810	29.38	708	26.54	1150	37.65	1291	39.86	1450	43.09
Nr2f6	ENSMUSG00000002393		155.508	-0.30356	0.224422	18.1935	0.000112029	0.000702477	123	3.4	149	3.85	148	3.79	158	2.77	109	2.63	72	1.8	231	5.04	235	4.83	217	4.3
Klhl40	ENSMUSG00000074001		82.2129	-1.5581	0.376539	18.1889	0.000112288	0.000703741	41	1.35	28	0.86	47	1.43	71	1.48	93	2.68	54	1.61	100	2.6	223	5.47	133	3.14
Tspan5	ENSMUSG00000028152		2492.39	-0.0748727	0.158849	18.1875	0.000112364	0.000703856	2145	23.92	2443	25.46	2464	25.45	2400	16.96	1726	16.84	1873	18.88	3838	33.79	2846	23.63	3063	24.47
Akirin1	ENSMUSG00000023075		1875	0.558444	0.156159	18.182	0.000112674	0.000705442	1772	42.32	2324	51.87	2075	45.89	2147	32.49	1470	30.71	1597	34.48	2094	39.49	1757	31.25	1649	28.22
Fam20a	ENSMUSG00000020614		42.7766	-0.848001	0.44402	18.1511	0.000114431	0.000715718	20	0.45	11	0.23	21	0.44	84	1.21	86	1.71	60	1.23	26	0.47	60	1.01	39	0.63
Polr3h	ENSMUSG00000022476		748.25	-0.533695	0.133671	18.1513	0.000114417	0.000715718	460	15.08	513	15.71	537	16.3	1098	22.81	853	24.46	686	20.33	893	23.11	1012	24.7	982	23.06
B230217O12Rik	ENSMUSG00000097785		60.2587	-1.67281	0.401625	18.1491	0.000114543	0.000716052	24	1.2	26	1.22	30	1.39	88	2.8	37	1.62	45	2.04	64	2.54	163	6.09	113	4.06
Cask	ENSMUSG00000031012		1450.47	-0.683442	0.178543	18.1322	0.000115515	0.000721396	920	8.29	1083	9.12	1053	8.79	1274	7.27	1210	9.54	1492	12.15	2234	15.89	2135	14.32	2094	13.52
Cramp1l	ENSMUSG00000038002		134.849	1.02194	0.260336	18.1326	0.000115493	0.000721396	143	1.57	123	1.26	158	1.6	175	1.22	165	1.58	164	1.63	111	0.96	93	0.76	71	0.56
Fam212b	ENSMUSG00000048458		1295.38	-0.39934	0.164574	18.1223	0.000116087	0.000724603	1036	17.85	1085	17.47	1069	17.06	1446	15.79	919	13.86	938	14.61	2170	29.53	1615	20.72	1745	21.55
Ptges2	ENSMUSG00000026820		1201.65	-0.726651	0.195336	18.1202	0.00011621	0.000725004	849	13.83	811	12.35	850	12.82	1009	10.42	947	13.5	1231	18.13	1559	20.05	1836	22.27	2110	24.63
Arhgef12	ENSMUSG00000059495		595.6	0.624339	0.146984	18.1177	0.000116355	0.000725542	578	3.5	618	3.49	643	3.6	762	2.92	609	3.22	592	3.24	542	2.59	576	2.59	456	1.98
Cxxc5	ENSMUSG00000046668		630.516	0.158002	0.153359	18.0926	0.000117823	0.000734327	643	23.33	615	20.85	658	22.11	588	13.52	525	16.66	427	14.01	810	23.2	774	20.91	682	17.73
Ddn	ENSMUSG00000059213		1551.23	-0.567929	0.134198	18.0912	0.000117911	0.000734504	1031	22.71	1077	22.17	1152	23.5	1921	26.82	1581	30.47	1377	27.43	1904	33.12	2020	33.14	2463	38.88
Hddc2	ENSMUSG00000000295		320.113	-0.812842	0.222224	18.0843	0.000118315	0.000736646	185	4.35	178	3.91	174	3.78	535	7.96	324	6.66	392	8.32	316	5.86	386	6.75	550	9.26
Cdkn2d	ENSMUSG00000096472		2413.05	-0.43231	0.1242	18.0812	0.000118498	0.000737412	1637	85.69	1594	77.98	1723	83.53	3856	127.92	2573	117.83	2439	115.43	2879	118.99	2788	108.67	3162	118.61
Dyrk2	ENSMUSG00000028630		766.01	0.549132	0.144479	18.0566	0.000119969	0.000746191	699	9.21	755	9.3	758	9.25	957	7.99	852	9.82	905	10.78	648	6.74	684	6.71	664	6.27
Ndufs1	ENSMUSG00000025968		3278.54	-0.328216	0.10834	18.0454	0.000120642	0.000749622	2413	24.59	2844	27.08	2703	25.51	3651	23.58	2776	24.75	2828	26.05	4368	35.14	4334	32.88	4471	32.65
Dus2	ENSMUSG00000031901		325.108	-0.799065	0.189206	18.0454	0.000120642	0.000749622	193	4.72	230	5.26	200	4.53	367	5.69	362	7.75	274	6.06	392	7.57	499	9.09	544	9.54
Abhd13	ENSMUSG00000040396		596.657	0.122234	0.194789	18.0293	0.000121616	0.000755291	580	9.21	636	9.43	630	9.26	437	4.4	385	5.35	488	7	848	10.63	727	8.59	656	7.46
Nefh	ENSMUSG00000020396		360.175	-0.619238	0.151998	18.0262	0.000121802	0.000756065	223	4.6	238	4.59	242	4.62	527	6.89	375	6.77	359	6.7	489	7.96	462	7.1	473	6.99
Rps20	ENSMUSG00000028234		517.148	0.927759	0.21906	18.0238	0.00012195	0.000756603	602	12.16	547	10.32	549	10.27	864	11.06	540	9.54	396	7.23	324	5.17	351	5.28	509	7.37
Gpr75	ENSMUSG00000043999		208.681	0.166083	0.187546	18.0217	0.000122081	0.000757037	190	5.35	233	6.13	230	6	171	3.05	160	3.94	140	3.56	244	5.42	287	6.02	237	4.78
Slc44a1	ENSMUSG00000028412		502.074	1.21272	0.28786	18.0052	0.000123092	0.000762923	591	7.01	686	7.61	615	6.76	446	3.35	376	3.9	604	6.48	465	4.36	385	3.4	221	1.88
Mcee	ENSMUSG00000033429		545.184	0.0564321	0.155648	17.9836	0.000124429	0.000770822	420	36.2	395	31.81	422	33.68	1021	55.77	657	49.54	593	46.21	470	31.98	530	34.01	575	35.51
Adgra1	ENSMUSG00000025475		1188.59	-0.591566	0.248668	17.9813	0.000124567	0.000771291	666	10.19	654	9.35	674	9.55	2101	20.37	2051	27.45	1116	15.43	967	11.68	1932	22.01	1105	12.11
Atp6v1g1	ENSMUSG00000039105		4797.28	0.0744495	0.151114	17.9661	0.000125517	0.00077678	3644	264.53	3573	242.39	3771	253.52	8286	381.19	5508	349.8	5912	388.01	3846	220.44	4323	233.68	5654	294.11
Ralgapb	ENSMUSG00000027652		639.067	0.187968	0.193829	17.9634	0.000125692	0.000777475	673	4.27	665	3.94	674	3.96	485	1.95	388	2.15	545	3.12	830	4.16	817	3.86	684	3.11
Zkscan17	ENSMUSG00000020472		38.808	2.023	0.503277	17.9584	0.000126001	0.000778994	58	1.05	44	0.74	35	0.58	73	0.83	70	1.1	21	0.34	11	0.16	18	0.24	16	0.21
Mrpl41	ENSMUSG00000036850		1983.78	-0.309185	0.118224	17.9513	0.000126455	0.000781408	1416	131.38	1367	118.53	1404	120.64	3231	189.98	2175	176.55	2112	177.17	2097	153.63	2333	161.19	2437	162.03
Peli1	ENSMUSG00000020134		1397.01	0.226619	0.137942	17.9486	0.00012662	0.000781648	1301	16.36	1497	17.59	1485	17.29	1458	11.62	1023	11.25	1105	12.56	1762	17.49	1504	14.08	1548	13.95
Bend5	ENSMUSG00000028545		337.555	-0.726792	0.185192	17.9487	0.000126618	0.000781648	219	8.57	224	8.19	249	9.03	384	9.53	327	11.2	257	9.09	394	12.18	538	15.68	586	16.44
[truncated: 2,600 more rows]
