# Supplementary material for: A comparison of the impact on neuronal transcriptome and cognition of rAAV5 transduction with three different doses in the mouse hippocampus
Source: Front Mol Neurosci. 2023 Jul 14;16:1195327. doi: 10.3389/fnmol.2023.1195327 (PMC10375024; doi:10.3389/fnmol.2023.1195327)
Supplement: Supplementary file 2 [file Table_2.XLS]

## Sheet: Sheet1
Supplementary Table. DEGs for different profiles
Profile	pro9		pro8		pro7		pro5		pro6		pro4
	geneID	Genename	geneID	Genename	geneID	Genename	geneID	Genename	geneID	Genename	geneID	Genename
	ENSMUSG00000000001	Gnai3	ENSMUSG00000019923	Zwint	ENSMUSG00000037492	Zmat4	ENSMUSG00000000078	Klf6	ENSMUSG00000000374	Trappc10	ENSMUSG00000017009	Sdc4
	ENSMUSG00000000131	Xpo6	ENSMUSG00000017764	Zswim1	ENSMUSG00000034949	Zfr2	ENSMUSG00000000792	Slc5a5	ENSMUSG00000001729	Akt1	ENSMUSG00000020423	Btg2
	ENSMUSG00000000134	Tfe3	ENSMUSG00000075227	Znhit2	ENSMUSG00000074282	Zfp94	ENSMUSG00000001999	Blvra	ENSMUSG00000002409	Dyrk1b	ENSMUSG00000021127	Zfp36l1
	ENSMUSG00000000149	Gna12	ENSMUSG00000059518	Znhit1	ENSMUSG00000060336	Zfp937	ENSMUSG00000002985	Apoe	ENSMUSG00000002733	Plekha3	ENSMUSG00000021250	Fos
	ENSMUSG00000000276	Dgke	ENSMUSG00000009076	Zmat5	ENSMUSG00000044081	Zfp85os	ENSMUSG00000003949	Hlf	ENSMUSG00000003135	Cnot11	ENSMUSG00000022969	Il10rb
	ENSMUSG00000000278	Scpep1	ENSMUSG00000027582	Zgpat	ENSMUSG00000058331	Zfp85	ENSMUSG00000005043	Sgsh	ENSMUSG00000003346	Abhd17a	ENSMUSG00000023367	Tmem176a
	ENSMUSG00000000346	Dazap2	ENSMUSG00000024792	Zfpl1	ENSMUSG00000038895	Zfp653	ENSMUSG00000005447	Pafah1b3	ENSMUSG00000004455	Ppp1cc	ENSMUSG00000024190	Dusp1
	ENSMUSG00000000420	Galnt1	ENSMUSG00000060314	Zfp941	ENSMUSG00000027667	Zfp639	ENSMUSG00000005483	Dnajb1	ENSMUSG00000005698	Ctcf	ENSMUSG00000024663	Rab3il1
	ENSMUSG00000000441	Raf1	ENSMUSG00000031728	Zfp821	ENSMUSG00000050605	Zfp61	ENSMUSG00000006235	Epor	ENSMUSG00000006058	Snf8	ENSMUSG00000024885	Aldh3b1
	ENSMUSG00000000486	Sept1	ENSMUSG00000054716	Zfp771	ENSMUSG00000024220	Zfp523	ENSMUSG00000006611	Hfe	ENSMUSG00000007411	Mark3	ENSMUSG00000025492	Ifitm3
	ENSMUSG00000000489	Pdgfb	ENSMUSG00000034429	Zfp707	ENSMUSG00000062761	Zfp512	ENSMUSG00000007039	Ddah2	ENSMUSG00000008305	Tle1	ENSMUSG00000027287	Snap23
	ENSMUSG00000000594	Gm2a	ENSMUSG00000044676	Zfp612	ENSMUSG00000037001	Zfp39	ENSMUSG00000008036	Ap2s1	ENSMUSG00000009555	Cdk9	ENSMUSG00000027712	Anxa5
	ENSMUSG00000000628	Hk2	ENSMUSG00000066721	Zfp575	ENSMUSG00000085436	Zfp335os	ENSMUSG00000013846	St3gal1	ENSMUSG00000014859	E2f4	ENSMUSG00000027962	Vcam1
	ENSMUSG00000000708	Kat2b	ENSMUSG00000000823	Zfp512b	ENSMUSG00000043602	Zfp3	ENSMUSG00000014547	Wdfy2	ENSMUSG00000015937	H2afy	ENSMUSG00000030560	Ctsc
	ENSMUSG00000000732	Icosl	ENSMUSG00000064264	Zfp428	ENSMUSG00000057101	Zfp180	ENSMUSG00000015766	Eps8	ENSMUSG00000016262	Sertad4	ENSMUSG00000039450	Dcxr
	ENSMUSG00000000738	Spg7	ENSMUSG00000027016	Zfp385b	ENSMUSG00000029587	Zfp12	ENSMUSG00000017167	Cntnap1	ENSMUSG00000017417	Plxdc1	ENSMUSG00000042684	Npl
	ENSMUSG00000000740	Rpl13	ENSMUSG00000031711	Zfp330	ENSMUSG00000034265	Zdhhc14	ENSMUSG00000018672	Copz2	ENSMUSG00000017781	Pitpna	ENSMUSG00000053560	Ier2
	ENSMUSG00000000787	Ddx3x	ENSMUSG00000062012	Zfp13	ENSMUSG00000021012	Zc3h14	ENSMUSG00000019890	Nts	ENSMUSG00000018501	Ncor1	ENSMUSG00000060639	Hist1h4i
	ENSMUSG00000000804	Usp32	ENSMUSG00000026197	Zfand2b	ENSMUSG00000066687	Zbtb16	ENSMUSG00000020053	Igf1	ENSMUSG00000018509	Cenpv	ENSMUSG00000062382	Ftl1-ps1
	ENSMUSG00000000881	Dlg3	ENSMUSG00000031428	Zcchc18	ENSMUSG00000019470	Xab2	ENSMUSG00000020593	Lpin1	ENSMUSG00000019843	Fyn	ENSMUSG00000066026	Dhrs3
	ENSMUSG00000000959	Oxa1l	ENSMUSG00000028772	Zcchc17	ENSMUSG00000029364	Wsb2	ENSMUSG00000020614	Fam20a	ENSMUSG00000019854	Reps1	ENSMUSG00000072620	Slfn2
	ENSMUSG00000001123	Lgals9	ENSMUSG00000036699	Zcchc12	ENSMUSG00000021400	Wrnip1	ENSMUSG00000021010	Npas3	ENSMUSG00000020349	Ppp2ca
	ENSMUSG00000001156	Mxd1	ENSMUSG00000028952	Zbtb48	ENSMUSG00000036856	Wnt4	ENSMUSG00000021278	Amn	ENSMUSG00000022092	Ppp3cc
	ENSMUSG00000001211	Agpat3	ENSMUSG00000076432	Ywhaq	ENSMUSG00000025722	Wdr73	ENSMUSG00000021453	Gadd45g	ENSMUSG00000022742	Cpox
	ENSMUSG00000001248	Gramd1a	ENSMUSG00000018965	Ywhah	ENSMUSG00000066357	Wdr6	ENSMUSG00000021693	Kif2a	ENSMUSG00000022848	Dirc2
	ENSMUSG00000001280	Sp1	ENSMUSG00000039770	Ypel5	ENSMUSG00000066643	Wdr35	ENSMUSG00000021708	Rasgrf2	ENSMUSG00000023191	P3h3
	ENSMUSG00000001300	Efnb2	ENSMUSG00000022773	Ypel1	ENSMUSG00000037843	Vstm2l	ENSMUSG00000021773	Comtd1	ENSMUSG00000023460	Rab12
	ENSMUSG00000001323	Srr	ENSMUSG00000048967	Yjefn3	ENSMUSG00000039257	Vstm2b	ENSMUSG00000021838	Samd4	ENSMUSG00000024970	AI846148
	ENSMUSG00000001334	Fndc5	ENSMUSG00000032182	Yipf2	ENSMUSG00000024797	Vps51	ENSMUSG00000022177	Haus4	ENSMUSG00000025049	Taf5
	ENSMUSG00000001348	Acp5	ENSMUSG00000020171	Yeats4	ENSMUSG00000043614	Vps37d	ENSMUSG00000022353	Mtss1	ENSMUSG00000025103	Btbd1
	ENSMUSG00000001376	Vps50	ENSMUSG00000022792	Yars2	ENSMUSG00000030534	Vps33b	ENSMUSG00000022419	Deptor	ENSMUSG00000025134	Alyref
	ENSMUSG00000001418	Glmp	ENSMUSG00000028811	Yars	ENSMUSG00000034216	Vps18	ENSMUSG00000022899	Slc15a2	ENSMUSG00000025223	Ldb1
	ENSMUSG00000001576	Ergic1	ENSMUSG00000025027	Xpnpep1	ENSMUSG00000025437	Usp33	ENSMUSG00000022957	Itsn1	ENSMUSG00000025499	Hras
	ENSMUSG00000001627	Ifrd1	ENSMUSG00000004637	Wwox	ENSMUSG00000026854	Usp20	ENSMUSG00000023064	Sncg	ENSMUSG00000026426	Arl8a
	ENSMUSG00000001630	Stk38l	ENSMUSG00000023147	Wrb	ENSMUSG00000031066	Usp11	ENSMUSG00000023913	Pla2g7	ENSMUSG00000026974	Zmynd19
	ENSMUSG00000001642	Akr1b3	ENSMUSG00000029029	Wrap73	ENSMUSG00000031826	Usp10	ENSMUSG00000023927	Satb1	ENSMUSG00000027357	Crls1
	ENSMUSG00000001751	Naglu	ENSMUSG00000041346	Wrap53	ENSMUSG00000026839	Upp2	ENSMUSG00000023942	Slc29a1	ENSMUSG00000027999	Pla2g12a
	ENSMUSG00000001768	Rin2	ENSMUSG00000021994	Wnt5a	ENSMUSG00000002058	Unc119	ENSMUSG00000024063	Lbh	ENSMUSG00000028284	Map3k7
	ENSMUSG00000001794	Capns1	ENSMUSG00000086040	Wipf3	ENSMUSG00000020923	Ubtf	ENSMUSG00000024177	Nme4	ENSMUSG00000028541	B4galt2
	ENSMUSG00000001833	43715	ENSMUSG00000005150	Wdr83	ENSMUSG00000030870	Ubfd1	ENSMUSG00000024187	Fam234a	ENSMUSG00000028557	Rnf11
	ENSMUSG00000001847	Rac1	ENSMUSG00000040389	Wdr47	ENSMUSG00000058317	Ube2e2	ENSMUSG00000024486	Hbegf	ENSMUSG00000028747	Htr6
	ENSMUSG00000001910	Nacc1	ENSMUSG00000039715	Wdr34	ENSMUSG00000036352	Ubac1	ENSMUSG00000024526	Cidea	ENSMUSG00000028796	Phc2
	ENSMUSG00000001962	Fam50a	ENSMUSG00000025737	Wdr24	ENSMUSG00000054000	Tusc1	ENSMUSG00000024646	Cyb5a	ENSMUSG00000029234	Tmem165
	ENSMUSG00000001964	Emd	ENSMUSG00000035754	Wdr18	ENSMUSG00000026885	Ttll11	ENSMUSG00000024754	Tmem2	ENSMUSG00000029346	Srrd
	ENSMUSG00000001995	Sipa1l2	ENSMUSG00000034341	Wbp2	ENSMUSG00000042734	Ttc9	ENSMUSG00000025037	Maoa	ENSMUSG00000029394	Cdk2ap1
	ENSMUSG00000002014	Ssr4	ENSMUSG00000019831	Wasf1	ENSMUSG00000042298	Ttc19	ENSMUSG00000025195	Dnmbp	ENSMUSG00000029640	Usp12
	ENSMUSG00000002028	Kmt2a	ENSMUSG00000021266	Wars	ENSMUSG00000039485	Tspyl4	ENSMUSG00000025464	Paox	ENSMUSG00000030034	Ino80b
	ENSMUSG00000002103	Acp2	ENSMUSG00000021124	Vti1b	ENSMUSG00000001763	Tspan33	ENSMUSG00000025739	Gng13	ENSMUSG00000030189	Ybx3
	ENSMUSG00000002105	Slc39a13	ENSMUSG00000031937	Vstm5	ENSMUSG00000041710	Trpc5	ENSMUSG00000025792	Slc25a10	ENSMUSG00000030638	Sh3gl3
	ENSMUSG00000002107	Celf2	ENSMUSG00000048834	Vstm2a	ENSMUSG00000042766	Trim46	ENSMUSG00000026094	Stk17b	ENSMUSG00000030753	Thap12
	ENSMUSG00000002221	Paxip1	ENSMUSG00000024319	Vps52	ENSMUSG00000022043	Trim35	ENSMUSG00000026315	Serpinb8	ENSMUSG00000032285	Dnaja4
	ENSMUSG00000002222	Rmnd5a	ENSMUSG00000015747	Vps45	ENSMUSG00000051675	Trim32	ENSMUSG00000026399	Cd55	ENSMUSG00000032350	Gclc
	ENSMUSG00000002227	Mov10	ENSMUSG00000031988	Vps26b	ENSMUSG00000036989	Trim3	ENSMUSG00000026409	Pfkfb2	ENSMUSG00000033697	Arhgap39
	ENSMUSG00000002325	Irf9	ENSMUSG00000075053	Vdac3-ps1	ENSMUSG00000029030	Tprgl	ENSMUSG00000026456	Cyb5r1	ENSMUSG00000034863	Ano8
	ENSMUSG00000002365	Snx9	ENSMUSG00000046844	Vat1l	ENSMUSG00000025139	Tollip	ENSMUSG00000026525	Opn3	ENSMUSG00000035594	Chrna5
	ENSMUSG00000002458	Rgs19	ENSMUSG00000054455	Vapb	ENSMUSG00000036502	Tmem255a	ENSMUSG00000026970	Rbms1	ENSMUSG00000035890	Rnf126
	ENSMUSG00000002475	Abhd3	ENSMUSG00000020894	Vamp2	ENSMUSG00000068732	Tmem167b	ENSMUSG00000027009	Itga4	ENSMUSG00000036093	Arl5a
	ENSMUSG00000002732	Fkbp7	ENSMUSG00000035575	Utp6	ENSMUSG00000028347	Tmeff1	ENSMUSG00000027188	Pamr1	ENSMUSG00000036432	Siah2
	ENSMUSG00000002778	Kdelr1	ENSMUSG00000027364	Usp50	ENSMUSG00000042066	Tmcc2	ENSMUSG00000027293	Ehd4	ENSMUSG00000036615	Rfxap
	ENSMUSG00000002845	Tmem39a	ENSMUSG00000038429	Usp5	ENSMUSG00000034771	Tle2	ENSMUSG00000027358	Bmp2	ENSMUSG00000036840	Siah1a
	ENSMUSG00000002881	Nab1	ENSMUSG00000042506	Usp22	ENSMUSG00000034105	Tldc1	ENSMUSG00000028066	Pmf1	ENSMUSG00000037014	Sstr4
	ENSMUSG00000002897	Il17ra	ENSMUSG00000006676	Usp19	ENSMUSG00000103906	Tigd5	ENSMUSG00000028108	Ecm1	ENSMUSG00000038388	Mpp6
	ENSMUSG00000002983	Relb	ENSMUSG00000030979	Uros	ENSMUSG00000004929	Thop1	ENSMUSG00000028194	Ddah1	ENSMUSG00000038459	Abhd17c
	ENSMUSG00000002996	Hbp1	ENSMUSG00000028684	Urod	ENSMUSG00000066621	Tecpr1	ENSMUSG00000028195	Cyr61	ENSMUSG00000038990	Cables2
	ENSMUSG00000003062	Stard3nl	ENSMUSG00000044894	Uqcrq	ENSMUSG00000036160	Surf6	ENSMUSG00000028273	Pdlim5	ENSMUSG00000039405	Prss23
	ENSMUSG00000003068	Stk11	ENSMUSG00000063882	Uqcrh	ENSMUSG00000011306	Sugp1	ENSMUSG00000029084	Cd38	ENSMUSG00000039470	Zdhhc2
	ENSMUSG00000003134	Tbc1d8	ENSMUSG00000038462	Uqcrfs1	ENSMUSG00000030374	Strn4	ENSMUSG00000029177	Cenpa	ENSMUSG00000039599	Fam149b
	ENSMUSG00000003154	Foxj2	ENSMUSG00000025651	Uqcrc1	ENSMUSG00000020954	Strn3	ENSMUSG00000029810	Tmem176b	ENSMUSG00000039656	Rxrb
	ENSMUSG00000003161	Sri	ENSMUSG00000020163	Uqcr11	ENSMUSG00000014601	Strip1	ENSMUSG00000030536	Iqgap1	ENSMUSG00000040390	Map3k10
	ENSMUSG00000003206	Ebi3	ENSMUSG00000059534	Uqcr10	ENSMUSG00000022044	Stmn4	ENSMUSG00000030541	Idh2	ENSMUSG00000040570	Rundc3b
	ENSMUSG00000003226	Ranbp2	ENSMUSG00000005882	Uqcc1	ENSMUSG00000039156	Stim2	ENSMUSG00000030559	Rab38	ENSMUSG00000040624	Plekhg1
	ENSMUSG00000003279	Dlgap1	ENSMUSG00000038398	Upf3a	ENSMUSG00000032502	Stac	ENSMUSG00000030792	Dkkl1	ENSMUSG00000040738	Ints8
	ENSMUSG00000003348	Mob3a	ENSMUSG00000051502	Ufsp1	ENSMUSG00000026811	St6galnac6	ENSMUSG00000030898	Cckbr	ENSMUSG00000043866	Taf10
	ENSMUSG00000003382	Etv3	ENSMUSG00000005262	Ufd1	ENSMUSG00000036825	Ssx2ip	ENSMUSG00000030917	Tmem159	ENSMUSG00000044502	Bod1
	ENSMUSG00000003458	Ncstn	ENSMUSG00000062963	Ufc1	ENSMUSG00000036966	Spryd3	ENSMUSG00000031431	Tsc22d3	ENSMUSG00000044927	H1fx
	ENSMUSG00000003469	Phyhip	ENSMUSG00000002550	Uck1	ENSMUSG00000045733	Sprn	ENSMUSG00000031451	Gas6	ENSMUSG00000045045	Lrfn4
	ENSMUSG00000003541	Ier3	ENSMUSG00000018189	Uchl5	ENSMUSG00000038156	Spon1	ENSMUSG00000031558	Slit2	ENSMUSG00000045318	Adra2c
	ENSMUSG00000003545	Fosb	ENSMUSG00000029223	Uchl1	ENSMUSG00000038145	Snrk	ENSMUSG00000031765	Mt1	ENSMUSG00000045689	Pcdhb4
	ENSMUSG00000003559	As3mt	ENSMUSG00000055720	Ubl7	ENSMUSG00000001424	Snd1	ENSMUSG00000031841	Cdh13	ENSMUSG00000045795	Whamm
	ENSMUSG00000003623	Crot	ENSMUSG00000009293	Ube2g2	ENSMUSG00000028949	Smarcd3	ENSMUSG00000032249	Anp32a	ENSMUSG00000046034	Otulin
	ENSMUSG00000003644	Rps6ka1	ENSMUSG00000083844	Ube2d-ps	ENSMUSG00000025790	Slco3a1	ENSMUSG00000032269	Htr3a	ENSMUSG00000047037	Nipa1
	ENSMUSG00000003680	Taf6l	ENSMUSG00000019505	Ubb	ENSMUSG00000052026	Slc6a7	ENSMUSG00000032392	Parp16	ENSMUSG00000047227	Gm527
	ENSMUSG00000003731	Kpna6	ENSMUSG00000001924	Uba1	ENSMUSG00000030310	Slc6a1	ENSMUSG00000032679	Cd59a	ENSMUSG00000047466	8030462N17Rik
	ENSMUSG00000003812	Dnase2a	ENSMUSG00000047583	Tyw3	ENSMUSG00000060181	Slc35e3	ENSMUSG00000032750	Gab3	ENSMUSG00000050549	5730508B09Rik
	ENSMUSG00000003847	Nfat5	ENSMUSG00000031723	Txnl4b	ENSMUSG00000020651	Slc26a4	ENSMUSG00000033032	Afap1l1	ENSMUSG00000051067	Lingo3
	ENSMUSG00000003948	Mmd	ENSMUSG00000057130	Txnl4a	ENSMUSG00000040441	Slc26a10	ENSMUSG00000033949	Trim36	ENSMUSG00000051403	Ppp1r37
	ENSMUSG00000004040	Stat3	ENSMUSG00000005354	Txn2	ENSMUSG00000024935	Slc1a1	ENSMUSG00000034484	Snx2	ENSMUSG00000051599	Pcdhb2
	ENSMUSG00000004054	Map3k11	ENSMUSG00000071645	Tut1	ENSMUSG00000070570	Slc17a7	ENSMUSG00000034892	Rps29	ENSMUSG00000055717	Slain1
	ENSMUSG00000004070	Hmox2	ENSMUSG00000010054	Tusc2	ENSMUSG00000026220	Slc16a14	ENSMUSG00000035131	Brinp3	ENSMUSG00000057691	Zfp746
	ENSMUSG00000004207	Psap	ENSMUSG00000073838	Tufm	ENSMUSG00000034748	Sirt6	ENSMUSG00000035373	Ccl7	ENSMUSG00000060860	Ube2s
	ENSMUSG00000004270	Lpcat3	ENSMUSG00000025474	Tubgcp2	ENSMUSG00000034135	Sik3	ENSMUSG00000035385	Ccl2	ENSMUSG00000066900	Suds3
	ENSMUSG00000004451	Ralb	ENSMUSG00000045007	Tubg2	ENSMUSG00000036206	Sh3bp4	ENSMUSG00000035711	Dok3	ENSMUSG00000071076	Jund
	ENSMUSG00000004508	Gab2	ENSMUSG00000020513	Tubd1	ENSMUSG00000045349	Sh2d5	ENSMUSG00000036466	Megf11	ENSMUSG00000073125	Xlr3b
	ENSMUSG00000004558	Ndrg2	ENSMUSG00000001525	Tubb5	ENSMUSG00000042303	Sgsm3	ENSMUSG00000036968	Cnpy4	ENSMUSG00000074238	Ap1ar
	ENSMUSG00000004665	Cnn2	ENSMUSG00000036752	Tubb4b	ENSMUSG00000025212	Sfxn3	ENSMUSG00000037922	Bank1	ENSMUSG00000076431	Sox4
	ENSMUSG00000004677	Myo9b	ENSMUSG00000062591	Tubb4a	ENSMUSG00000033732	Sf3b3	ENSMUSG00000038578	Susd1	ENSMUSG00000078485	Plekhn1
	ENSMUSG00000004798	Ulk2	ENSMUSG00000062380	Tubb3	ENSMUSG00000001227	Sema6b	ENSMUSG00000039179	Tekt5	ENSMUSG00000083012	Fam220a
	ENSMUSG00000004846	Plod3	ENSMUSG00000045136	Tubb2b	ENSMUSG00000079614	Seh1l	ENSMUSG00000039497	Dse	ENSMUSG00000083325	Gm14121
	ENSMUSG00000004880	Lbr	ENSMUSG00000058672	Tubb2a	ENSMUSG00000039367	Sec24c	ENSMUSG00000039661	Dusp26	ENSMUSG00000085586	Gm11613
	ENSMUSG00000004892	Bcan	ENSMUSG00000030137	Tuba8	ENSMUSG00000019194	Scn1b	ENSMUSG00000039908	Slc26a11	ENSMUSG00000086013	Gm15706
	ENSMUSG00000004952	Rasa4	ENSMUSG00000072235	Tuba1a	ENSMUSG00000006575	Rundc3a	ENSMUSG00000040147	Maob	ENSMUSG00000087006	Gm13889
	ENSMUSG00000005054	Cstb	ENSMUSG00000022442	Ttll1	ENSMUSG00000019864	Rtn4ip1	ENSMUSG00000040466	Blvrb	ENSMUSG00000089762	Ier5l
	ENSMUSG00000005057	Sh2b2	ENSMUSG00000007944	Ttc9b	ENSMUSG00000030401	Rtn2	ENSMUSG00000040557	Wbscr27	ENSMUSG00000090071	Cdk5r2
	ENSMUSG00000005089	Slc1a2	ENSMUSG00000006288	Ttc5	ENSMUSG00000039552	Rsph4a	ENSMUSG00000040693	Slco4c1	ENSMUSG00000091337	Eid1
	ENSMUSG00000005103	Wdr1	ENSMUSG00000025413	Ttc4	ENSMUSG00000055723	Rras2	ENSMUSG00000041058	Wwp1	ENSMUSG00000095567	Noc2l
	ENSMUSG00000005142	Man2b1	ENSMUSG00000024424	Ttc39c	ENSMUSG00000019235	Rps6kl1	ENSMUSG00000041380	Htr2c	ENSMUSG00000100153	Gm5601
	ENSMUSG00000005338	Cadm3	ENSMUSG00000075273	Ttc30b	ENSMUSG00000028677	Rnf220	ENSMUSG00000041556	Fbxo2	ENSMUSG00000104346	Pcdhga3
	ENSMUSG00000005413	Hmox1	ENSMUSG00000041278	Ttc1	ENSMUSG00000052949	Rnf157	ENSMUSG00000041658	Rragb	ENSMUSG00000110195	Pde2a
	ENSMUSG00000005442	Cic	ENSMUSG00000028251	Tstd3	ENSMUSG00000037075	Rnf139	ENSMUSG00000041959	S100a10
	ENSMUSG00000005470	Asf1b	ENSMUSG00000022570	Tsta3	ENSMUSG00000041528	Rnf123	ENSMUSG00000042846	Lrrtm3
	ENSMUSG00000005533	Igf1r	ENSMUSG00000045752	Tssc4	ENSMUSG00000010086	Rnf112	ENSMUSG00000044328	Trp53i13
	ENSMUSG00000005534	Insr	ENSMUSG00000036613	Tssc1	ENSMUSG00000021589	Rhobtb3	ENSMUSG00000044365	Cxxc4
	ENSMUSG00000005566	Trim28	ENSMUSG00000015126	Tsr3	ENSMUSG00000026527	Rgs7	ENSMUSG00000044934	Zfp367
	ENSMUSG00000005583	Mef2c	ENSMUSG00000025264	Tsr2	ENSMUSG00000052087	Rgs14	ENSMUSG00000045034	Ankrd34b
	ENSMUSG00000005615	Pcyt1a	ENSMUSG00000074671	Tspyl3	ENSMUSG00000024186	Rgs11	ENSMUSG00000045867	Cradd
	ENSMUSG00000005621	Zfp592	ENSMUSG00000041096	Tspyl2	ENSMUSG00000044024	Rell2	ENSMUSG00000046546	Fam43a
	ENSMUSG00000005656	Snx6	ENSMUSG00000032324	Tspan3	ENSMUSG00000040945	Rcc2	ENSMUSG00000046949	Nqo2
	ENSMUSG00000005682	Pan2	ENSMUSG00000025875	Tspan17	ENSMUSG00000017831	Rab5a	ENSMUSG00000047228	A2ml1
	ENSMUSG00000005686	Ampd3	ENSMUSG00000026374	Tsn	ENSMUSG00000040022	Rab11fip2	ENSMUSG00000048483	Zdhhc22
	ENSMUSG00000005774	Rfx5	ENSMUSG00000047907	Tshz2	ENSMUSG00000026520	Pycr2	ENSMUSG00000049881	2810025M15Rik
	ENSMUSG00000005823	Gpr108	ENSMUSG00000040521	Tsfm	ENSMUSG00000002524	Puf60	ENSMUSG00000050069	Grem2
	ENSMUSG00000005871	Apc	ENSMUSG00000035585	Tsen34	ENSMUSG00000038502	Ptov1	ENSMUSG00000050321	Neto1
	ENSMUSG00000005893	Nr2c2	ENSMUSG00000042389	Tsen2	ENSMUSG00000059456	Ptk2b	ENSMUSG00000050708	Ftl1
	ENSMUSG00000005949	Ctns	ENSMUSG00000022010	Tsc22d1	ENSMUSG00000026820	Ptges2	ENSMUSG00000050953	Gja1
	ENSMUSG00000005958	Ephb3	ENSMUSG00000068735	Trp53i11	ENSMUSG00000078652	Psme3	ENSMUSG00000052581	Lrrtm4
	ENSMUSG00000006005	Tpr	ENSMUSG00000037085	Trmt12	ENSMUSG00000039126	Prune2	ENSMUSG00000053040	Aph1c
	ENSMUSG00000006169	Clint1	ENSMUSG00000040236	Trappc5	ENSMUSG00000064125	Prr36	ENSMUSG00000053819	Camk2d
	ENSMUSG00000006301	Tmbim1	ENSMUSG00000079317	Trappc2	ENSMUSG00000023007	Prpf40b	ENSMUSG00000054091	1810037I17Rik
	ENSMUSG00000006456	Rbm14	ENSMUSG00000020628	Trappc12	ENSMUSG00000024735	Prpf19	ENSMUSG00000055435	Maf
	ENSMUSG00000006498	Ptbp1	ENSMUSG00000005981	Trap1	ENSMUSG00000030350	Prmt8	ENSMUSG00000055653	Gpc3
	ENSMUSG00000006673	Qrich1	ENSMUSG00000044528	Tram1l1	ENSMUSG00000052920	Prkg1	ENSMUSG00000056121	Fez2
	ENSMUSG00000006715	Gmnn	ENSMUSG00000060126	Tpt1	ENSMUSG00000052889	Prkcb	ENSMUSG00000057058	Skap1
	ENSMUSG00000006728	Cdk4	ENSMUSG00000014846	Tppp3	ENSMUSG00000025855	Prkar1b	ENSMUSG00000058135	Gstm1
	ENSMUSG00000006731	B4galnt1	ENSMUSG00000023456	Tpi1	ENSMUSG00000005469	Prkaca	ENSMUSG00000059479	B3gnt8
	ENSMUSG00000006782	Cnp	ENSMUSG00000024269	Tpgs2	ENSMUSG00000030008	Pradc1	ENSMUSG00000060147	Serpinb6a
	ENSMUSG00000006850	Tmco6	ENSMUSG00000020308	Tpgs1	ENSMUSG00000038582	Pptc7	ENSMUSG00000060591	Ifitm2
	ENSMUSG00000006941	Eif1b	ENSMUSG00000000296	Tpd52l1	ENSMUSG00000041769	Ppp2r2d	ENSMUSG00000060923	Acyp2
	ENSMUSG00000007041	Clic1	ENSMUSG00000035274	Tpbg	ENSMUSG00000021285	Ppp1r13b	ENSMUSG00000061702	Tmem91
	ENSMUSG00000007458	M6pr	ENSMUSG00000041272	Tox	ENSMUSG00000019254	Ppp1r12c	ENSMUSG00000062866	Phactr2
	ENSMUSG00000007613	Tgfbr1	ENSMUSG00000002984	Tomm40	ENSMUSG00000061130	Ppm1b	ENSMUSG00000063661	Krt73
	ENSMUSG00000007653	Gabrb2	ENSMUSG00000018322	Tomm34	ENSMUSG00000090125	Pou3f1	ENSMUSG00000063760	Rnf217
	ENSMUSG00000007815	Rhoa	ENSMUSG00000074345	Tnfaip8l3	ENSMUSG00000005514	Por	ENSMUSG00000064036	Mro
	ENSMUSG00000007817	Zmiz1	ENSMUSG00000050043	Tmx2	ENSMUSG00000028700	Pomgnt1	ENSMUSG00000064337	mt-Rnr1
	ENSMUSG00000007827	Ankrd26	ENSMUSG00000028958	Tmub1	ENSMUSG00000020329	Polrmt	ENSMUSG00000064373	Selenop
	ENSMUSG00000007833	Aldh16a1	ENSMUSG00000026411	Tmem9	ENSMUSG00000026926	Pmpca	ENSMUSG00000066800	Rnasel
	ENSMUSG00000007836	Hnrnpa0	ENSMUSG00000048772	Tmem53	ENSMUSG00000040105	Plpp6	ENSMUSG00000067872	Ccdc87
	ENSMUSG00000007891	Ctsd	ENSMUSG00000031791	Tmem38a	ENSMUSG00000025178	Pi4k2a	ENSMUSG00000068220	Lgals1
	ENSMUSG00000008035	Mid1ip1	ENSMUSG00000002032	Tmem25	ENSMUSG00000020277	Pfkl	ENSMUSG00000069272	Hist1h2ae
	ENSMUSG00000008200	Fnbp4	ENSMUSG00000039611	Tmem246	ENSMUSG00000002763	Pex6	ENSMUSG00000070394	Tmem256
	ENSMUSG00000008384	Sertad1	ENSMUSG00000004945	Tmem242	ENSMUSG00000020430	Pes1	ENSMUSG00000071369	Map3k5
	ENSMUSG00000008393	Carhsp1	ENSMUSG00000049411	Tmem241	ENSMUSG00000075270	Pde11a	ENSMUSG00000078117	Gm16485
	ENSMUSG00000008429	Herpud2	ENSMUSG00000032121	Tmem218	ENSMUSG00000024892	Pcx	ENSMUSG00000078958	Atp6ap1l
	ENSMUSG00000008496	Pou2f2	ENSMUSG00000044700	Tmem201	ENSMUSG00000102543	Pcdhgc5	ENSMUSG00000079523	Tmsb10
	ENSMUSG00000008668	Rps18	ENSMUSG00000055692	Tmem191c	ENSMUSG00000103332	Pcdhga2	ENSMUSG00000079671	2610203C22Rik
	ENSMUSG00000008682	Rpl10	ENSMUSG00000069520	Tmem19	ENSMUSG00000051242	Pcdhb9	ENSMUSG00000080772	Gm12543
	ENSMUSG00000008730	Hipk1	ENSMUSG00000042305	Tmem183a	ENSMUSG00000063687	Pcdhb5	ENSMUSG00000082062	Ftl2-ps
	ENSMUSG00000008763	Man1a2	ENSMUSG00000026188	Tmem169	ENSMUSG00000102697	Pcdhac2	ENSMUSG00000082691	Dynlt1-ps1
	ENSMUSG00000009030	Pdcl	ENSMUSG00000006315	Tmem147	ENSMUSG00000055725	Paqr3	ENSMUSG00000087141	Plcxd2
	ENSMUSG00000009035	Tmem184b	ENSMUSG00000030614	Tmem126b	ENSMUSG00000029056	Pank4	ENSMUSG00000087694	A530058N18Rik
	ENSMUSG00000009079	Ewsr1	ENSMUSG00000043284	Tmem11	ENSMUSG00000037514	Pank2	ENSMUSG00000090877	Hspa1b
	ENSMUSG00000009291	Pttg1ip	ENSMUSG00000026109	Tmeff2	ENSMUSG00000026335	Pam	ENSMUSG00000091971	Hspa1a
	ENSMUSG00000009292	Trpm2	ENSMUSG00000059058	Tma7-ps	ENSMUSG00000040276	Pacsin1	ENSMUSG00000094248	Hist1h2ao
	ENSMUSG00000009406	Elk1	ENSMUSG00000078681	Tm2d3	ENSMUSG00000033510	Otud7a	ENSMUSG00000096255	Dynlt1b
	ENSMUSG00000009470	Tnpo1	ENSMUSG00000021957	Tkt	ENSMUSG00000040875	Osbpl10	ENSMUSG00000097772	5430416N02Rik
	ENSMUSG00000009621	Vav2	ENSMUSG00000003438	Timm50	ENSMUSG00000020435	Osbp2	ENSMUSG00000103722	2700078F05Rik
	ENSMUSG00000009687	Fxyd5	ENSMUSG00000013701	Timm23	ENSMUSG00000040462	Os9	ENSMUSG00000106047	Gm42942
	ENSMUSG00000009907	Vps4b	ENSMUSG00000020843	Timm22	ENSMUSG00000038150	Ormdl3	ENSMUSG00000107996	Gm44228
	ENSMUSG00000010095	Slc3a2	ENSMUSG00000062580	Timm17a	ENSMUSG00000038463	Olfml2b	ENSMUSG00000109321	A330076H08Rik
	ENSMUSG00000010307	Tmem86a	ENSMUSG00000020219	Timm13	ENSMUSG00000021913	Ogdhl	ENSMUSG00000112096	AC124453.1
	ENSMUSG00000010362	Rdm1	ENSMUSG00000030942	Thumpd1	ENSMUSG00000046178	Nxph1	ENSMUSG00000112161	AC160063.1
	ENSMUSG00000010663	Fads1	ENSMUSG00000025872	Thoc3	ENSMUSG00000032939	Nup93	ENSMUSG00000113771	AC160108.1
	ENSMUSG00000010797	Wnt2	ENSMUSG00000022760	Thap7	ENSMUSG00000039509	Nup133
	ENSMUSG00000010911	Apip	ENSMUSG00000039759	Thap3	ENSMUSG00000110331	Nudc-ps1
	ENSMUSG00000010936	Vac14	ENSMUSG00000036442	Thap11	ENSMUSG00000070564	Ntn5
	ENSMUSG00000011148	Adssl1	ENSMUSG00000029716	Tfr2	ENSMUSG00000006476	Nsmf
	ENSMUSG00000011257	Pabpc4	ENSMUSG00000006335	Tfpt	ENSMUSG00000029126	Nsg1
	ENSMUSG00000011382	Dhdh	ENSMUSG00000016150	Tenm1	ENSMUSG00000053310	Nrgn
	ENSMUSG00000011884	Gltp	ENSMUSG00000022389	Tef	ENSMUSG00000002393	Nr2f6
	ENSMUSG00000011958	Bnip2	ENSMUSG00000031708	Tecr	ENSMUSG00000015094	Npdc1
	ENSMUSG00000012535	Tnpo3	ENSMUSG00000041912	Tdrkh	ENSMUSG00000029361	Nos1
	ENSMUSG00000013275	Slc41a1	ENSMUSG00000029386	Tctn2	ENSMUSG00000095930	Nim1k
	ENSMUSG00000014232	Cluap1	ENSMUSG00000053477	Tcf4	ENSMUSG00000022656	Nectin3
	ENSMUSG00000014349	Ube2z	ENSMUSG00000091002	Tcerg1l	ENSMUSG00000028833	Ncdn
	ENSMUSG00000014361	Mertk	ENSMUSG00000031409	Tceal6	ENSMUSG00000028330	Ncbp1
	ENSMUSG00000014418	Hps5	ENSMUSG00000059540	Tcea2	ENSMUSG00000041120	Nbl1
	ENSMUSG00000014599	Csf1	ENSMUSG00000000384	Tbrg4	ENSMUSG00000041794	Myrip
	ENSMUSG00000014767	Tbp	ENSMUSG00000040688	Tbl3	ENSMUSG00000025885	Myo5b
	ENSMUSG00000014867	Surf4	ENSMUSG00000036430	Tbcc	ENSMUSG00000024012	Mtch1
	ENSMUSG00000015027	Galns	ENSMUSG00000006095	Tbcb	ENSMUSG00000047669	Msl3l2
	ENSMUSG00000015149	Sirt2	ENSMUSG00000038520	Tbc1d17	ENSMUSG00000039693	Msantd3
	ENSMUSG00000015165	Hnrnpl	ENSMUSG00000042492	Tbc1d10b	ENSMUSG00000041708	Mpped1
	ENSMUSG00000015243	Abca1	ENSMUSG00000020096	Tbata	ENSMUSG00000003199	Mpnd
	ENSMUSG00000015247	Nipsnap3b	ENSMUSG00000028107	Tars2	ENSMUSG00000074576	Mocs3
	ENSMUSG00000015305	Sash1	ENSMUSG00000022241	Tars	ENSMUSG00000029436	Mmp17
	ENSMUSG00000015312	Gadd45b	ENSMUSG00000022658	Tagln3	ENSMUSG00000032355	Mlip
	ENSMUSG00000015342	Xk	ENSMUSG00000036980	Taf6	ENSMUSG00000086212	Mkln1os
	ENSMUSG00000015396	Cd83	ENSMUSG00000048100	Taf13	ENSMUSG00000033174	Mgll
	ENSMUSG00000015461	Atf6b	ENSMUSG00000028172	Tacr3	ENSMUSG00000017210	Med24
	ENSMUSG00000015474	Ppt2	ENSMUSG00000001983	Taco1	ENSMUSG00000043557	Mdga1
	ENSMUSG00000015501	Hivep2	ENSMUSG00000004961	Syt5	ENSMUSG00000048755	Mcat
	ENSMUSG00000015568	Lpl	ENSMUSG00000030731	Syt3	ENSMUSG00000040354	Mars
	ENSMUSG00000015575	Atp6v0e	ENSMUSG00000058420	Syt17	ENSMUSG00000024558	Mapk4
	ENSMUSG00000015714	Cers2	ENSMUSG00000027220	Syt13	ENSMUSG00000028849	Map7d1
	ENSMUSG00000015745	Plekho1	ENSMUSG00000068923	Syt11	ENSMUSG00000023050	Map3k12
	ENSMUSG00000015750	Aph1a	ENSMUSG00000035864	Syt1	ENSMUSG00000019261	Map1s
	ENSMUSG00000015755	Tab2	ENSMUSG00000031144	Syp	ENSMUSG00000055125	M5C1000I18Rik
	ENSMUSG00000015829	Tnr	ENSMUSG00000007021	Syngr3	ENSMUSG00000022761	Lztr1
	ENSMUSG00000015882	Lcorl	ENSMUSG00000071234	Syndig1l	ENSMUSG00000027297	Ltk
	ENSMUSG00000015889	Lta4h	ENSMUSG00000009394	Syn2	ENSMUSG00000026443	Lrrn2
	ENSMUSG00000015942	Gtf2ird2	ENSMUSG00000037217	Syn1	ENSMUSG00000020869	Lrrc59
	ENSMUSG00000016206	H2-M3	ENSMUSG00000042078	Svop	ENSMUSG00000029028	Lrrc47
	ENSMUSG00000016256	Ctsz	ENSMUSG00000053025	Sv2b	ENSMUSG00000037151	Lrrc20
	ENSMUSG00000016349	Eef1a2	ENSMUSG00000038576	Susd4	ENSMUSG00000090291	Lrrc10b
	ENSMUSG00000016386	Mpped2	ENSMUSG00000015790	Surf1	ENSMUSG00000047866	Lonp2
	ENSMUSG00000016481	Cr1l	ENSMUSG00000020265	Sumo3	ENSMUSG00000000247	Lhx2
	ENSMUSG00000016495	Plgrkt	ENSMUSG00000018865	Sult4a1	ENSMUSG00000005299	Letm1
	ENSMUSG00000016528	Mapkapk2	ENSMUSG00000052738	Suclg1	ENSMUSG00000043432	Leng9
	ENSMUSG00000016534	Lamp2	ENSMUSG00000022110	Sucla2	ENSMUSG00000029312	Klhl8
	ENSMUSG00000016559	H3f3b	ENSMUSG00000007207	Stx1a	ENSMUSG00000074001	Klhl40
	ENSMUSG00000016757	Ttll12	ENSMUSG00000039615	Stub1	ENSMUSG00000042155	Klhl23
	ENSMUSG00000016933	Plcg1	ENSMUSG00000032327	Stra6	ENSMUSG00000031605	Klhl2
	ENSMUSG00000017119	Nbr1	ENSMUSG00000032333	Stoml1	ENSMUSG00000033863	Klf9
	ENSMUSG00000017291	Taok1	ENSMUSG00000027581	Stmn3	ENSMUSG00000005148	Klf5
	ENSMUSG00000017376	Nlk	ENSMUSG00000027500	Stmn2	ENSMUSG00000052040	Klf13
	ENSMUSG00000017386	Traf4	ENSMUSG00000026277	Stk25	ENSMUSG00000036955	Kif1bp
	ENSMUSG00000017418	Arl5b	ENSMUSG00000061207	Stk19	ENSMUSG00000003308	Keap1
	ENSMUSG00000017466	Timp2	ENSMUSG00000024966	Stip1	ENSMUSG00000036940	Kdm1a
	ENSMUSG00000017561	Crlf3	ENSMUSG00000026966	Ssna1	ENSMUSG00000026608	Kctd3
	ENSMUSG00000017631	Abr	ENSMUSG00000070003	Ssbp4	ENSMUSG00000016940	Kctd2
	ENSMUSG00000017664	Slc35c2	ENSMUSG00000061887	Ssbp3	ENSMUSG00000033287	Kctd17
	ENSMUSG00000017677	Wsb1	ENSMUSG00000003992	Ssbp2	ENSMUSG00000037624	Kcnk2
	ENSMUSG00000017707	Serinc3	ENSMUSG00000063919	Srrm4	ENSMUSG00000058743	Kcnj14
	ENSMUSG00000017747	Ghdc	ENSMUSG00000062604	Srpk2	ENSMUSG00000037579	Kcnh3
	ENSMUSG00000017760	Ctsa	ENSMUSG00000026511	Srp9	ENSMUSG00000059852	Kcng2
	ENSMUSG00000017774	Myo1c	ENSMUSG00000006442	Srm	ENSMUSG00000018470	Kcnab3
	ENSMUSG00000017776	Crk	ENSMUSG00000022351	Sqle	ENSMUSG00000046380	Jrk
	ENSMUSG00000017802	Fam134c	ENSMUSG00000011751	Sptbn4	ENSMUSG00000025318	Jph3
	ENSMUSG00000017929	B4galt5	ENSMUSG00000024160	Spsb3	ENSMUSG00000034271	Jdp2
	ENSMUSG00000018102	Hist1h2bc	ENSMUSG00000051346	Spryd4	ENSMUSG00000027296	Itpka
	ENSMUSG00000018143	Mafk	ENSMUSG00000033735	Spr	ENSMUSG00000026223	Itm2c
	ENSMUSG00000018167	Stard3	ENSMUSG00000056222	Spock1	ENSMUSG00000051243	Islr2
	ENSMUSG00000018217	Pmp22	ENSMUSG00000050074	Spink8	ENSMUSG00000044030	Irf2bp1
	ENSMUSG00000018347	Zkscan6	ENSMUSG00000046550	Spin2c	ENSMUSG00000021676	Iqgap2
	ENSMUSG00000018363	Smurf2	ENSMUSG00000038305	Spats2l	ENSMUSG00000033365	Ipo13
	ENSMUSG00000018476	Kdm6b	ENSMUSG00000048478	Spata33	ENSMUSG00000034570	Inpp5j
	ENSMUSG00000018559	Ctdnep1	ENSMUSG00000033594	Spata2l	ENSMUSG00000025477	Inpp5a
	ENSMUSG00000018567	Gabarap	ENSMUSG00000018287	Spag7	ENSMUSG00000037035	Inhbb
	ENSMUSG00000018585	Atox1	ENSMUSG00000001948	Spa17	ENSMUSG00000050222	Il17d
	ENSMUSG00000018593	Sparc	ENSMUSG00000048562	Sp8	ENSMUSG00000030323	Ift122
	ENSMUSG00000018750	Zbtb4	ENSMUSG00000044352	Sowaha	ENSMUSG00000038271	Iffo1
	ENSMUSG00000018765	Fxr2	ENSMUSG00000029093	Sorcs2	ENSMUSG00000026018	Ica1l
	ENSMUSG00000018774	Cd68	ENSMUSG00000025006	Sorbs1	ENSMUSG00000051022	Hs3st1
	ENSMUSG00000018819	Lsp1	ENSMUSG00000038916	Soga3	ENSMUSG00000046607	Hrk
	ENSMUSG00000018846	Pank3	ENSMUSG00000020027	Socs2	ENSMUSG00000028785	Hpca
	ENSMUSG00000018899	Irf1	ENSMUSG00000028007	Snx7	ENSMUSG00000052566	Hook2
	ENSMUSG00000018900	Slc22a5	ENSMUSG00000056185	Snx32	ENSMUSG00000037012	Hk1
	ENSMUSG00000018923	Med11	ENSMUSG00000038291	Snx25	ENSMUSG00000004897	Hdgf
	ENSMUSG00000018930	Ccl4	ENSMUSG00000038301	Snx10	ENSMUSG00000021476	Habp4
	ENSMUSG00000018931	Natd1	ENSMUSG00000102252	Snrpn	ENSMUSG00000074886	Grk6
	ENSMUSG00000018932	Map2k3	ENSMUSG00000040767	Snrnp25	ENSMUSG00000003378	Grik5
	ENSMUSG00000019055	Plod1	ENSMUSG00000025889	Snca	ENSMUSG00000032017	Grik4
	ENSMUSG00000019132	BC005537	ENSMUSG00000032398	Snapc5	ENSMUSG00000020656	Grhl1
	ENSMUSG00000019173	Rab5c	ENSMUSG00000009894	Snap47	ENSMUSG00000069227	Gprin1
	ENSMUSG00000019189	Rnf145	ENSMUSG00000027273	Snap25	ENSMUSG00000031932	Gpr83
	ENSMUSG00000019461	Plscr3	ENSMUSG00000055067	Smyd3	ENSMUSG00000039904	Gpr37
	ENSMUSG00000019564	Arid3a	ENSMUSG00000026603	Smyd2	ENSMUSG00000023019	Gpd1
	ENSMUSG00000019726	Lyst	ENSMUSG00000094500	Smim18	ENSMUSG00000022112	Gpc5
	ENSMUSG00000019731	Slc35e1	ENSMUSG00000042380	Smim12	ENSMUSG00000034220	Gpc1
	ENSMUSG00000019796	Lrp11	ENSMUSG00000054850	Smim10l2a	ENSMUSG00000024978	Gpam
	ENSMUSG00000019802	Sec63	ENSMUSG00000022452	Smdt1	ENSMUSG00000024429	Gnl1
	ENSMUSG00000019810	Fuca2	ENSMUSG00000000902	Smarcb1	ENSMUSG00000048240	Gng7
	ENSMUSG00000019818	Cd164	ENSMUSG00000032187	Smarca4	ENSMUSG00000110070	Gm45619
	ENSMUSG00000019832	Rab32	ENSMUSG00000002504	Slc9a3r2	ENSMUSG00000109829	Gm45605
	ENSMUSG00000019850	Tnfaip3	ENSMUSG00000022756	Slc7a4	ENSMUSG00000110020	Gm45441
	ENSMUSG00000019872	Smpdl3a	ENSMUSG00000006576	Slc4a3	ENSMUSG00000107272	Gm42730
	ENSMUSG00000019873	Reep3	ENSMUSG00000021852	Slc35f4	ENSMUSG00000105867	Gm42517
	ENSMUSG00000019874	Fabp7	ENSMUSG00000048807	Slc35e4	ENSMUSG00000092412	Gm20507
	ENSMUSG00000019876	Pkib	ENSMUSG00000026614	Slc30a10	ENSMUSG00000070729	Gm12966
	ENSMUSG00000019907	Ppp1r12a	ENSMUSG00000036298	Slc2a13	ENSMUSG00000074807	Gm10762
	ENSMUSG00000019916	P4ha1	ENSMUSG00000031633	Slc25a4	ENSMUSG00000074776	Gm10754
	ENSMUSG00000019920	Lims1	ENSMUSG00000061904	Slc25a3	ENSMUSG00000061062	Gm10093
	ENSMUSG00000019927	Ube2d1	ENSMUSG00000021265	Slc25a29	ENSMUSG00000058246	Gm10037
	ENSMUSG00000019952	Poc1b	ENSMUSG00000019082	Slc25a22	ENSMUSG00000022536	Glyr1
	ENSMUSG00000019960	Dusp6	ENSMUSG00000027010	Slc25a12	ENSMUSG00000019715	Gle1
	ENSMUSG00000019961	Tmpo	ENSMUSG00000030500	Slc17a6	ENSMUSG00000028467	Gba2
	ENSMUSG00000019969	Psen1	ENSMUSG00000004642	Slbp	ENSMUSG00000033066	Gas7
	ENSMUSG00000019970	Sgk1	ENSMUSG00000036309	Skp1a	ENSMUSG00000042680	Garem1
	ENSMUSG00000019978	Epb41l2	ENSMUSG00000054021	Sirt5	ENSMUSG00000028010	Gar1
	ENSMUSG00000019984	Med23	ENSMUSG00000029524	Sirt4	ENSMUSG00000096914	Galntl6
	ENSMUSG00000019988	Nedd1	ENSMUSG00000025486	Sirt3	ENSMUSG00000033316	Galnt9
	ENSMUSG00000019997	Ctgf	ENSMUSG00000036078	Sigmar1	ENSMUSG00000055078	Gabra5
	ENSMUSG00000020009	Ifngr1	ENSMUSG00000045180	Shroom2	ENSMUSG00000036264	Fstl4
	ENSMUSG00000020023	Tmcc3	ENSMUSG00000041889	Shisa4	ENSMUSG00000023266	Frs3
	ENSMUSG00000020056	Washc3	ENSMUSG00000039154	Shd	ENSMUSG00000067199	Frat1
	ENSMUSG00000020057	Dram1	ENSMUSG00000026860	Sh3glb2	ENSMUSG00000074738	Fndc10
	ENSMUSG00000020075	Ddx21	ENSMUSG00000028488	Sh3gl2	ENSMUSG00000040097	Flywch1
	ENSMUSG00000020091	Eif4ebp2	ENSMUSG00000021892	Sh3bp5	ENSMUSG00000075012	Fjx1
	ENSMUSG00000020097	Sgpl1	ENSMUSG00000022436	Sh3bp1	ENSMUSG00000032867	Fbxw8
	ENSMUSG00000020100	Slc29a3	ENSMUSG00000032261	Sh3bgrl2	ENSMUSG00000035764	Fbxo45
	ENSMUSG00000020102	Slc16a7	ENSMUSG00000004937	Sgta	ENSMUSG00000037463	Fbxo27
	ENSMUSG00000020115	Tbk1	ENSMUSG00000033720	Sfxn5	ENSMUSG00000021532	Fastkd3
	ENSMUSG00000020120	Plek	ENSMUSG00000021474	Sfxn1	ENSMUSG00000027495	Fam210b
	ENSMUSG00000020130	Tbc1d15	ENSMUSG00000027834	Serpini1	ENSMUSG00000034685	Fam171a2
	ENSMUSG00000020132	Rab21	ENSMUSG00000021091	Serpina3n	ENSMUSG00000050530	Fam171a1
	ENSMUSG00000020134	Peli1	ENSMUSG00000052584	Serp2	ENSMUSG00000049339	Fam134a
	ENSMUSG00000020166	Cnot2	ENSMUSG00000028780	Sema3c	ENSMUSG00000074922	Fam122a
	ENSMUSG00000020184	Mdm2	ENSMUSG00000041571	Selenow	ENSMUSG00000024664	Fads3
	ENSMUSG00000020190	Mknk2	ENSMUSG00000075702	Selenom	ENSMUSG00000024665	Fads2
	ENSMUSG00000020205	Phlda1	ENSMUSG00000029189	Sel1l3	ENSMUSG00000034171	Faah
	ENSMUSG00000020232	Hmg20b	ENSMUSG00000000171	Sdhd	ENSMUSG00000061731	Ext1
	ENSMUSG00000020246	Hcfc2	ENSMUSG00000058076	Sdhc	ENSMUSG00000050248	Evc2
	ENSMUSG00000020248	Nfyb	ENSMUSG00000009863	Sdhb	ENSMUSG00000024955	Esrra
	ENSMUSG00000020250	Txnrd1	ENSMUSG00000026154	Sdhaf4	ENSMUSG00000043439	Epop
	ENSMUSG00000020261	Slc36a1	ENSMUSG00000021577	Sdha	ENSMUSG00000055493	Epm2a
	ENSMUSG00000020263	Appl2	ENSMUSG00000020877	Scrn2	ENSMUSG00000029869	Ephb6
	ENSMUSG00000020271	Fbxw11	ENSMUSG00000019124	Scrn1	ENSMUSG00000059040	Eno1b
	ENSMUSG00000020275	Rel	ENSMUSG00000070304	Scn2b	ENSMUSG00000028445	Enho
	ENSMUSG00000020280	Pus10	ENSMUSG00000064329	Scn1a	ENSMUSG00000087095	Emx2os
	ENSMUSG00000020300	Cpeb4	ENSMUSG00000027777	Schip1	ENSMUSG00000040811	Eml2
	ENSMUSG00000020315	Sptbn1	ENSMUSG00000062110	Scfd2	ENSMUSG00000017670	Elmo2
	ENSMUSG00000020346	Mgat1	ENSMUSG00000038570	Saxo2	ENSMUSG00000056076	Eif3b
	ENSMUSG00000020376	Rnf130	ENSMUSG00000068739	Sars	ENSMUSG00000033730	Egr3
	ENSMUSG00000020387	Jade2	ENSMUSG00000021963	Sap18	ENSMUSG00000020929	Eftud2
	ENSMUSG00000020388	Pdlim4	ENSMUSG00000047181	Samd14	ENSMUSG00000068263	Efcc1
	ENSMUSG00000020448	Rnf185	ENSMUSG00000038605	Samd10	ENSMUSG00000057469	E2f6
	ENSMUSG00000020458	Rtn4	ENSMUSG00000052833	Sae1	ENSMUSG00000007603	Dus3l
	ENSMUSG00000020520	Galnt10	ENSMUSG00000024790	Sac3d1	ENSMUSG00000057531	Dtnbp1
	ENSMUSG00000020524	Gria1	ENSMUSG00000032417	Rwdd2a	ENSMUSG00000024914	Drap1
	ENSMUSG00000020536	Llgl1	ENSMUSG00000029291	Rufy3	ENSMUSG00000063904	Dpp3
	ENSMUSG00000020570	Sypl	ENSMUSG00000021087	Rtn1	ENSMUSG00000030584	Dpf1
	ENSMUSG00000020572	Nampt	ENSMUSG00000034930	Rtkn	ENSMUSG00000040631	Dok4
	ENSMUSG00000020585	Laptm4a	ENSMUSG00000051920	Rspo2	ENSMUSG00000039716	Dock3
	ENSMUSG00000020590	Snx13	ENSMUSG00000023966	Rsph9	ENSMUSG00000017299	Dnttip1
	ENSMUSG00000020594	Pum2	ENSMUSG00000023806	Rsph3b	ENSMUSG00000030410	Dmwd
	ENSMUSG00000020604	Arsg	ENSMUSG00000024033	Rsph1	ENSMUSG00000030772	Dkk3
	ENSMUSG00000020605	Hs1bp3	ENSMUSG00000041506	Rrp9	ENSMUSG00000075707	Dio3
	ENSMUSG00000020611	Gna13	ENSMUSG00000018040	Rrp7a	ENSMUSG00000040479	Dgkz
	ENSMUSG00000020620	Abca8b	ENSMUSG00000023971	Rrp36	ENSMUSG00000004815	Dgkq
	ENSMUSG00000020644	Id2	ENSMUSG00000061032	Rrp1	ENSMUSG00000038665	Dgki
	ENSMUSG00000020653	Klf11	ENSMUSG00000041199	Rpusd1	ENSMUSG00000034731	Dgkh
	ENSMUSG00000020659	Cbll1	ENSMUSG00000021180	Rps6ka5	ENSMUSG00000022861	Dgkg
	ENSMUSG00000020661	Dnmt3a	ENSMUSG00000028495	Rps6	ENSMUSG00000038055	Dexi
	ENSMUSG00000020671	Rab10	ENSMUSG00000063171	Rps4l	ENSMUSG00000037426	Depdc5
	ENSMUSG00000020680	Taf15	ENSMUSG00000046215	Rprml	ENSMUSG00000015377	Dennd6b
	ENSMUSG00000020687	Cdc27	ENSMUSG00000075334	Rprm	ENSMUSG00000045538	Ddx28
	ENSMUSG00000020696	Rffl	ENSMUSG00000062309	Rpp25	ENSMUSG00000060534	Dcc
	ENSMUSG00000020700	Map3k3	ENSMUSG00000024446	Rpp21	ENSMUSG00000034675	Dbn1
	ENSMUSG00000020716	Nf1	ENSMUSG00000030062	Rpn1	ENSMUSG00000034974	Dapk3
	ENSMUSG00000020719	Ddx5	ENSMUSG00000057322	Rpl38	ENSMUSG00000021559	Dapk1
	ENSMUSG00000020733	Slc9a3r1	ENSMUSG00000073702	Rpl31	ENSMUSG00000019039	Dalrd3
	ENSMUSG00000020743	Mif4gd	ENSMUSG00000029608	Rph3a	ENSMUSG00000026883	Dab2ip
	ENSMUSG00000020790	Ankfy1	ENSMUSG00000018449	Rpain	ENSMUSG00000031778	Cx3cl1
	ENSMUSG00000020803	Txndc17	ENSMUSG00000028884	Rpa2	ENSMUSG00000031078	Cttn
	ENSMUSG00000020818	Mfsd11	ENSMUSG00000000751	Rpa1	ENSMUSG00000027649	Ctnnbl1
	ENSMUSG00000020823	Sec14l1	ENSMUSG00000032238	Rora	ENSMUSG00000037373	Ctbp1
	ENSMUSG00000020828	Pld2	ENSMUSG00000022540	Rogdi	ENSMUSG00000003345	Csnk1g2
	ENSMUSG00000020841	Cpd	ENSMUSG00000029634	Rnf6	ENSMUSG00000025162	Csnk1d
	ENSMUSG00000020882	Cacnb1	ENSMUSG00000015478	Rnf5	ENSMUSG00000029121	Crmp1
	ENSMUSG00000020886	Dlg4	ENSMUSG00000026171	Rnf25	ENSMUSG00000007888	Crlf1
	ENSMUSG00000020893	Per1	ENSMUSG00000020496	Rnf187	ENSMUSG00000025776	Crispld1
	ENSMUSG00000020898	Ctc1	ENSMUSG00000060450	Rnf14	ENSMUSG00000034796	Cpne7
	ENSMUSG00000020932	Gfap	ENSMUSG00000031438	Rnf128	ENSMUSG00000022212	Cpne6
	ENSMUSG00000020946	Gosr2	ENSMUSG00000036537	Rnf113a1	ENSMUSG00000026489	Coq8a
	ENSMUSG00000020962	Gtf2a1	ENSMUSG00000054855	Rnd1	ENSMUSG00000039914	Coq10a
	ENSMUSG00000021003	Galc	ENSMUSG00000024925	Rnaseh2c	ENSMUSG00000030075	Cntn3
	ENSMUSG00000021025	Nfkbia	ENSMUSG00000052926	Rnaseh2a	ENSMUSG00000034390	Cmip
	ENSMUSG00000021036	Sptlc2	ENSMUSG00000001054	Rmnd5b	ENSMUSG00000030282	Cmas
	ENSMUSG00000021038	Vipas39	ENSMUSG00000029600	Rita1	ENSMUSG00000008153	Clstn3
	ENSMUSG00000021048	Mthfd1	ENSMUSG00000057455	Rit2	ENSMUSG00000068917	Clk2
	ENSMUSG00000021054	Sgpp1	ENSMUSG00000037386	Rims2	ENSMUSG00000024059	Clip4
	ENSMUSG00000021065	Fut8	ENSMUSG00000022323	Rida	ENSMUSG00000079598	Clec2l
	ENSMUSG00000021109	Hif1a	ENSMUSG00000022580	Rhpn1	ENSMUSG00000044006	Cilp2
	ENSMUSG00000021130	Galnt16	ENSMUSG00000034226	Rhov	ENSMUSG00000027221	Chst1
	ENSMUSG00000021133	Susd6	ENSMUSG00000039960	Rhou	ENSMUSG00000030525	Chrna7
	ENSMUSG00000021143	Pacs2	ENSMUSG00000025735	Rhbdl1	ENSMUSG00000028089	Chd1l
	ENSMUSG00000021156	Zmynd11	ENSMUSG00000026678	Rgs5	ENSMUSG00000031758	Cdyl2
	ENSMUSG00000021182	Ccdc88c	ENSMUSG00000038530	Rgs4	ENSMUSG00000029330	Cds1
	ENSMUSG00000021185	9030617O03Rik	ENSMUSG00000019775	Rgs17	ENSMUSG00000020015	Cdk17
	ENSMUSG00000021188	Trip11	ENSMUSG00000025158	Rfng	ENSMUSG00000055612	Cdca7
	ENSMUSG00000021190	Lgmn	ENSMUSG00000033061	Resp18	ENSMUSG00000000028	Cdc45
	ENSMUSG00000021203	Otub2	ENSMUSG00000022176	Rem2	ENSMUSG00000031971	Ccsap
	ENSMUSG00000021218	Gdi2	ENSMUSG00000008435	Rdh13	ENSMUSG00000049305	Ccdc71
	ENSMUSG00000021224	Numb	ENSMUSG00000032320	Rcn2	ENSMUSG00000045790	Ccdc149
	ENSMUSG00000021242	Npc2	ENSMUSG00000024785	Rcl1	ENSMUSG00000029769	Ccdc136
	ENSMUSG00000021248	Tmed10	ENSMUSG00000061979	Rcc1l	ENSMUSG00000038533	Cbfa2t2
	ENSMUSG00000021262	Evl	ENSMUSG00000039601	Rcan2	ENSMUSG00000024726	Carnmt1
	ENSMUSG00000021264	Yy1	ENSMUSG00000022400	Rbx1	ENSMUSG00000031883	Car7
	ENSMUSG00000021277	Traf3	ENSMUSG00000039607	Rbms3	ENSMUSG00000032373	Car12
	ENSMUSG00000021306	Gpr137b	ENSMUSG00000025576	Rbfox3	ENSMUSG00000040712	Camta2
	ENSMUSG00000021311	Mtr	ENSMUSG00000008658	Rbfox1	ENSMUSG00000044433	Camsap3
	ENSMUSG00000021360	Gcnt2	ENSMUSG00000024570	Rbfa	ENSMUSG00000032936	Camkv
	ENSMUSG00000021366	Hivep1	ENSMUSG00000061898	Rbak	ENSMUSG00000020785	Camkk1
	ENSMUSG00000021371	Mcur1	ENSMUSG00000034209	Rasl10a	ENSMUSG00000009075	Cabp7
	ENSMUSG00000021373	Cap2	ENSMUSG00000029602	Rasal1	ENSMUSG00000029544	Cabp1
	ENSMUSG00000021374	Nup153	ENSMUSG00000041351	Rap1gap	ENSMUSG00000049630	C1ql3
	ENSMUSG00000021377	Dek	ENSMUSG00000022391	Rangap1	ENSMUSG00000052848	C130026L21Rik
	ENSMUSG00000021411	Pxdc1	ENSMUSG00000002372	Ranbp3	ENSMUSG00000003344	Btbd2
	ENSMUSG00000021417	Eci2	ENSMUSG00000039717	Ralyl	ENSMUSG00000022557	Bop1
	ENSMUSG00000021451	Sema4d	ENSMUSG00000018012	Rac3	ENSMUSG00000026278	Bok
	ENSMUSG00000021458	2010111I01Rik	ENSMUSG00000022621	Rabl2	ENSMUSG00000028545	Bend5
	ENSMUSG00000021477	Ctsl	ENSMUSG00000038975	Rabggtb	ENSMUSG00000040867	Begain
	ENSMUSG00000021536	Adcy2	ENSMUSG00000003380	Rabac1	ENSMUSG00000031955	Bcar1
	ENSMUSG00000021540	Smad5	ENSMUSG00000053291	Rab4b	ENSMUSG00000049946	BC030500
	ENSMUSG00000021549	Rasa1	ENSMUSG00000019478	Rab4a	ENSMUSG00000045763	Basp1
	ENSMUSG00000021556	Golm1	ENSMUSG00000064181	Rab3ip	ENSMUSG00000021901	Bap1
	ENSMUSG00000021557	Agtpbp1	ENSMUSG00000021700	Rab3c	ENSMUSG00000067370	B3galt4
	ENSMUSG00000021583	Erap1	ENSMUSG00000003411	Rab3b	ENSMUSG00000097785	B230217O12Rik
	ENSMUSG00000021592	Arsk	ENSMUSG00000020175	Rab36	ENSMUSG00000028789	Azin2
	ENSMUSG00000021608	Lpcat1	ENSMUSG00000031104	Rab33a	ENSMUSG00000027546	Atp9a
	ENSMUSG00000021610	Clptm1l	ENSMUSG00000022159	Rab2b	ENSMUSG00000033124	Atg9a
	ENSMUSG00000021660	Btf3	ENSMUSG00000079657	Rab26	ENSMUSG00000029348	Asphd2
	ENSMUSG00000021665	Hexb	ENSMUSG00000034789	Rab24	ENSMUSG00000031519	Asb5
	ENSMUSG00000021666	Gfm2	ENSMUSG00000024870	Rab1b	ENSMUSG00000061759	Armt1
	ENSMUSG00000021669	Col4a3bp	ENSMUSG00000021062	Rab15	ENSMUSG00000031776	Arl2bp
	ENSMUSG00000021684	Pde8b	ENSMUSG00000017639	Rab11fip4	ENSMUSG00000037509	Arhgef4
	ENSMUSG00000021703	Serinc5	ENSMUSG00000035781	R3hdm4	ENSMUSG00000036885	Arhgef26
	ENSMUSG00000021706	Zfyve16	ENSMUSG00000002825	Qtrt1	ENSMUSG00000034255	Arhgap27
	ENSMUSG00000021709	Erbin	ENSMUSG00000033684	Qsox1	ENSMUSG00000006651	Aplp1
	ENSMUSG00000021738	Atxn7	ENSMUSG00000019863	Qrsl1	ENSMUSG00000040183	Ankrd6
	ENSMUSG00000021745	Ptprg	ENSMUSG00000024084	Qpct	ENSMUSG00000049097	Ankrd34a
	ENSMUSG00000021756	Il6st	ENSMUSG00000015806	Qdpr	ENSMUSG00000037907	Ankrd13b
	ENSMUSG00000021774	Ube2e1	ENSMUSG00000043162	Pyurf	ENSMUSG00000027889	Ampd2
	ENSMUSG00000021796	Bmpr1a	ENSMUSG00000033059	Pygb	ENSMUSG00000032807	Alox12b
	ENSMUSG00000021840	Mapk1ip1l	ENSMUSG00000022571	Pycrl	ENSMUSG00000035561	Aldh1b1
	ENSMUSG00000021846	Peli2	ENSMUSG00000053141	Ptprt	ENSMUSG00000025007	Aldh18a1
	ENSMUSG00000021870	Slmap	ENSMUSG00000019889	Ptprk	ENSMUSG00000002625	Akap8l
	ENSMUSG00000021871	Pnp	ENSMUSG00000033295	Ptprf	ENSMUSG00000039058	Ak5
	ENSMUSG00000021890	Eaf1	ENSMUSG00000041836	Ptpre	ENSMUSG00000039546	Ajap1
	ENSMUSG00000021893	Capn7	ENSMUSG00000030854	Ptpn5	ENSMUSG00000078307	AI593442
	ENSMUSG00000021900	Btd	ENSMUSG00000063884	Ptcd3	ENSMUSG00000031467	Agpat5
	ENSMUSG00000021916	Glt8d1	ENSMUSG00000063179	Pstk	ENSMUSG00000068036	Afdn
	ENSMUSG00000021936	Mapk8	ENSMUSG00000068744	Psrc1	ENSMUSG00000054452	Aes
	ENSMUSG00000021939	Ctsb	ENSMUSG00000022913	Psmg1	ENSMUSG00000030000	Add2
	ENSMUSG00000021959	Lats2	ENSMUSG00000032869	Psmf1	ENSMUSG00000020654	Adcy3
	ENSMUSG00000021969	Zdhhc20	ENSMUSG00000005625	Psmd4	ENSMUSG00000046947	Adck2
	ENSMUSG00000021983	Atp8a2	ENSMUSG00000006998	Psmd2	ENSMUSG00000056413	Adap1
	ENSMUSG00000021991	Cacna2d3	ENSMUSG00000026914	Psmd14	ENSMUSG00000036040	Adamtsl2
	ENSMUSG00000022018	Rgcc	ENSMUSG00000017428	Psmd11	ENSMUSG00000021228	Acot3
	ENSMUSG00000022052	Ppp2r2a	ENSMUSG00000031429	Psmd10	ENSMUSG00000072949	Acot1
	ENSMUSG00000022098	Bmp1	ENSMUSG00000020708	Psmc5	ENSMUSG00000044534	Ackr2
	ENSMUSG00000022106	Rcbtb2	ENSMUSG00000030603	Psmc4	ENSMUSG00000029033	Acap3
	ENSMUSG00000022108	Itm2b	ENSMUSG00000028932	Psmc2	ENSMUSG00000025085	Ablim1
	ENSMUSG00000022124	Fbxl3	ENSMUSG00000021178	Psmc1	ENSMUSG00000104507	A430027H14Rik
	ENSMUSG00000022125	Cln5	ENSMUSG00000018286	Psmb6	ENSMUSG00000014837	4931428F04Rik
	ENSMUSG00000022141	Nipbl	ENSMUSG00000028837	Psmb2	ENSMUSG00000049643	2310022A10Rik
	ENSMUSG00000022175	Lrp10	ENSMUSG00000027566	Psma7	ENSMUSG00000097165	2210008F06Rik
	ENSMUSG00000022180	Slc7a8	ENSMUSG00000030465	Psd3	ENSMUSG00000026090	2010300C02Rik
	ENSMUSG00000022199	Slc22a17	ENSMUSG00000037126	Psd	ENSMUSG00000043773	1700048O20Rik
	ENSMUSG00000022216	Psme1	ENSMUSG00000036106	Prr5	ENSMUSG00000050379	43714
	ENSMUSG00000022270	Fam134b	ENSMUSG00000015869	Prpsap1	ENSMUSG00000079557	43526
	ENSMUSG00000022283	Pabpc1	ENSMUSG00000031432	Prps1
	ENSMUSG00000022285	Ywhaz	ENSMUSG00000079037	Prnp
	ENSMUSG00000022305	Lrp12	ENSMUSG00000060098	Prmt7
	ENSMUSG00000022306	Zfpm2	ENSMUSG00000023110	Prmt5
	ENSMUSG00000022346	Myc	ENSMUSG00000020230	Prmt2
	ENSMUSG00000022358	Fbxo32	ENSMUSG00000045038	Prkce
	ENSMUSG00000022365	Derl1	ENSMUSG00000020612	Prkar1a
	ENSMUSG00000022372	Sla	ENSMUSG00000067713	Prkag1
	ENSMUSG00000022378	Fam49b	ENSMUSG00000016257	Prelid3b
	ENSMUSG00000022415	Syngr1	ENSMUSG00000024530	Prelid3a
	ENSMUSG00000022426	Josd1	ENSMUSG00000024953	Prdx5
	ENSMUSG00000022433	Csnk1e	ENSMUSG00000005161	Prdx2
	ENSMUSG00000022443	Myh9	ENSMUSG00000034006	Pqlc1
	ENSMUSG00000022451	Twf1	ENSMUSG00000031157	Pqbp1
	ENSMUSG00000022453	Naga	ENSMUSG00000003099	Ppp5c
	ENSMUSG00000022454	Nell2	ENSMUSG00000059409	Ppp2r5d
	ENSMUSG00000022462	Slc38a2	ENSMUSG00000024500	Ppp2r2b
	ENSMUSG00000022472	Desi1	ENSMUSG00000007564	Ppp2r1a
	ENSMUSG00000022489	Pde1b	ENSMUSG00000026275	Ppp1r7
	ENSMUSG00000022498	Txndc11	ENSMUSG00000029725	Ppp1r35
	ENSMUSG00000022508	Bcl6	ENSMUSG00000061718	Ppp1r1b
	ENSMUSG00000022517	Mgrn1	ENSMUSG00000036398	Ppp1r11
	ENSMUSG00000022533	Atp13a3	ENSMUSG00000030718	Ppme1
	ENSMUSG00000022548	Apod	ENSMUSG00000022771	Ppil2
	ENSMUSG00000022558	Mroh1	ENSMUSG00000024007	Ppil1
	ENSMUSG00000022574	Naprt	ENSMUSG00000028651	Ppie
	ENSMUSG00000022587	Ly6e	ENSMUSG00000028013	Ppa2
	ENSMUSG00000022602	Arc	ENSMUSG00000020089	Ppa1
	ENSMUSG00000022607	Ptk2	ENSMUSG00000060152	Pop5
	ENSMUSG00000022664	Slc35a5	ENSMUSG00000066235	Pomgnt2
	ENSMUSG00000022704	Qtrtd1	ENSMUSG00000038628	Polr3k
	ENSMUSG00000022744	Cldnd1	ENSMUSG00000022476	Polr3h
	ENSMUSG00000022765	Snap29	ENSMUSG00000028104	Polr3gl
	ENSMUSG00000022781	Pak2	ENSMUSG00000032199	Polr2m
	ENSMUSG00000022793	B4galt4	ENSMUSG00000038489	Polr2l
	ENSMUSG00000022801	Lrch3	ENSMUSG00000020471	Pold2
	ENSMUSG00000022807	Osbpl11	ENSMUSG00000033152	Podxl2
	ENSMUSG00000022867	Usp25	ENSMUSG00000023345	Poc1a
	ENSMUSG00000022898	Dscr3	ENSMUSG00000018659	Pnpo
	ENSMUSG00000022912	Pros1	ENSMUSG00000045731	Pnoc
	ENSMUSG00000022951	Rcan1	ENSMUSG00000041141	Pnmal1
	ENSMUSG00000022960	Donson	ENSMUSG00000046204	Pnma2
	ENSMUSG00000022967	Ifnar1	ENSMUSG00000002963	Pnkp
	ENSMUSG00000022971	Ifnar2	ENSMUSG00000026179	Pnkd
	ENSMUSG00000022974	Paxbp1	ENSMUSG00000002012	Pnck
	ENSMUSG00000023004	Tuba1b	ENSMUSG00000027952	Pmvk
	ENSMUSG00000023009	Nckap5l	ENSMUSG00000022474	Pmm1
	ENSMUSG00000023010	Tmbim6	ENSMUSG00000034845	Plvap
	ENSMUSG00000023026	Dip2b	ENSMUSG00000016382	Pls3
	ENSMUSG00000023027	Atf1	ENSMUSG00000027998	Plrg1
	ENSMUSG00000023033	Scn8a	ENSMUSG00000035835	Plppr3
	ENSMUSG00000023048	Prr13	ENSMUSG00000051373	Plpp7
	ENSMUSG00000023067	Cdkn1a	ENSMUSG00000021701	Plk2
	ENSMUSG00000023068	Nus1	ENSMUSG00000022565	Plec
	ENSMUSG00000023075	Akirin1	ENSMUSG00000049148	Plcxd3
	ENSMUSG00000023143	Nagpa	ENSMUSG00000051177	Plcb1
	ENSMUSG00000023150	Ivns1abp	ENSMUSG00000032294	Pkm
	ENSMUSG00000023186	Vwa5a	ENSMUSG00000034403	Pja1
	ENSMUSG00000023206	Il15ra	ENSMUSG00000028669	Pithd1
	ENSMUSG00000023232	Serinc2	ENSMUSG00000023452	Pisd
	ENSMUSG00000023905	Tnfrsf12a	ENSMUSG00000032171	Pin1
	ENSMUSG00000023915	Tnfrsf21	ENSMUSG00000031155	Pim2
	ENSMUSG00000023977	Ubr2	ENSMUSG00000003423	Pih1d1
	ENSMUSG00000023990	Tfeb	ENSMUSG00000010607	Pigyl
	ENSMUSG00000024002	Brd4	ENSMUSG00000068206	Pick1
	ENSMUSG00000024006	Stk38	ENSMUSG00000004934	Pias4
	ENSMUSG00000024030	Abcg1	ENSMUSG00000030815	Phkg2
	ENSMUSG00000024048	Myl12a	ENSMUSG00000038116	Phf20
	ENSMUSG00000024055	Cyp4f13	ENSMUSG00000038845	Phb
	ENSMUSG00000024083	Pja2	ENSMUSG00000017715	Pgs1
	ENSMUSG00000024085	Man2a1	ENSMUSG00000043445	Pgp
	ENSMUSG00000024095	Hnrnpll	ENSMUSG00000030729	Pgm2l1
	ENSMUSG00000024098	Twsg1	ENSMUSG00000062070	Pgk1
	ENSMUSG00000024132	Eci1	ENSMUSG00000004791	Pgf
	ENSMUSG00000024143	Rhoq	ENSMUSG00000029500	Pgam5
	ENSMUSG00000024165	Hn1l	ENSMUSG00000020475	Pgam2
	ENSMUSG00000024201	Kdm4b	ENSMUSG00000021196	Pfkp
	ENSMUSG00000024238	Zeb1	ENSMUSG00000033065	Pfkm
	ENSMUSG00000024240	Epc1	ENSMUSG00000024309	Pfdn6
	ENSMUSG00000024241	Sos1	ENSMUSG00000006412	Pfdn2
	ENSMUSG00000024242	Map4k3	ENSMUSG00000024346	Pfdn1
	ENSMUSG00000024261	Syt4	ENSMUSG00000005069	Pex5
	ENSMUSG00000024283	Wac	ENSMUSG00000003464	Pex19
	ENSMUSG00000024290	Rock1	ENSMUSG00000027222	Pex16
	ENSMUSG00000024294	Mib1	ENSMUSG00000029047	Pex10
	ENSMUSG00000024298	Zfp871	ENSMUSG00000063931	Pepd
	ENSMUSG00000024308	Tapbp	ENSMUSG00000013698	Pea15a
	ENSMUSG00000024327	Slc39a7	ENSMUSG00000015668	Pdzd11
	ENSMUSG00000024335	Brd2	ENSMUSG00000032788	Pdxk
	ENSMUSG00000024339	Tap2	ENSMUSG00000027472	Pdrg1
	ENSMUSG00000024383	Map3k2	ENSMUSG00000021493	Pdlim7
	ENSMUSG00000024393	Prrc2a	ENSMUSG00000055044	Pdlim1
	ENSMUSG00000024397	Aif1	ENSMUSG00000038967	Pdk2
	ENSMUSG00000024404	Riok3	ENSMUSG00000010914	Pdhx
	ENSMUSG00000024413	Npc1	ENSMUSG00000021748	Pdhb
	ENSMUSG00000024457	Trim26	ENSMUSG00000031299	Pdha1
	ENSMUSG00000024462	Gabbr1	ENSMUSG00000041119	Pde9a
	ENSMUSG00000024472	Dcp2	ENSMUSG00000032177	Pde4a
	ENSMUSG00000024477	Pggt1b	ENSMUSG00000059173	Pde1a
	ENSMUSG00000024479	Mal2	ENSMUSG00000025137	Pcyt2
	ENSMUSG00000024544	Ldlrad4	ENSMUSG00000029998	Pcyox1
	ENSMUSG00000024563	Smad2	ENSMUSG00000039278	Pcsk1n
	ENSMUSG00000024576	Csnk1a1	ENSMUSG00000038370	Pcp4l1
	ENSMUSG00000024597	Slc12a2	ENSMUSG00000060212	Pcnx2
	ENSMUSG00000024601	Isoc1	ENSMUSG00000019795	Pcmt1
	ENSMUSG00000024617	Camk2a	ENSMUSG00000040618	Pck2
	ENSMUSG00000024621	Csf1r	ENSMUSG00000069678	Pcgf1
	ENSMUSG00000024639	Gnaq	ENSMUSG00000046191	Pcdhb20
	ENSMUSG00000024640	Psat1	ENSMUSG00000036422	Pcdh8
	ENSMUSG00000024644	Cndp2	ENSMUSG00000029108	Pcdh7
	ENSMUSG00000024661	Fth1	ENSMUSG00000021496	Pcbd2
	ENSMUSG00000024683	Mrpl16	ENSMUSG00000020098	Pcbd1
	ENSMUSG00000024687	Osbp	ENSMUSG00000031860	Pbx4
	ENSMUSG00000024725	Ostf1	ENSMUSG00000038718	Pbx3
	ENSMUSG00000024781	Lipa	ENSMUSG00000030770	Parva
	ENSMUSG00000024807	Syvn1	ENSMUSG00000043572	Pars2
	ENSMUSG00000024816	Frmd8	ENSMUSG00000034981	Parm1
	ENSMUSG00000024835	Coro1b	ENSMUSG00000033918	Parl
	ENSMUSG00000024883	Rin1	ENSMUSG00000028964	Park7
	ENSMUSG00000024908	Ppp6r3	ENSMUSG00000005699	Pard6a
	ENSMUSG00000024909	Efemp2	ENSMUSG00000031934	Panx1
	ENSMUSG00000024927	Rela	ENSMUSG00000031284	Pak3
	ENSMUSG00000024937	Ehbp1l1	ENSMUSG00000045896	Paip2b
	ENSMUSG00000024942	Capn1	ENSMUSG00000003437	Paf1
	ENSMUSG00000024969	Mark2	ENSMUSG00000037196	Pacrg
	ENSMUSG00000024981	Acsl5	ENSMUSG00000006675	P4htm
	ENSMUSG00000025016	Tm9sf3	ENSMUSG00000049112	Oxtr
	ENSMUSG00000025019	Lcor	ENSMUSG00000024767	Otub1
	ENSMUSG00000025020	Slit1	ENSMUSG00000042616	Oscp1
	ENSMUSG00000025025	Mxi1	ENSMUSG00000020189	Osbpl8
	ENSMUSG00000025034	Trim8	ENSMUSG00000037606	Osbpl5
	ENSMUSG00000025036	Sfxn2	ENSMUSG00000039050	Osbpl2
	ENSMUSG00000025060	Slk	ENSMUSG00000044252	Osbpl1a
	ENSMUSG00000025128	Bhlhe22	ENSMUSG00000052214	Opa3
	ENSMUSG00000025130	P4hb	ENSMUSG00000032172	Olfm2
	ENSMUSG00000025135	Anapc11	ENSMUSG00000029153	Ociad2
	ENSMUSG00000025144	Cenpx	ENSMUSG00000040652	Oaz2
	ENSMUSG00000025159	Mms19	ENSMUSG00000020739	Nup85
	ENSMUSG00000025169	Ogfod3	ENSMUSG00000024213	Nudt3
	ENSMUSG00000025170	Rab40b	ENSMUSG00000037349	Nudt22
	ENSMUSG00000025184	R3hcc1l	ENSMUSG00000045211	Nudt18
	ENSMUSG00000025188	Hps1	ENSMUSG00000028100	Nudt17
	ENSMUSG00000025192	Entpd7	ENSMUSG00000022516	Nudt16l1
	ENSMUSG00000025221	Kcnip2	ENSMUSG00000028851	Nudc
	ENSMUSG00000025225	Nfkb2	ENSMUSG00000059857	Ntng1
	ENSMUSG00000025232	Hexa	ENSMUSG00000026857	Ntmt1
	ENSMUSG00000025234	Arih1	ENSMUSG00000059974	Ntm
	ENSMUSG00000025283	Sat1	ENSMUSG00000032615	Nt5m
	ENSMUSG00000025289	Prdx4	ENSMUSG00000017176	Nt5c3b
	ENSMUSG00000025314	Ptprj	ENSMUSG00000020736	Nt5c
	ENSMUSG00000025323	Sp4	ENSMUSG00000027455	Nsfl1c
	ENSMUSG00000025326	Ube3a	ENSMUSG00000034187	Nsf
	ENSMUSG00000025351	Cd63	ENSMUSG00000059361	Nrsn2
	ENSMUSG00000025353	Ormdl2	ENSMUSG00000048978	Nrsn1
	ENSMUSG00000025357	Dgka	ENSMUSG00000034825	Nrip3
	ENSMUSG00000025402	Nab2	ENSMUSG00000001520	Nrip2
	ENSMUSG00000025409	Mbd6	ENSMUSG00000021179	Nrde2
	ENSMUSG00000025417	Pip4k2c	ENSMUSG00000029148	Nrbp1
	ENSMUSG00000025423	Pias2	ENSMUSG00000030551	Nr2f2
	ENSMUSG00000025425	St8sia5	ENSMUSG00000010057	Nprl2
	ENSMUSG00000025465	Echs1	ENSMUSG00000026241	Nppc
	ENSMUSG00000025509	Pnpla2	ENSMUSG00000001988	Npas1
	ENSMUSG00000025510	Cd151	ENSMUSG00000003421	Nosip
	ENSMUSG00000025511	Tspan4	ENSMUSG00000038473	Nos1ap
	ENSMUSG00000025534	Gusb	ENSMUSG00000027405	Nop56
	ENSMUSG00000025575	Cant1	ENSMUSG00000025869	Nop16
	ENSMUSG00000025607	Copg2	ENSMUSG00000030835	Nomo1
	ENSMUSG00000025647	Shisa5	ENSMUSG00000041923	Nol4
	ENSMUSG00000025648	Pfkfb4	ENSMUSG00000014776	Nol3
	ENSMUSG00000025656	Arhgef9	ENSMUSG00000003848	Nob1
	ENSMUSG00000025702	43532	ENSMUSG00000032271	Nnmt
	ENSMUSG00000025730	Rab40c	ENSMUSG00000067786	Nnat
	ENSMUSG00000025742	Prps2	ENSMUSG00000037847	Nmrk1
	ENSMUSG00000025779	Ly96	ENSMUSG00000042751	Nmnat2
	ENSMUSG00000025794	Rpl14	ENSMUSG00000037601	Nme1
	ENSMUSG00000025795	Rassf3	ENSMUSG00000019865	Nmbr
	ENSMUSG00000025809	Itgb1	ENSMUSG00000021772	Nkiras1
	ENSMUSG00000025810	Nrp1	ENSMUSG00000027574	Nkain4
	ENSMUSG00000025860	Xiap	ENSMUSG00000055761	Nkain3
	ENSMUSG00000025862	Stag2	ENSMUSG00000034285	Nipsnap1
	ENSMUSG00000025878	Uimc1	ENSMUSG00000032606	Nicn1
	ENSMUSG00000025880	Smad7	ENSMUSG00000001056	Nhp2
	ENSMUSG00000025915	Sgk3	ENSMUSG00000047084	Ngrn
	ENSMUSG00000025935	Tram1	ENSMUSG00000027859	Ngf
	ENSMUSG00000025937	Lactb2	ENSMUSG00000029993	Nfu1
	ENSMUSG00000025949	Pikfyve	ENSMUSG00000001911	Nfix
	ENSMUSG00000025958	Creb1	ENSMUSG00000016253	Nelfcd
	ENSMUSG00000025981	Coq10b	ENSMUSG00000040037	Negr1
	ENSMUSG00000026003	Acadl	ENSMUSG00000022054	Nefm
	ENSMUSG00000026004	Kansl1l	ENSMUSG00000022055	Nefl
	ENSMUSG00000026014	Raph1	ENSMUSG00000020396	Nefh
	ENSMUSG00000026031	Cflar	ENSMUSG00000010376	Nedd8
	ENSMUSG00000026034	Clk1	ENSMUSG00000027489	Necab3
	ENSMUSG00000026064	Ptp4a1	ENSMUSG00000031837	Necab2
	ENSMUSG00000026074	Map4k4	ENSMUSG00000040536	Necab1
	ENSMUSG00000026078	Pdcl3	ENSMUSG00000024038	Ndufv3
	ENSMUSG00000026088	Mitd1	ENSMUSG00000024099	Ndufv2
	ENSMUSG00000026104	Stat1	ENSMUSG00000037916	Ndufv1
	ENSMUSG00000026110	Mgat4a	ENSMUSG00000059734	Ndufs8
	ENSMUSG00000026112	Coa5	ENSMUSG00000020153	Ndufs7
	ENSMUSG00000026131	Dst	ENSMUSG00000021606	Ndufs6
	ENSMUSG00000026142	Rhbdd1	ENSMUSG00000013593	Ndufs2
	ENSMUSG00000026159	Agfg1	ENSMUSG00000025968	Ndufs1
	ENSMUSG00000026174	Cnot9	ENSMUSG00000030647	Ndufc2
	ENSMUSG00000026229	Psmd1	ENSMUSG00000037152	Ndufc1
	ENSMUSG00000026235	Epha4	ENSMUSG00000022354	Ndufb9
	ENSMUSG00000026238	Ptma	ENSMUSG00000025204	Ndufb8
	ENSMUSG00000026249	Serpine2	ENSMUSG00000033938	Ndufb7
	ENSMUSG00000026269	Rnpepl1	ENSMUSG00000071014	Ndufb6
	ENSMUSG00000026288	Inpp5d	ENSMUSG00000027673	Ndufb5
	ENSMUSG00000026317	Cln8	ENSMUSG00000031059	Ndufb11
	ENSMUSG00000026341	Actr3	ENSMUSG00000040048	Ndufb10
	ENSMUSG00000026354	Lct	ENSMUSG00000078572	Ndufaf8
	ENSMUSG00000026360	Rgs2	ENSMUSG00000024082	Ndufaf7
	ENSMUSG00000026361	Cdc73	ENSMUSG00000070283	Ndufaf3
	ENSMUSG00000026385	Dbi	ENSMUSG00000027305	Ndufaf1
	ENSMUSG00000026393	Nek7	ENSMUSG00000091989	Ndufab1-ps
	ENSMUSG00000026421	Csrp1	ENSMUSG00000030869	Ndufab1
	ENSMUSG00000026424	Gpr37l1	ENSMUSG00000000399	Ndufa9
	ENSMUSG00000026425	Srgap2	ENSMUSG00000026895	Ndufa8
	ENSMUSG00000026430	Rassf5	ENSMUSG00000029632	Ndufa4
	ENSMUSG00000026433	Rab29	ENSMUSG00000035674	Ndufa3
	ENSMUSG00000026434	Nucks1	ENSMUSG00000036199	Ndufa13
	ENSMUSG00000026457	Adipor1	ENSMUSG00000020022	Ndufa12
	ENSMUSG00000026458	Ppfia4	ENSMUSG00000002379	Ndufa11
	ENSMUSG00000026463	Atp2b4	ENSMUSG00000026260	Ndufa10
	ENSMUSG00000026466	Tor1aip1	ENSMUSG00000036564	Ndrg4
	ENSMUSG00000026469	Xpr1	ENSMUSG00000033585	Ndn
	ENSMUSG00000026470	Stx6	ENSMUSG00000024425	Ndfip1
	ENSMUSG00000026473	Glul	ENSMUSG00000062661	Ncs1
	ENSMUSG00000026478	Lamc1	ENSMUSG00000008690	Ncaph2
	ENSMUSG00000026484	Rnf2	ENSMUSG00000022762	Ncam2
	ENSMUSG00000026499	Acbd3	ENSMUSG00000031505	Naxd
	ENSMUSG00000026510	Trp53bp2	ENSMUSG00000035285	Nat14
	ENSMUSG00000026566	Mpzl1	ENSMUSG00000018995	Nars2
	ENSMUSG00000026596	Abl2	ENSMUSG00000024587	Nars
	ENSMUSG00000026600	Soat1	ENSMUSG00000002280	Narfl
	ENSMUSG00000026627	Tmem206	ENSMUSG00000000056	Narf
	ENSMUSG00000026648	Dclre1c	ENSMUSG00000024581	Napg
	ENSMUSG00000026655	Fam107b	ENSMUSG00000055430	Nap1l5
	ENSMUSG00000026657	Frmd4a	ENSMUSG00000059119	Nap1l4
	ENSMUSG00000026667	Uhmk1	ENSMUSG00000055733	Nap1l3
	ENSMUSG00000026687	Aldh9a1	ENSMUSG00000034744	Nagk
	ENSMUSG00000026727	Rsu1	ENSMUSG00000044442	N6amt1
	ENSMUSG00000026737	Pip4k2a	ENSMUSG00000090841	Myl6
	ENSMUSG00000026748	Plxdc2	ENSMUSG00000053093	Myh7
	ENSMUSG00000026749	Nek6	ENSMUSG00000001285	Myg1
	ENSMUSG00000026750	Psmb7	ENSMUSG00000037169	Mycn
	ENSMUSG00000026767	Fam188a	ENSMUSG00000020814	Mxra7
	ENSMUSG00000026773	Pfkfb3	ENSMUSG00000020156	Mum1
	ENSMUSG00000026821	Ralgds	ENSMUSG00000041241	Mul1
	ENSMUSG00000026825	Dnm1	ENSMUSG00000064068	Mtx1
	ENSMUSG00000026833	Olfm1	ENSMUSG00000038065	Mturn
	ENSMUSG00000026836	Acvr1	ENSMUSG00000016510	Mtif3
	ENSMUSG00000026867	Gapvd1	ENSMUSG00000039069	Mtg2
	ENSMUSG00000026880	Stom	ENSMUSG00000004748	Mtfp1
	ENSMUSG00000026924	Sec16a	ENSMUSG00000023094	Msrb2
	ENSMUSG00000026939	Tmem141	ENSMUSG00000054733	Msra
	ENSMUSG00000026956	Uap1l1	ENSMUSG00000014850	Msh3
	ENSMUSG00000026958	Dpp7	ENSMUSG00000051246	Msantd1
	ENSMUSG00000026959	Grin1	ENSMUSG00000038880	Mrps34
	ENSMUSG00000026960	Arl6ip6	ENSMUSG00000021731	Mrps30
	ENSMUSG00000026972	Arrdc1	ENSMUSG00000041632	Mrps27
	ENSMUSG00000026987	Baz2b	ENSMUSG00000037740	Mrps26
	ENSMUSG00000027002	Nckap1	ENSMUSG00000014551	Mrps25
	ENSMUSG00000027007	Ssfa2	ENSMUSG00000020477	Mrps24
	ENSMUSG00000027035	Cers6	ENSMUSG00000023967	Mrps18a
	ENSMUSG00000027078	Ube2l6	ENSMUSG00000049960	Mrps16
	ENSMUSG00000027082	Tfpi	ENSMUSG00000045948	Mrps12
	ENSMUSG00000027087	Itgav	ENSMUSG00000030611	Mrps11
	ENSMUSG00000027111	Itga6	ENSMUSG00000018858	Mrpl58
	ENSMUSG00000027130	Slc12a6	ENSMUSG00000036860	Mrpl55
	ENSMUSG00000027164	Traf6	ENSMUSG00000030335	Mrpl51
	ENSMUSG00000027193	Api5	ENSMUSG00000007338	Mrpl49
	ENSMUSG00000027195	Hsd17b12	ENSMUSG00000030612	Mrpl46
	ENSMUSG00000027200	Sema6d	ENSMUSG00000018882	Mrpl45
	ENSMUSG00000027210	Meis2	ENSMUSG00000062981	Mrpl42
	ENSMUSG00000027223	Mapk8ip1	ENSMUSG00000036850	Mrpl41
	ENSMUSG00000027227	Sord	ENSMUSG00000022706	Mrpl40
	ENSMUSG00000027230	Creb3l1	ENSMUSG00000028622	Mrpl37
	ENSMUSG00000027303	Ptpra	ENSMUSG00000052962	Mrpl35
	ENSMUSG00000027312	Atrn	ENSMUSG00000024181	Mrpl28
	ENSMUSG00000027333	Smox	ENSMUSG00000024414	Mrpl27
	ENSMUSG00000027335	Adra1d	ENSMUSG00000002767	Mrpl2
	ENSMUSG00000027339	Rassf2	ENSMUSG00000030045	Mrpl19
	ENSMUSG00000027340	Slc23a2	ENSMUSG00000023939	Mrpl14
	ENSMUSG00000027347	Rasgrp1	ENSMUSG00000039640	Mrpl12
	ENSMUSG00000027350	Chgb	ENSMUSG00000038046	Mrm3
	ENSMUSG00000027363	Usp8	ENSMUSG00000029557	Mrm2
	ENSMUSG00000027366	Sppl2a	ENSMUSG00000042761	Mrap2
	ENSMUSG00000027397	Slc20a1	ENSMUSG00000022679	Mpv17l
	ENSMUSG00000027398	Il1b	ENSMUSG00000107283	Mpv17
	ENSMUSG00000027411	Vps16	ENSMUSG00000052373	Mpp3
	ENSMUSG00000027422	Rrbp1	ENSMUSG00000031402	Mpp1
	ENSMUSG00000027423	Snx5	ENSMUSG00000032306	Mpi
	ENSMUSG00000027429	Sec23b	ENSMUSG00000028402	Mpdz
	ENSMUSG00000027447	Cst3	ENSMUSG00000026568	Mpc2
	ENSMUSG00000027452	Acss1	ENSMUSG00000091498	Mpc1-ps
	ENSMUSG00000027459	Fam110a	ENSMUSG00000049670	Morn4
	ENSMUSG00000027506	Tpd52	ENSMUSG00000078908	Mon1b
	ENSMUSG00000027508	Pag1	ENSMUSG00000056458	Mok
	ENSMUSG00000027540	Ptpn1	ENSMUSG00000015536	Mocs2
	ENSMUSG00000027562	Car2	ENSMUSG00000021103	Mnat1
	ENSMUSG00000027593	Raly	ENSMUSG00000070576	Mn1
	ENSMUSG00000027598	Itch	ENSMUSG00000029575	Mmab
	ENSMUSG00000027615	Hps3	ENSMUSG00000074064	Mlycd
	ENSMUSG00000027636	Sla2	ENSMUSG00000030120	Mlf2
	ENSMUSG00000027639	Samhd1	ENSMUSG00000000439	Mkrn2
	ENSMUSG00000027646	Src	ENSMUSG00000027274	Mkks
	ENSMUSG00000027652	Ralgapb	ENSMUSG00000021993	Mipep
	ENSMUSG00000027660	Skil	ENSMUSG00000002580	Mien1
	ENSMUSG00000027674	Pex5l	ENSMUSG00000020111	Micu1
	ENSMUSG00000027678	Ncoa3	ENSMUSG00000026688	Mgst3
	ENSMUSG00000027706	Sec62	ENSMUSG00000043857	Mgat5b
	ENSMUSG00000027751	Supt20	ENSMUSG00000036155	Mgat5
	ENSMUSG00000027763	Mbnl1	ENSMUSG00000019888	Mgat4c
	ENSMUSG00000027775	Mfsd1	ENSMUSG00000025227	Mfsd13a
	ENSMUSG00000027782	Kpna4	ENSMUSG00000029020	Mfn2
	ENSMUSG00000027806	Tsc22d2	ENSMUSG00000060572	Mfap2
	ENSMUSG00000027808	Serp1	ENSMUSG00000025731	Mettl26
	ENSMUSG00000027827	Kcnab1	ENSMUSG00000006392	Med8
	ENSMUSG00000027829	Ccnl1	ENSMUSG00000026799	Med27
	ENSMUSG00000027858	Tspan2	ENSMUSG00000015776	Med22
	ENSMUSG00000027881	Prpf38b	ENSMUSG00000028910	Mecr
	ENSMUSG00000027882	Stxbp3	ENSMUSG00000028863	Meaf6
	ENSMUSG00000027883	Gpsm2	ENSMUSG00000019179	Mdh2
	ENSMUSG00000027893	Ahcyl1	ENSMUSG00000020321	Mdh1
	ENSMUSG00000027900	Dram2	ENSMUSG00000027994	Mcub
	ENSMUSG00000027936	Crtc2	ENSMUSG00000009647	Mcu
	ENSMUSG00000027947	Il6ra	ENSMUSG00000021596	Mctp1
	ENSMUSG00000027957	Slc35a3	ENSMUSG00000037570	Mcrs1
	ENSMUSG00000027965	Olfm3	ENSMUSG00000004567	Mcoln1
	ENSMUSG00000027984	Hadh	ENSMUSG00000050164	Mchr1
	ENSMUSG00000027997	Casp6	ENSMUSG00000021646	Mccc2
	ENSMUSG00000028005	Gucy1b3	ENSMUSG00000047259	Mc4r
	ENSMUSG00000028015	Ctso	ENSMUSG00000051098	Mblac2
	ENSMUSG00000028019	Pdgfc	ENSMUSG00000049285	Mblac1
	ENSMUSG00000028032	Papss1	ENSMUSG00000022324	Matn2
	ENSMUSG00000028039	Efna3	ENSMUSG00000004933	Matk
	ENSMUSG00000028044	Cks1b	ENSMUSG00000026620	Mark1
	ENSMUSG00000028048	Gba	ENSMUSG00000022619	Mapk8ip2
	ENSMUSG00000028057	Rit1	ENSMUSG00000041775	Mapk1ip1
	ENSMUSG00000028059	Arhgef2	ENSMUSG00000053137	Mapk11
	ENSMUSG00000028060	2810403A07Rik	ENSMUSG00000063358	Mapk1
	ENSMUSG00000028064	Sema4a	ENSMUSG00000055407	Map6
	ENSMUSG00000028078	Dclk2	ENSMUSG00000004936	Map2k1
	ENSMUSG00000028098	Rnf115	ENSMUSG00000031812	Map1lc3b
	ENSMUSG00000028124	Gclm	ENSMUSG00000052727	Map1b
	ENSMUSG00000028128	F3	ENSMUSG00000092341	Malat1
	ENSMUSG00000028152	Tspan5	ENSMUSG00000025268	Maged2
	ENSMUSG00000028163	Nfkb1	ENSMUSG00000025151	Maged1
	ENSMUSG00000028164	Manba	ENSMUSG00000036306	Lzts1
	ENSMUSG00000028173	Wls	ENSMUSG00000043831	Lysmd4
	ENSMUSG00000028189	Ctbs	ENSMUSG00000032184	Lysmd2
	ENSMUSG00000028191	Bcl10	ENSMUSG00000022594	Lynx1
	ENSMUSG00000028211	Trp53inp1	ENSMUSG00000013766	Ly6g6e
	ENSMUSG00000028223	Decr1	ENSMUSG00000047557	Lxn
	ENSMUSG00000028228	Cpne3	ENSMUSG00000048706	Lurap1l
	ENSMUSG00000028234	Rps20	ENSMUSG00000035215	Lsm7
	ENSMUSG00000028245	Nsmaf	ENSMUSG00000060780	Lrrtm1
	ENSMUSG00000028277	Ube2j1	ENSMUSG00000036273	Lrrk2
	ENSMUSG00000028289	Epha7	ENSMUSG00000064307	Lrrc51
	ENSMUSG00000028291	Akirin2	ENSMUSG00000045201	Lrrc3b
	ENSMUSG00000028300	3110043O21Rik	ENSMUSG00000033707	Lrrc24
	ENSMUSG00000028328	Tmod1	ENSMUSG00000029103	Lrpap1
	ENSMUSG00000028334	Nans	ENSMUSG00000001802	Lrp3
	ENSMUSG00000028341	Nr4a3	ENSMUSG00000043165	Lor
	ENSMUSG00000028343	Erp44	ENSMUSG00000028266	Lmo4
	ENSMUSG00000028351	Brinp1	ENSMUSG00000019906	Lin7a
	ENSMUSG00000028381	Ugcg	ENSMUSG00000036845	Lin37
	ENSMUSG00000028382	Ptbp3	ENSMUSG00000054263	Lifr
	ENSMUSG00000028399	Ptprd	ENSMUSG00000029199	Lias
	ENSMUSG00000028412	Slc44a1	ENSMUSG00000030946	Lhpp
	ENSMUSG00000028413	B4galt1	ENSMUSG00000062252	Lhfpl5
	ENSMUSG00000028420	Tmem38b	ENSMUSG00000033595	Lgi3
	ENSMUSG00000028434	Epb41l4b	ENSMUSG00000039252	Lgi2
	ENSMUSG00000028454	Pigo	ENSMUSG00000042487	Leo1
	ENSMUSG00000028465	Tln1	ENSMUSG00000066652	Lefty2
	ENSMUSG00000028478	Clta	ENSMUSG00000030246	Ldhb
	ENSMUSG00000028514	Usp24	ENSMUSG00000039706	Ldb2
	ENSMUSG00000028519	Dab1	ENSMUSG00000074890	Lcmt2
	ENSMUSG00000028522	Mier1	ENSMUSG00000022257	Laptm4b
	ENSMUSG00000028538	St3gal3	ENSMUSG00000047344	Lancl3
	ENSMUSG00000028559	Osbpl9	ENSMUSG00000062190	Lancl2
	ENSMUSG00000028573	Fggy	ENSMUSG00000026000	Lancl1
	ENSMUSG00000028582	Cc2d1b	ENSMUSG00000028062	Lamtor2
	ENSMUSG00000028630	Dyrk2	ENSMUSG00000027270	Lamp5
	ENSMUSG00000028634	Hivep3	ENSMUSG00000067594	Krt77
	ENSMUSG00000028639	Ybx1	ENSMUSG00000035849	Krt222
	ENSMUSG00000028643	Svbp	ENSMUSG00000046834	Krt1
	ENSMUSG00000028645	Slc2a1	ENSMUSG00000066129	Kndc1
	ENSMUSG00000028646	Rragc	ENSMUSG00000040387	Klhl32
	ENSMUSG00000028647	Mycbp	ENSMUSG00000022750	Klhl22
	ENSMUSG00000028649	Macf1	ENSMUSG00000036782	Klhl13
	ENSMUSG00000028657	Ppt1	ENSMUSG00000026455	Klhl12
	ENSMUSG00000028668	Eloa	ENSMUSG00000045259	Klhdc9
	ENSMUSG00000028672	Hmgcl	ENSMUSG00000063576	Klhdc3
	ENSMUSG00000028675	Pnrc2	ENSMUSG00000030087	Klf15
	ENSMUSG00000028680	Plk3	ENSMUSG00000021288	Klc1
	ENSMUSG00000028691	Prdx1	ENSMUSG00000019966	Kitl
	ENSMUSG00000028708	Mknk1	ENSMUSG00000005672	Kit
	ENSMUSG00000028709	Mob3c	ENSMUSG00000004187	Kifc2
	ENSMUSG00000028771	Ptpn12	ENSMUSG00000026764	Kif5c
	ENSMUSG00000028790	Khdrbs1	ENSMUSG00000020668	Kif3c
	ENSMUSG00000028792	Ak2	ENSMUSG00000027475	Kif3b
	ENSMUSG00000028793	Rnf19b	ENSMUSG00000018395	Kif3a
	ENSMUSG00000028842	Ago3	ENSMUSG00000014602	Kif1a
	ENSMUSG00000028843	Sh3bgrl3	ENSMUSG00000022332	Khdrbs3
	ENSMUSG00000028868	Wasf2	ENSMUSG00000042207	Kdm5b
	ENSMUSG00000028886	Eya3	ENSMUSG00000030685	Kctd13
	ENSMUSG00000028889	Yrdc	ENSMUSG00000001098	Kctd10
	ENSMUSG00000028896	Rcc1	ENSMUSG00000058740	Kcnt1
	ENSMUSG00000028907	Utp11	ENSMUSG00000043673	Kcns3
	ENSMUSG00000028914	Casp9	ENSMUSG00000024957	Kcnk4
	ENSMUSG00000028917	Plekhm2	ENSMUSG00000038026	Kcnj9
	ENSMUSG00000028923	Necap2	ENSMUSG00000096146	Kcnj11
	ENSMUSG00000028955	Vamp3	ENSMUSG00000053519	Kcnip1
	ENSMUSG00000028961	Pgd	ENSMUSG00000051726	Kcnf1
	ENSMUSG00000028990	Lzic	ENSMUSG00000040896	Kcnd3
	ENSMUSG00000029004	Kmt2e	ENSMUSG00000027895	Kcnc4
	ENSMUSG00000029050	Ski	ENSMUSG00000058975	Kcnc1
	ENSMUSG00000029076	Sdf4	ENSMUSG00000038077	Kcna6
	ENSMUSG00000029098	Acox3	ENSMUSG00000031787	Katnb1
	ENSMUSG00000029106	Add1	ENSMUSG00000031948	Kars
	ENSMUSG00000029119	Man2b2	ENSMUSG00000042099	Kank3
	ENSMUSG00000029120	Ppp2r2c	ENSMUSG00000005078	Jkamp
	ENSMUSG00000029135	Fosl2	ENSMUSG00000051256	Jagn1
	ENSMUSG00000029151	Slc30a3	ENSMUSG00000055862	Izumo4
	ENSMUSG00000029152	Ociad1	ENSMUSG00000027332	Ivd
	ENSMUSG00000029162	Khk	ENSMUSG00000074797	Itpa
	ENSMUSG00000029171	Pgm1	ENSMUSG00000001507	Itga3
	ENSMUSG00000029174	Tbc1d1	ENSMUSG00000025825	Iscu
	ENSMUSG00000029190	D5Ertd579e	ENSMUSG00000034312	Iqsec1
	ENSMUSG00000029201	Ugdh	ENSMUSG00000029034	Ints11
	ENSMUSG00000029202	Pds5a	ENSMUSG00000031864	Ints10
	ENSMUSG00000029229	Chic2	ENSMUSG00000045294	Insig1
	ENSMUSG00000029311	Hsd17b11	ENSMUSG00000026113	Inpp4a
	ENSMUSG00000029319	Coq2	ENSMUSG00000026102	Inpp1
	ENSMUSG00000029328	Hnrnpdl	ENSMUSG00000091811	Inafm1
	ENSMUSG00000029344	Tpst2	ENSMUSG00000034336	Ina
	ENSMUSG00000029392	Rilpl1	ENSMUSG00000062867	Impdh2
	ENSMUSG00000029401	Rilpl2	ENSMUSG00000052337	Immt
	ENSMUSG00000029413	Naaa	ENSMUSG00000032178	Ilf3
	ENSMUSG00000029416	Slc15a4	ENSMUSG00000001016	Ilf2
	ENSMUSG00000029420	Rimbp2	ENSMUSG00000031750	Il34
	ENSMUSG00000029426	Scarb2	ENSMUSG00000040972	Igsf21
	ENSMUSG00000029428	Stx2	ENSMUSG00000017493	Igfbp4
	ENSMUSG00000029433	Diablo	ENSMUSG00000039323	Igfbp2
	ENSMUSG00000029470	P2rx4	ENSMUSG00000046717	Igbp1b
	ENSMUSG00000029471	Camkk2	ENSMUSG00000029469	Ift81
	ENSMUSG00000029501	Ankle2	ENSMUSG00000028576	Ift74
	ENSMUSG00000029538	Srsf9	ENSMUSG00000002031	Ift46
	ENSMUSG00000029550	Sppl3	ENSMUSG00000016637	Ift27
	ENSMUSG00000029561	Oasl2	ENSMUSG00000007987	Ift22
	ENSMUSG00000029569	Tmem168	ENSMUSG00000038564	Ift172
	ENSMUSG00000029581	Fscn1	ENSMUSG00000002010	Idh3g
	ENSMUSG00000029598	Plbd2	ENSMUSG00000027406	Idh3b
	ENSMUSG00000029625	Cpsf4	ENSMUSG00000025950	Idh1
	ENSMUSG00000029629	Phf14	ENSMUSG00000039662	Icmt
	ENSMUSG00000029635	Cdk8	ENSMUSG00000032174	Icam5
	ENSMUSG00000029650	Slc46a3	ENSMUSG00000062995	Ica1
	ENSMUSG00000029655	N4bp2l2	ENSMUSG00000037851	Iars
	ENSMUSG00000029674	Limk1	ENSMUSG00000006205	Htra1
	ENSMUSG00000029686	Cul1	ENSMUSG00000050534	Htr5b
	ENSMUSG00000029703	Lrwd1	ENSMUSG00000021721	Htr1a
	ENSMUSG00000029705	Cux1	ENSMUSG00000029657	Hsph1
	ENSMUSG00000029723	Tsc22d4	ENSMUSG00000063802	Hspbp1
	ENSMUSG00000029765	Plxna4	ENSMUSG00000059970	Hspa2
	ENSMUSG00000029781	Fkbp9	ENSMUSG00000025092	Hspa12a
	ENSMUSG00000029782	Tmem209	ENSMUSG00000034189	Hsdl1
	ENSMUSG00000029787	Avl9	ENSMUSG00000025260	Hsd17b10
	ENSMUSG00000029802	Abcg2	ENSMUSG00000031839	Hsbp1
	ENSMUSG00000029804	Herc3	ENSMUSG00000046321	Hs3st2
	ENSMUSG00000029815	Malsu1	ENSMUSG00000046093	Hpcal4
	ENSMUSG00000029823	Luc7l2	ENSMUSG00000057156	Homez
	ENSMUSG00000029826	Zc3hav1	ENSMUSG00000059208	Hnrnpm
	ENSMUSG00000029860	Zyx	ENSMUSG00000045427	Hnrnph2
	ENSMUSG00000029863	Casp2	ENSMUSG00000004980	Hnrnpa2b1
	ENSMUSG00000029919	Hpgds	ENSMUSG00000093930	Hmgcs1
	ENSMUSG00000029922	Mkrn1	ENSMUSG00000032126	Hmbs
	ENSMUSG00000029992	Gfpt1	ENSMUSG00000028470	Hint2
	ENSMUSG00000030002	Dusp11	ENSMUSG00000020267	Hint1
	ENSMUSG00000030019	Fbxl14	ENSMUSG00000038412	Higd1a
	ENSMUSG00000030020	Prickle2	ENSMUSG00000034586	Hid1
	ENSMUSG00000030047	Arhgap25	ENSMUSG00000067071	Hes6
	ENSMUSG00000030064	Frmd4b	ENSMUSG00000022528	Hes1
	ENSMUSG00000030082	Sec61a1	ENSMUSG00000038422	Hdhd3
	ENSMUSG00000030084	Plxna1	ENSMUSG00000025421	Hdhd2
	ENSMUSG00000030089	Slc41a3	ENSMUSG00000000295	Hddc2
	ENSMUSG00000030096	Slc6a6	ENSMUSG00000067567	Hdac8
	ENSMUSG00000030103	Bhlhe40	ENSMUSG00000026313	Hdac4
	ENSMUSG00000030104	Edem1	ENSMUSG00000031371	Haus7
	ENSMUSG00000030105	Arl8b	ENSMUSG00000001380	Hars
	ENSMUSG00000030122	Ptms	ENSMUSG00000007594	Hapln4
	ENSMUSG00000030134	Rasgef1a	ENSMUSG00000021613	Hapln1
	ENSMUSG00000030168	Adipor2	ENSMUSG00000061046	Haghl
	ENSMUSG00000030180	Kdm5a	ENSMUSG00000060032	H2afj
	ENSMUSG00000030201	Lrp6	ENSMUSG00000020444	Guk1
	ENSMUSG00000030207	Fam234b	ENSMUSG00000022668	Gtpbp8
	ENSMUSG00000030220	Arhgdib	ENSMUSG00000033434	Gtpbp6
	ENSMUSG00000030223	Ptpro	ENSMUSG00000026816	Gtf3c5
	ENSMUSG00000030232	Aebp2	ENSMUSG00000034345	Gtf2h5
	ENSMUSG00000030263	Lrmp	ENSMUSG00000002658	Gtf2f1
	ENSMUSG00000030265	Kras	ENSMUSG00000021033	Gstz1
	ENSMUSG00000030272	Camk1	ENSMUSG00000004035	Gstm7
	ENSMUSG00000030276	Ttll3	ENSMUSG00000068762	Gstm6
	ENSMUSG00000030287	Itpr2	ENSMUSG00000004032	Gstm5
	ENSMUSG00000030315	Vgll4	ENSMUSG00000032348	Gsta4
	ENSMUSG00000030329	Pianp	ENSMUSG00000053801	Grwd1
	ENSMUSG00000030342	Cd9	ENSMUSG00000029198	Grpel1
	ENSMUSG00000030393	Zik1	ENSMUSG00000024517	Grp
	ENSMUSG00000030435	U2af2	ENSMUSG00000034813	Grip1
	ENSMUSG00000030446	Zfp273	ENSMUSG00000035637	Grhpr
	ENSMUSG00000030447	Cyfip1	ENSMUSG00000075706	Gpx4
	ENSMUSG00000030469	Zfp719	ENSMUSG00000026930	Gpsm1
	ENSMUSG00000030516	Tjp1	ENSMUSG00000072966	Gprasp2
	ENSMUSG00000030518	Fam189a1	ENSMUSG00000043384	Gprasp1
	ENSMUSG00000030527	Crtc3	ENSMUSG00000040125	Gpr26
	ENSMUSG00000030538	Cib1	ENSMUSG00000045509	Gpr150
	ENSMUSG00000030556	Lrrc28	ENSMUSG00000041468	Gpr12
	ENSMUSG00000030579	Tyrobp	ENSMUSG00000064037	Gpn1
	ENSMUSG00000030583	Sipa1l3	ENSMUSG00000026827	Gpd2
	ENSMUSG00000030600	Lrfn1	ENSMUSG00000050668	Gpatch11
	ENSMUSG00000030602	Pak4	ENSMUSG00000092417	Gpank1
	ENSMUSG00000030649	Anapc15	ENSMUSG00000025190	Got1
	ENSMUSG00000030655	Smg1	ENSMUSG00000014959	Gorasp2
	ENSMUSG00000030657	Xylt1	ENSMUSG00000042532	Golga7b
	ENSMUSG00000030671	Pde3b	ENSMUSG00000021303	Gng4
	ENSMUSG00000030691	Fchsd2	ENSMUSG00000071658	Gng3
	ENSMUSG00000030701	Plekhb1	ENSMUSG00000032192	Gnb5
	ENSMUSG00000030720	Cln3	ENSMUSG00000027523	Gnas
	ENSMUSG00000030733	Sh2b1	ENSMUSG00000024524	Gnal
	ENSMUSG00000030760	Acer3	ENSMUSG00000057614	Gnai1
	ENSMUSG00000030761	Myo7a	ENSMUSG00000034781	Gna11
	ENSMUSG00000030766	Arhgap17	ENSMUSG00000027823	Gmps
	ENSMUSG00000030795	Fus	ENSMUSG00000002326	Gmpr2
	ENSMUSG00000030824	Nucb1	ENSMUSG00000094002	Gm9866
	ENSMUSG00000030826	Bcat2	ENSMUSG00000063902	Gm7964
	ENSMUSG00000030844	Rgs10	ENSMUSG00000081113	Gm7308
	ENSMUSG00000030846	Tial1	ENSMUSG00000091580	Gm6467
	ENSMUSG00000030879	Mrpl17	ENSMUSG00000047643	Gm5454
	ENSMUSG00000030894	Tpp1	ENSMUSG00000064193	Gm4735
	ENSMUSG00000030956	Fam53b	ENSMUSG00000110523	Gm45898
	ENSMUSG00000030970	Ctbp2	ENSMUSG00000110618	Gm45818
	ENSMUSG00000030982	9030624J02Rik	ENSMUSG00000108434	Gm45768
	ENSMUSG00000030990	Pgap2	ENSMUSG00000083626	Gm4459
	ENSMUSG00000031010	Usp9x	ENSMUSG00000105703	Gm43305
	ENSMUSG00000031023	Akip1	ENSMUSG00000097452	Gm2824
	ENSMUSG00000031024	St5	ENSMUSG00000097185	Gm26596
	ENSMUSG00000031129	Slc9a9	ENSMUSG00000093593	Gm20683
	ENSMUSG00000031154	Otud5	ENSMUSG00000021139	Gm20498
	ENSMUSG00000031158	Timm17b	ENSMUSG00000066057	Gm1976
	ENSMUSG00000031214	Ophn1	ENSMUSG00000044285	Gm1821
	ENSMUSG00000031230	Fgf16	ENSMUSG00000041035	Gm17018
	ENSMUSG00000031232	Magt1	ENSMUSG00000087479	Gm16835
	ENSMUSG00000031266	Gla	ENSMUSG00000084093	Gm16418
	ENSMUSG00000031290	Lrch2	ENSMUSG00000024571	Gm16286
	ENSMUSG00000031309	Rps6ka3	ENSMUSG00000080893	Gm15920
	ENSMUSG00000031342	Gpm6b	ENSMUSG00000042744	Gm15800
	ENSMUSG00000031347	Cetn2	ENSMUSG00000086645	Gm15743
	ENSMUSG00000031353	Rbbp7	ENSMUSG00000071041	Gm15210
	ENSMUSG00000031365	Zfp275	ENSMUSG00000078867	Gm14418
	ENSMUSG00000031378	Abcd1	ENSMUSG00000042938	Gm14117
	ENSMUSG00000031392	Irak1	ENSMUSG00000087056	Gm14004
	ENSMUSG00000031393	Mecp2	ENSMUSG00000082908	Gm13736
	ENSMUSG00000031400	G6pdx	ENSMUSG00000081272	Gm13509
	ENSMUSG00000031425	Plp1	ENSMUSG00000081485	Gm12338
	ENSMUSG00000031441	Atp11a	ENSMUSG00000101841	Gm11993
	ENSMUSG00000031446	Cul4a	ENSMUSG00000080902	Gm11226
	ENSMUSG00000031447	Lamp1	ENSMUSG00000046341	Gm11223
	ENSMUSG00000031453	Rasa3	ENSMUSG00000074461	Gm10699
	ENSMUSG00000031511	Arhgef7	ENSMUSG00000068706	Gm10250
	ENSMUSG00000031521	Aga	ENSMUSG00000068141	Gm10232
	ENSMUSG00000031555	Adam9	ENSMUSG00000091478	Gm10039
	ENSMUSG00000031565	Fgfr1	ENSMUSG00000021102	Glrx5
	ENSMUSG00000031583	Wrn	ENSMUSG00000021591	Glrx
	ENSMUSG00000031591	Asah1	ENSMUSG00000019433	Gipc1
	ENSMUSG00000031608	Galnt7	ENSMUSG00000031821	Gins2
	ENSMUSG00000031609	Sap30	ENSMUSG00000027603	Ggt7
	ENSMUSG00000031618	Nr3c2	ENSMUSG00000013150	Gfod2
	ENSMUSG00000031627	Irf2	ENSMUSG00000025858	Get4
	ENSMUSG00000031652	N4bp1	ENSMUSG00000044709	Gemin7
	ENSMUSG00000031660	Brd7	ENSMUSG00000035314	Gdpd5
	ENSMUSG00000031662	Snx20	ENSMUSG00000015291	Gdi1
	ENSMUSG00000031681	Smad1	ENSMUSG00000017943	Gdap1l1
	ENSMUSG00000031683	Lsm6	ENSMUSG00000058624	Gda
	ENSMUSG00000031700	Gpt2	ENSMUSG00000034424	Gcsh
	ENSMUSG00000031731	Ap1g1	ENSMUSG00000006378	Gcat
	ENSMUSG00000031732	Phlpp2	ENSMUSG00000025224	Gbf1
	ENSMUSG00000031751	Amfr	ENSMUSG00000029777	Gars
	ENSMUSG00000031770	Herpud1	ENSMUSG00000047261	Gap43
	ENSMUSG00000031785	Adgrg1	ENSMUSG00000020150	Gamt
	ENSMUSG00000031792	Usb1	ENSMUSG00000036073	Galt
	ENSMUSG00000031799	Tpm4	ENSMUSG00000038296	Galnt18
	ENSMUSG00000031813	Mvb12a	ENSMUSG00000024064	Galnt14
	ENSMUSG00000031822	Gse1	ENSMUSG00000028671	Gale
	ENSMUSG00000031827	Cotl1	ENSMUSG00000033751	Gadd45gip1
	ENSMUSG00000031835	Mbtps1	ENSMUSG00000026787	Gad2
	ENSMUSG00000031851	Ntpcr	ENSMUSG00000070880	Gad1
	ENSMUSG00000031858	Mau2	ENSMUSG00000031343	Gabra3
	ENSMUSG00000031885	Cbfb	ENSMUSG00000030161	Gabarapl1
	ENSMUSG00000031887	Tradd	ENSMUSG00000020235	Fzr1
	ENSMUSG00000031889	D230025D16Rik	ENSMUSG00000066705	Fxyd6
	ENSMUSG00000031903	Pla2g15	ENSMUSG00000059363	Fxn
	ENSMUSG00000031904	Slc7a6	ENSMUSG00000025466	Fuom
	ENSMUSG00000031925	Maml2	ENSMUSG00000055932	Fto
	ENSMUSG00000031930	Wwp2	ENSMUSG00000034098	Fstl5
	ENSMUSG00000031938	4931406C07Rik	ENSMUSG00000022816	Fstl1
	ENSMUSG00000031939	Taf1d	ENSMUSG00000011589	Fsd1
	ENSMUSG00000031951	Tmem231	ENSMUSG00000054237	Fra10ac1
	ENSMUSG00000031987	Egln1	ENSMUSG00000038552	Fndc4
	ENSMUSG00000031990	Jam3	ENSMUSG00000025175	Fn3k
	ENSMUSG00000032009	Sesn3	ENSMUSG00000019689	Fmc1
	ENSMUSG00000032010	Usp2	ENSMUSG00000051379	Flrt3
	ENSMUSG00000032024	Clmp	ENSMUSG00000061981	Flot2
	ENSMUSG00000032042	Srpr	ENSMUSG00000059714	Flot1
	ENSMUSG00000032046	Abhd12	ENSMUSG00000042642	Flad1
	ENSMUSG00000032059	Alg9	ENSMUSG00000033739	Fkbpl
	ENSMUSG00000032096	Arcn1	ENSMUSG00000019428	Fkbp8
	ENSMUSG00000032097	Ddx6	ENSMUSG00000030357	Fkbp4
	ENSMUSG00000032116	Stt3a	ENSMUSG00000020949	Fkbp3
	ENSMUSG00000032120	C2cd2l	ENSMUSG00000056629	Fkbp2
	ENSMUSG00000032123	Dpagt1	ENSMUSG00000048486	Fitm2
	ENSMUSG00000032175	Tyk2	ENSMUSG00000008136	Fhl2
	ENSMUSG00000032202	Rab27a	ENSMUSG00000023092	Fhl1
	ENSMUSG00000032280	Tle3	ENSMUSG00000025551	Fgf14
	ENSMUSG00000032289	Thsd4	ENSMUSG00000031137	Fgf13
	ENSMUSG00000032293	Ireb2	ENSMUSG00000022523	Fgf12
	ENSMUSG00000032300	1700017B05Rik	ENSMUSG00000042826	Fgf11
	ENSMUSG00000032307	Ube2q2	ENSMUSG00000036585	Fgf1
	ENSMUSG00000032312	Csk	ENSMUSG00000021743	Fezf2
	ENSMUSG00000032336	Nptn	ENSMUSG00000032118	Fez1
	ENSMUSG00000032349	Elovl5	ENSMUSG00000037845	Fdxacb1
	ENSMUSG00000032353	Tmed3	ENSMUSG00000032051	Fdx1
	ENSMUSG00000032356	Rasgrf1	ENSMUSG00000059743	Fdps
	ENSMUSG00000032381	Fam96a	ENSMUSG00000021273	Fdft1
	ENSMUSG00000032383	Ppib	ENSMUSG00000015095	Fbxw5
	ENSMUSG00000032393	Dpp8	ENSMUSG00000037816	Fbxw17
	ENSMUSG00000032403	2300009A05Rik	ENSMUSG00000001366	Fbxo9
	ENSMUSG00000032410	Xrn1	ENSMUSG00000029001	Fbxo44
	ENSMUSG00000032412	Atp1b3	ENSMUSG00000037536	Fbxo34
	ENSMUSG00000032431	Crtap	ENSMUSG00000052934	Fbxo31
	ENSMUSG00000032434	Cmtm6	ENSMUSG00000038365	Fbxo25
	ENSMUSG00000032437	Stt3b	ENSMUSG00000032898	Fbxo21
	ENSMUSG00000032470	Mras	ENSMUSG00000032507	Fbxl2
	ENSMUSG00000032479	Map4	ENSMUSG00000025226	Fbxl15
	ENSMUSG00000032481	Smarcc1	ENSMUSG00000006369	Fbln1
	ENSMUSG00000032482	Cspg5	ENSMUSG00000025153	Fasn
	ENSMUSG00000032487	Ptgs2	ENSMUSG00000003808	Farsa
	ENSMUSG00000032500	Dclk3	ENSMUSG00000053111	Fank1
	ENSMUSG00000032504	Pdcd6ip	ENSMUSG00000034023	Fancd2
	ENSMUSG00000032508	Myd88	ENSMUSG00000032224	Fam81a
	ENSMUSG00000032515	Csrnp1	ENSMUSG00000036186	Fam69b
	ENSMUSG00000032547	Ryk	ENSMUSG00000003039	Fam32a
	ENSMUSG00000032560	Dnajc13	ENSMUSG00000029463	Fam216a
	ENSMUSG00000032562	Gnai2	ENSMUSG00000029059	Fam213b
	ENSMUSG00000032571	Pik3r4	ENSMUSG00000021792	Fam213a
	ENSMUSG00000032596	Uba7	ENSMUSG00000073805	Fam196a
	ENSMUSG00000032633	Flcn	ENSMUSG00000061111	Fam195b
	ENSMUSG00000032637	Atxn2l	ENSMUSG00000025732	Fam195a
	ENSMUSG00000032640	Chsy1	ENSMUSG00000047221	Fam185a
	ENSMUSG00000032673	Prorsd1	ENSMUSG00000057411	Fam173a
	ENSMUSG00000032688	Malt1	ENSMUSG00000043259	Fam13c
	ENSMUSG00000032698	Lmo2	ENSMUSG00000057497	Fam136a
	ENSMUSG00000032705	Exd2	ENSMUSG00000050821	Fam131a
	ENSMUSG00000032712	2810474O19Rik	ENSMUSG00000035184	Fam124a
	ENSMUSG00000032773	Chrm1	ENSMUSG00000049119	Fam110b
	ENSMUSG00000032803	Cdv3	ENSMUSG00000044134	Fam109a
	ENSMUSG00000032806	Slc10a3	ENSMUSG00000023011	Faim2
	ENSMUSG00000032826	Ank2	ENSMUSG00000032463	Faim
	ENSMUSG00000032846	Zswim6	ENSMUSG00000078317	F8a
	ENSMUSG00000032855	Pkd1	ENSMUSG00000052125	F730043M19Rik
	ENSMUSG00000032870	Smap2	ENSMUSG00000025785	Exosc7
	ENSMUSG00000032902	Slc16a1	ENSMUSG00000034259	Exosc4
	ENSMUSG00000032932	Hspa13	ENSMUSG00000039356	Exosc2
	ENSMUSG00000033054	Npat	ENSMUSG00000042787	Exog
	ENSMUSG00000033159	Cnppd1	ENSMUSG00000020792	Exoc7
	ENSMUSG00000033161	Atp1a1	ENSMUSG00000004151	Etv1
	ENSMUSG00000033184	Tmed7	ENSMUSG00000027809	Etfdh
	ENSMUSG00000033208	S100b	ENSMUSG00000032314	Etfa
	ENSMUSG00000033214	Slitrk5	ENSMUSG00000021996	Esd
	ENSMUSG00000033228	Scaf11	ENSMUSG00000033423	Eri3
	ENSMUSG00000033237	Arid2	ENSMUSG00000003549	Ercc1
	ENSMUSG00000033335	Dnm2	ENSMUSG00000040640	Erc2
	ENSMUSG00000033361	Prrg3	ENSMUSG00000062209	Erbb4
	ENSMUSG00000033429	Mcee	ENSMUSG00000022040	Ephx2
	ENSMUSG00000033454	Zbtb1	ENSMUSG00000002808	Epdr1
	ENSMUSG00000033467	Crlf2	ENSMUSG00000033068	Entpd6
	ENSMUSG00000033487	Fndc3a	ENSMUSG00000041608	Entpd3
	ENSMUSG00000033499	Larp4b	ENSMUSG00000038619	Ensa
	ENSMUSG00000033540	Idua	ENSMUSG00000023960	Enpp5
	ENSMUSG00000033543	Gtf2a2	ENSMUSG00000022012	Enox1
	ENSMUSG00000033545	Znrf1	ENSMUSG00000004267	Eno2
	ENSMUSG00000033589	Reep4	ENSMUSG00000015337	Endog
	ENSMUSG00000033671	Cep350	ENSMUSG00000022217	Emc9
	ENSMUSG00000033676	Gabrb3	ENSMUSG00000027131	Emc4
	ENSMUSG00000033685	Ucp2	ENSMUSG00000008140	Emc10
	ENSMUSG00000033713	Foxn3	ENSMUSG00000021728	Emb
	ENSMUSG00000033740	St18	ENSMUSG00000022031	Elp3
	ENSMUSG00000033769	Exoc6b	ENSMUSG00000032262	Elovl4
	ENSMUSG00000033880	Lgals3bp	ENSMUSG00000013822	Elof1
	ENSMUSG00000033960	9430020K01Rik	ENSMUSG00000055839	Elob
	ENSMUSG00000033970	Rfc3	ENSMUSG00000041112	Elmo1
	ENSMUSG00000034021	Pds5b	ENSMUSG00000028546	Elavl4
	ENSMUSG00000034042	Gpbp1l1	ENSMUSG00000008489	Elavl2
	ENSMUSG00000034075	Zdhhc5	ENSMUSG00000027613	Eif6
	ENSMUSG00000034101	Ctnnd1	ENSMUSG00000078812	Eif5a
	ENSMUSG00000034109	Golim4	ENSMUSG00000003235	Eif2b5
	ENSMUSG00000034156	Tspoap1	ENSMUSG00000029145	Eif2b4
	ENSMUSG00000034165	Ccnd3	ENSMUSG00000004788	Eif2b2
	ENSMUSG00000034210	Efcab14	ENSMUSG00000029388	Eif2b1
	ENSMUSG00000034243	Golgb1	ENSMUSG00000070705	Eid2b
	ENSMUSG00000034248	Slc25a37	ENSMUSG00000035105	Egln3
	ENSMUSG00000034252	Senp6	ENSMUSG00000026921	Egfl7
	ENSMUSG00000034269	Setd5	ENSMUSG00000048915	Efna5
	ENSMUSG00000034275	Igsf9b	ENSMUSG00000068617	Efcab1
	ENSMUSG00000034297	Med13	ENSMUSG00000021951	Eef1akmt1
	ENSMUSG00000034342	Cbl	ENSMUSG00000038957	Edc3
	ENSMUSG00000034343	Ube2f	ENSMUSG00000066839	Ecsit
	ENSMUSG00000034354	Mtmr3	ENSMUSG00000053898	Ech1
	ENSMUSG00000034377	Tulp4	ENSMUSG00000028729	Ebna1bp2
	ENSMUSG00000034430	Zxdc	ENSMUSG00000016526	Dyrk3
	ENSMUSG00000034445	Cyb561a3	ENSMUSG00000092074	Dynlt1a
	ENSMUSG00000034462	Pkd2	ENSMUSG00000047459	Dynlrb1
	ENSMUSG00000034472	Rasd2	ENSMUSG00000020483	Dynll2
	ENSMUSG00000034480	Diaph2	ENSMUSG00000032435	Dync1li1
	ENSMUSG00000034487	Kdelc2	ENSMUSG00000029757	Dync1i1
	ENSMUSG00000034560	Washc4	ENSMUSG00000047067	Dusp28
	ENSMUSG00000034574	Daam1	ENSMUSG00000026544	Dusp23
	ENSMUSG00000034593	Myo5a	ENSMUSG00000069255	Dusp22
	ENSMUSG00000034610	Zcchc11	ENSMUSG00000031901	Dus2
	ENSMUSG00000034616	Ssh3	ENSMUSG00000026281	Dtymk
	ENSMUSG00000034640	Tiparp	ENSMUSG00000040415	Dtx3
	ENSMUSG00000034648	Lrrn1	ENSMUSG00000023330	Dtwd1
	ENSMUSG00000034656	Cacna1a	ENSMUSG00000020956	Dtd2
	ENSMUSG00000034663	Bmp2k	ENSMUSG00000020537	Drg2
	ENSMUSG00000034707	Gns	ENSMUSG00000020457	Drg1
	ENSMUSG00000034708	Grn	ENSMUSG00000073102	Drc1
	ENSMUSG00000034724	Cnot6l	ENSMUSG00000029168	Dpysl5
	ENSMUSG00000034801	Sos2	ENSMUSG00000024501	Dpysl3
	ENSMUSG00000034807	Colgalt1	ENSMUSG00000022048	Dpysl2
	ENSMUSG00000034832	Tet3	ENSMUSG00000024067	Dpy30
	ENSMUSG00000034858	Fam214a	ENSMUSG00000043067	Dpy19l1
	ENSMUSG00000034880	Mrpl34	ENSMUSG00000026975	Dph7
	ENSMUSG00000034908	Sidt2	ENSMUSG00000075419	Dolk
	ENSMUSG00000034910	Pygo1	ENSMUSG00000044716	Dok7
	ENSMUSG00000034912	Mdga2	ENSMUSG00000078440	Dohh
	ENSMUSG00000034957	Cebpa	ENSMUSG00000040265	Dnm3
	ENSMUSG00000034993	Vat1	ENSMUSG00000075467	Dnlz
	ENSMUSG00000034998	Foxn2	ENSMUSG00000036766	Dner
	ENSMUSG00000035033	Tbr1	ENSMUSG00000022420	Dnal4
	ENSMUSG00000035048	Anapc13	ENSMUSG00000054405	Dnajc8
	ENSMUSG00000035069	Oma1	ENSMUSG00000061118	Dnajc30
	ENSMUSG00000035078	Mtmr9	ENSMUSG00000024350	Dnajc18
	ENSMUSG00000035093	Secisbp2l	ENSMUSG00000039768	Dnajc11
	ENSMUSG00000035133	Arhgap5	ENSMUSG00000081984	Dnajb3
	ENSMUSG00000035142	Nubpl	ENSMUSG00000026203	Dnajb2
	ENSMUSG00000035151	Elmod2	ENSMUSG00000004069	Dnaja3
	ENSMUSG00000035158	Mitf	ENSMUSG00000022099	Dmtn
	ENSMUSG00000035164	Zc3h12c	ENSMUSG00000031323	Dmrtc1a
	ENSMUSG00000035199	Arl6ip5	ENSMUSG00000009640	Dmap1
	ENSMUSG00000035202	Lars2	ENSMUSG00000090063	Dlx6os1
	ENSMUSG00000035203	Epn1	ENSMUSG00000029755	Dlx5
	ENSMUSG00000035206	Sppl2b	ENSMUSG00000023391	Dlx2
	ENSMUSG00000035212	Leprot	ENSMUSG00000041911	Dlx1
	ENSMUSG00000035295	Wdr38	ENSMUSG00000048281	Dleu7
	ENSMUSG00000035310	Lin54	ENSMUSG00000000168	Dlat
	ENSMUSG00000035325	Sec31a	ENSMUSG00000043670	Diras1
	ENSMUSG00000035329	Fbxo33	ENSMUSG00000032480	Dhx30
	ENSMUSG00000035356	Nfkbiz	ENSMUSG00000042426	Dhx29
	ENSMUSG00000035397	Klf16	ENSMUSG00000002332	Dhrs1
	ENSMUSG00000035401	Emsy	ENSMUSG00000031730	Dhodh
	ENSMUSG00000035473	Galm	ENSMUSG00000034926	Dhcr24
	ENSMUSG00000035478	Mbd3	ENSMUSG00000054499	Dedd2
	ENSMUSG00000035517	Tdrd7	ENSMUSG00000036775	Decr2
	ENSMUSG00000035529	Prdm4	ENSMUSG00000004393	Ddx56
	ENSMUSG00000035569	Ankrd11	ENSMUSG00000029389	Ddx55
	ENSMUSG00000035572	Dcaf10	ENSMUSG00000057788	Ddx49
	ENSMUSG00000035621	Midn	ENSMUSG00000032101	Ddx25
	ENSMUSG00000035649	Zcchc7	ENSMUSG00000059213	Ddn
	ENSMUSG00000035671	Zswim4	ENSMUSG00000046818	Ddit4l
	ENSMUSG00000035673	Sbno2	ENSMUSG00000030868	Dctn5
	ENSMUSG00000035696	Rnf38	ENSMUSG00000028447	Dctn3
	ENSMUSG00000035704	Alg8	ENSMUSG00000025410	Dctn2
	ENSMUSG00000035725	Prkx	ENSMUSG00000020935	Dcakd
	ENSMUSG00000035735	Dagla	ENSMUSG00000045284	Dcaf12l1
	ENSMUSG00000035824	Tk2	ENSMUSG00000059824	Dbp
	ENSMUSG00000035847	Ids	ENSMUSG00000031970	Dbndd1
	ENSMUSG00000035877	Zhx3	ENSMUSG00000068921	Dap3
	ENSMUSG00000035914	Cd276	ENSMUSG00000053226	Dand5
	ENSMUSG00000035936	Aldh5a1	ENSMUSG00000044816	D630023F18Rik
	ENSMUSG00000035949	Fbxw2	ENSMUSG00000043311	D17H6S53E
	ENSMUSG00000035967	Ints6l	ENSMUSG00000041623	D11Wsu47e
	ENSMUSG00000035992	Fnip1	ENSMUSG00000047044	D030056L22Rik
	ENSMUSG00000036022	Fam122b	ENSMUSG00000003269	Cyth2
	ENSMUSG00000036052	Dnajb5	ENSMUSG00000046727	Cystm1
	ENSMUSG00000036053	Fmnl2	ENSMUSG00000001467	Cyp51
	ENSMUSG00000036087	Slain2	ENSMUSG00000021259	Cyp46a1
	ENSMUSG00000036097	Fam178a	ENSMUSG00000020810	Cygb
	ENSMUSG00000036120	Rfxank	ENSMUSG00000020340	Cyfip2
	ENSMUSG00000036180	Gatad2a	ENSMUSG00000022551	Cyc1
	ENSMUSG00000036181	Hist1h1c	ENSMUSG00000018042	Cyb5r3
	ENSMUSG00000036197	Gxylt1	ENSMUSG00000037190	Cyb561d2
	ENSMUSG00000036246	Gmip	ENSMUSG00000019590	Cyb561
	ENSMUSG00000036275	9530068E07Rik	ENSMUSG00000051851	Cxx1c
	ENSMUSG00000036391	Sec24a	ENSMUSG00000025193	Cutc
	ENSMUSG00000036402	Gng12	ENSMUSG00000036748	Cuedc2
	ENSMUSG00000036403	Cep135	ENSMUSG00000028988	Ctnnbip1
	ENSMUSG00000036461	Elf1	ENSMUSG00000053536	Cstf2t
	ENSMUSG00000036469	43525	ENSMUSG00000042109	Csdc2
	ENSMUSG00000036478	Btg1	ENSMUSG00000058240	Cryzl1
	ENSMUSG00000036499	Eea1	ENSMUSG00000028199	Cryz
	ENSMUSG00000036503	Rnf13	ENSMUSG00000030905	Crym
	ENSMUSG00000036565	Ttyh3	ENSMUSG00000068742	Cry2
	ENSMUSG00000036572	Upf3b	ENSMUSG00000042401	Crtac1
	ENSMUSG00000036606	Plxnb2	ENSMUSG00000006356	Crip2
	ENSMUSG00000036617	Etl4	ENSMUSG00000021680	Crhbp
	ENSMUSG00000036620	Mgat4b	ENSMUSG00000049796	Crh
	ENSMUSG00000036707	Cab39	ENSMUSG00000030284	Creld1
	ENSMUSG00000036751	Cox6b1	ENSMUSG00000022521	Crebbp
	ENSMUSG00000036769	Wdr44	ENSMUSG00000028466	Creb3
	ENSMUSG00000036781	Rps27l	ENSMUSG00000025532	Crcp
	ENSMUSG00000036810	Cnep1r1	ENSMUSG00000007783	Cpt1c
	ENSMUSG00000036820	Amdhd2	ENSMUSG00000032564	Cpne4
	ENSMUSG00000036833	Pnpla7	ENSMUSG00000034361	Cpne2
	ENSMUSG00000036879	Phkb	ENSMUSG00000039714	Cplx3
	ENSMUSG00000036880	Acaa2	ENSMUSG00000033615	Cplx1
	ENSMUSG00000036887	C1qa	ENSMUSG00000037852	Cpe
	ENSMUSG00000036896	C1qc	ENSMUSG00000032330	Cox7a2
	ENSMUSG00000036902	Neto2	ENSMUSG00000041697	Cox6a1
	ENSMUSG00000036905	C1qb	ENSMUSG00000000088	Cox5a
	ENSMUSG00000036908	Unc93b1	ENSMUSG00000023020	Cox14
	ENSMUSG00000036916	Zfp280c	ENSMUSG00000020544	Cox11
	ENSMUSG00000036931	Nfkbid	ENSMUSG00000042148	Cox10
	ENSMUSG00000036948	BC037034	ENSMUSG00000039637	Coro7
	ENSMUSG00000036964	Trim17	ENSMUSG00000031782	Coq9
	ENSMUSG00000036986	Pml	ENSMUSG00000003762	Coq8b
	ENSMUSG00000036990	Otud4	ENSMUSG00000030652	Coq7
	ENSMUSG00000037013	Ss18	ENSMUSG00000028247	Coq3
	ENSMUSG00000037062	Sh3glb1	ENSMUSG00000030127	Cops7a
	ENSMUSG00000037089	Slc35b2	ENSMUSG00000019494	Cops6
	ENSMUSG00000037098	Rab11fip3	ENSMUSG00000031458	Coprs
	ENSMUSG00000037111	Setd7	ENSMUSG00000030058	Copg1
	ENSMUSG00000037119	Fam91a1	ENSMUSG00000055681	Cope
	ENSMUSG00000037172	E330009J07Rik	ENSMUSG00000027163	Commd9
	ENSMUSG00000037174	Elf2	ENSMUSG00000033983	Coil
	ENSMUSG00000037211	Spry1	ENSMUSG00000031753	Cog4
	ENSMUSG00000037235	Mxd4	ENSMUSG00000020173	Cobl
	ENSMUSG00000037253	Mex3c	ENSMUSG00000048351	Coa7
	ENSMUSG00000037286	Stag1	ENSMUSG00000051671	Coa6
	ENSMUSG00000037287	Tbcel	ENSMUSG00000017188	Coa3
	ENSMUSG00000037306	Man1c1	ENSMUSG00000070695	Cntnap5a
	ENSMUSG00000037321	Tap1	ENSMUSG00000031772	Cntnap4
	ENSMUSG00000037443	Cep85	ENSMUSG00000044288	Cnr1
	ENSMUSG00000037447	Arid5a	ENSMUSG00000056167	Cnot10
	ENSMUSG00000037465	Klf10	ENSMUSG00000037408	Cnnm4
	ENSMUSG00000037486	Asxl2	ENSMUSG00000026514	Cnih3
	ENSMUSG00000037553	Zdhhc18	ENSMUSG00000014633	Cmc2
	ENSMUSG00000037573	Tob1	ENSMUSG00000022235	Cmbl
	ENSMUSG00000037649	H2-DMa	ENSMUSG00000025545	Clybl
	ENSMUSG00000037652	Phc3	ENSMUSG00000022037	Clu
	ENSMUSG00000037697	Ddhd1	ENSMUSG00000047547	Cltb
	ENSMUSG00000037703	Lzts3	ENSMUSG00000002660	Clpp
	ENSMUSG00000037706	Cd81	ENSMUSG00000001829	Clpb
	ENSMUSG00000037742	Eef1a1	ENSMUSG00000000605	Clcn4
	ENSMUSG00000037824	Tspan14	ENSMUSG00000022843	Clcn2
	ENSMUSG00000037826	Ppm1k	ENSMUSG00000000308	Ckmt1
	ENSMUSG00000037857	Nufip2	ENSMUSG00000029516	Cit
	ENSMUSG00000037876	Jmjd1c	ENSMUSG00000078695	Cisd3
	ENSMUSG00000037887	Dusp8	ENSMUSG00000037710	Cisd1
	ENSMUSG00000037896	Rcor1	ENSMUSG00000037493	Cib2
	ENSMUSG00000037902	Sirpa	ENSMUSG00000038550	Ciart
	ENSMUSG00000037926	Ssh2	ENSMUSG00000031781	Ciapin1
	ENSMUSG00000037933	Bicd2	ENSMUSG00000060402	Chst8
	ENSMUSG00000037936	Scarb1	ENSMUSG00000026080	Chst10
	ENSMUSG00000037949	Ano10	ENSMUSG00000074939	Chrm5
	ENSMUSG00000037960	Card19	ENSMUSG00000032997	Chpf
	ENSMUSG00000037965	Zc3h7a	ENSMUSG00000034190	Chmp7
	ENSMUSG00000037966	Ninj1	ENSMUSG00000030077	Chl1
	ENSMUSG00000037984	Neurod6	ENSMUSG00000030086	Chchd6
	ENSMUSG00000037997	Parp11	ENSMUSG00000034203	Chchd4
	ENSMUSG00000037999	Arap2	ENSMUSG00000049422	Chchd10
	ENSMUSG00000038002	Cramp1l	ENSMUSG00000087408	Cers1
	ENSMUSG00000038013	Wipf2	ENSMUSG00000060240	Cend1
	ENSMUSG00000038014	Fam120a	ENSMUSG00000032297	Celf6
	ENSMUSG00000038020	Rapgefl1	ENSMUSG00000024268	Celf4
	ENSMUSG00000038023	Atp6v0a2	ENSMUSG00000028137	Celf3
	ENSMUSG00000038048	Cntnap5c	ENSMUSG00000071637	Cebpd
	ENSMUSG00000038056	Kmt2c	ENSMUSG00000064284	Cdpf1
	ENSMUSG00000038059	Smim3	ENSMUSG00000096472	Cdkn2d
	ENSMUSG00000038070	Cntln	ENSMUSG00000033966	Cdkl4
	ENSMUSG00000038072	Galnt11	ENSMUSG00000028969	Cdk5
	ENSMUSG00000038080	Kdm1b	ENSMUSG00000033862	Cdk10
	ENSMUSG00000038121	Fam210a	ENSMUSG00000004071	Cdip1
	ENSMUSG00000038122	Tbc1d32	ENSMUSG00000053166	Cdh22
	ENSMUSG00000038126	Mphosph9	ENSMUSG00000024780	Cdc37l1
	ENSMUSG00000038127	Ccdc50	ENSMUSG00000019471	Cdc37
	ENSMUSG00000038132	Rbm24	ENSMUSG00000024370	Cdc23
	ENSMUSG00000038168	P3h2	ENSMUSG00000038416	Cdc16
	ENSMUSG00000038172	Ttc39b	ENSMUSG00000021982	Cdadc1
	ENSMUSG00000038175	Mylip	ENSMUSG00000035776	Cd99l2
	ENSMUSG00000038178	Slc43a2	ENSMUSG00000022661	Cd200
	ENSMUSG00000038206	Fbxo8	ENSMUSG00000025613	Cct8
	ENSMUSG00000038213	Tapbpl	ENSMUSG00000030007	Cct7
	ENSMUSG00000038244	Mical2	ENSMUSG00000022234	Cct5
	ENSMUSG00000038256	Bcl9	ENSMUSG00000001416	Cct3
	ENSMUSG00000038267	Slc22a23	ENSMUSG00000073888	Ccl27a
	ENSMUSG00000038312	Edem2	ENSMUSG00000037979	Ccdc92
	ENSMUSG00000038324	Trpc4ap	ENSMUSG00000095098	Ccdc85b
	ENSMUSG00000038342	Mlxip	ENSMUSG00000003354	Ccdc65
	ENSMUSG00000038344	Txlng	ENSMUSG00000074358	Ccdc61
	ENSMUSG00000038346	Zfp384	ENSMUSG00000048701	Ccdc6
	ENSMUSG00000038349	Plcl1	ENSMUSG00000028795	Ccdc28b
	ENSMUSG00000038366	Lasp1	ENSMUSG00000059554	Ccdc28a
	ENSMUSG00000038371	Sbf2	ENSMUSG00000022035	Ccdc25
	ENSMUSG00000038383	Pigu	ENSMUSG00000073207	Ccdc160
	ENSMUSG00000038384	Setd1b	ENSMUSG00000004994	Ccdc130
	ENSMUSG00000038400	Pmepa1	ENSMUSG00000007721	Ccdc124
	ENSMUSG00000038437	Mllt6	ENSMUSG00000028461	Ccdc107
	ENSMUSG00000038446	Cdc40	ENSMUSG00000035228	Ccdc106
	ENSMUSG00000038481	Cdk19	ENSMUSG00000022428	Cby1
	ENSMUSG00000038482	Tfdp1	ENSMUSG00000025578	Cbx8
	ENSMUSG00000038506	Dcun1d2	ENSMUSG00000009575	Cbx5
	ENSMUSG00000038507	Parp12	ENSMUSG00000018666	Cbx1
	ENSMUSG00000038518	Jarid2	ENSMUSG00000022947	Cbr3
	ENSMUSG00000038535	Zfp280d	ENSMUSG00000051483	Cbr1
	ENSMUSG00000038538	Ubn2	ENSMUSG00000031012	Cask
	ENSMUSG00000038546	Ranbp9	ENSMUSG00000010755	Cars
	ENSMUSG00000038594	Cep85l	ENSMUSG00000050357	Carmil2
	ENSMUSG00000038602	Slc35f1	ENSMUSG00000003273	Car11
	ENSMUSG00000038612	Mcl1	ENSMUSG00000026509	Capn2
	ENSMUSG00000038623	Tm6sf1	ENSMUSG00000026270	Capn10
	ENSMUSG00000038642	Ctss	ENSMUSG00000014592	Camta1
	ENSMUSG00000038650	Rnh1	ENSMUSG00000071037	Camkmt
	ENSMUSG00000038697	Taf5l	ENSMUSG00000038128	Camk4
	ENSMUSG00000038708	Golga4	ENSMUSG00000060371	Caln1
	ENSMUSG00000038733	Wdr26	ENSMUSG00000001175	Calm1
	ENSMUSG00000038780	Smurf1	ENSMUSG00000028222	Calb1
	ENSMUSG00000038803	Ost4	ENSMUSG00000054423	Cadps
	ENSMUSG00000038807	Rap1gap2	ENSMUSG00000032076	Cadm1
	ENSMUSG00000038848	Ythdf1	ENSMUSG00000003352	Cacnb3
	ENSMUSG00000038860	Garnl3	ENSMUSG00000015488	Cacfd1
	ENSMUSG00000038866	Zcchc2	ENSMUSG00000091956	C2cd4b
	ENSMUSG00000038894	Irs2	ENSMUSG00000002803	Btbd6
	ENSMUSG00000038909	Kat7	ENSMUSG00000038187	Btbd10
	ENSMUSG00000038910	Plcl2	ENSMUSG00000057649	Brd9
	ENSMUSG00000039000	Ube3c	ENSMUSG00000038286	Bphl
	ENSMUSG00000039100	43530	ENSMUSG00000038871	Bpgm
	ENSMUSG00000039105	Atp6v1g1	ENSMUSG00000002345	Borcs8
	ENSMUSG00000039117	Taf4	ENSMUSG00000062376	Borcs7
	ENSMUSG00000039145	Camk1d	ENSMUSG00000047721	Bola2
	ENSMUSG00000039148	Sart1	ENSMUSG00000015943	Bola1
	ENSMUSG00000039157	Fam102a	ENSMUSG00000078566	Bnip3
	ENSMUSG00000039168	Dap	ENSMUSG00000049086	Bmyc
	ENSMUSG00000039191	Rbpj	ENSMUSG00000038982	Bloc1s5
	ENSMUSG00000039206	Daglb	ENSMUSG00000060708	Bloc1s4
	ENSMUSG00000039217	Il18	ENSMUSG00000057506	Bloc1s2
	ENSMUSG00000039219	Arid4b	ENSMUSG00000067787	Blcap
	ENSMUSG00000039286	Fndc3b	ENSMUSG00000072964	Bhlhb9
	ENSMUSG00000039294	BC017643	ENSMUSG00000044243	Bhlha9
	ENSMUSG00000039308	Ndst2	ENSMUSG00000046432	Bex3
	ENSMUSG00000039316	Rftn1	ENSMUSG00000042750	Bex2
	ENSMUSG00000039361	Picalm	ENSMUSG00000042182	Bend6
	ENSMUSG00000039473	Ubn1	ENSMUSG00000035086	Becn1
	ENSMUSG00000039501	Znfx1	ENSMUSG00000026172	Bcs1l
	ENSMUSG00000039531	Zufsp	ENSMUSG00000048251	Bcl11b
	ENSMUSG00000039621	Prex1	ENSMUSG00000032263	Bckdhb
	ENSMUSG00000039652	Cpeb3	ENSMUSG00000060376	Bckdha
	ENSMUSG00000039682	Lap3	ENSMUSG00000030268	Bcat1
	ENSMUSG00000039697	Ncoa7	ENSMUSG00000036299	BC031181
	ENSMUSG00000039747	Orai2	ENSMUSG00000074649	BC029722
	ENSMUSG00000039753	Fbxl5	ENSMUSG00000067722	BC003965
	ENSMUSG00000039782	Cpeb2	ENSMUSG00000025235	Bbs4
	ENSMUSG00000039804	Ncoa5	ENSMUSG00000042215	Bag2
	ENSMUSG00000039840	Epg5	ENSMUSG00000024959	Bad
	ENSMUSG00000039841	Zfp800	ENSMUSG00000063439	B9d2
	ENSMUSG00000039911	Spsb1	ENSMUSG00000001039	B9d1
	ENSMUSG00000039936	Pik3cd	ENSMUSG00000085133	B930095G15Rik
	ENSMUSG00000039942	Ptger4	ENSMUSG00000047379	B4gat1
	ENSMUSG00000039968	Rsbn1l	ENSMUSG00000033849	B3galt2
	ENSMUSG00000039982	Dtx4	ENSMUSG00000109006	B230209E15Rik
	ENSMUSG00000039987	Phtf2	ENSMUSG00000039182	AW209491
	ENSMUSG00000039989	Cbx4	ENSMUSG00000018821	Avpi1
	ENSMUSG00000040007	Bahd1	ENSMUSG00000065990	Aurkaip1
	ENSMUSG00000040010	Slc7a5	ENSMUSG00000078584	AU022252
	ENSMUSG00000040021	Lats1	ENSMUSG00000074748	Atxn7l3b
	ENSMUSG00000040028	Elavl1	ENSMUSG00000054428	Atpif1
	ENSMUSG00000040033	Stat2	ENSMUSG00000042709	Atpaf2
	ENSMUSG00000040054	Baz2a	ENSMUSG00000028710	Atpaf1
	ENSMUSG00000040061	Plcb2	ENSMUSG00000024403	Atp6v1g2
	ENSMUSG00000040128	Pnrc1	ENSMUSG00000019210	Atp6v1e1
	ENSMUSG00000040151	Hs2st1	ENSMUSG00000022295	Atp6v1c1
	ENSMUSG00000040158	Tax1bp3	ENSMUSG00000006273	Atp6v1b2
	ENSMUSG00000040174	Alkbh3	ENSMUSG00000024121	Atp6v0c
	ENSMUSG00000040188	Scamp2	ENSMUSG00000033379	Atp6v0b
	ENSMUSG00000040225	Prrc2c	ENSMUSG00000057229	Atp5sl
	ENSMUSG00000040249	Lrp1	ENSMUSG00000022956	Atp5o
	ENSMUSG00000040321	Zfp770	ENSMUSG00000050856	Atp5k
	ENSMUSG00000040339	Fam102b	ENSMUSG00000038690	Atp5j2
	ENSMUSG00000040383	Aqr	ENSMUSG00000022890	Atp5j
	ENSMUSG00000040396	Abhd13	ENSMUSG00000006057	Atp5g1
	ENSMUSG00000040423	Rc3h1	ENSMUSG00000003072	Atp5d
	ENSMUSG00000040430	Pitpnc1	ENSMUSG00000025393	Atp5b
	ENSMUSG00000040435	Ppp1r15a	ENSMUSG00000025428	Atp5a1
	ENSMUSG00000040451	Sgms1	ENSMUSG00000002820	Atg4d
	ENSMUSG00000040455	Usp45	ENSMUSG00000022663	Atg3
	ENSMUSG00000040483	Xaf1	ENSMUSG00000037204	Atg101
	ENSMUSG00000040511	Pvr	ENSMUSG00000024654	Asrgl1
	ENSMUSG00000040520	Manea	ENSMUSG00000025533	Asl
	ENSMUSG00000040560	Wdr7	ENSMUSG00000031575	Ash2l
	ENSMUSG00000040563	Plppr2	ENSMUSG00000039483	Asb6
	ENSMUSG00000040565	Btaf1	ENSMUSG00000018909	Arrb1
	ENSMUSG00000040596	Pogk	ENSMUSG00000072969	Armcx5
	ENSMUSG00000040612	Ildr2	ENSMUSG00000062590	Armc9
	ENSMUSG00000040620	Dhx33	ENSMUSG00000029404	Arl6ip4
	ENSMUSG00000040648	Ppip5k2	ENSMUSG00000030654	Arl6ip1
	ENSMUSG00000040659	Efhd2	ENSMUSG00000024944	Arl2
	ENSMUSG00000040699	Limd2	ENSMUSG00000057594	Arl16
	ENSMUSG00000040701	Ap1g2	ENSMUSG00000021662	Arhgef28
	ENSMUSG00000040703	Cyp2s1	ENSMUSG00000073433	Arhgdig
	ENSMUSG00000040713	Creg1	ENSMUSG00000033389	Arhgap44
	ENSMUSG00000040720	1110037F02Rik	ENSMUSG00000036452	Arhgap26
	ENSMUSG00000040721	Zfhx2	ENSMUSG00000027247	Arhgap1
	ENSMUSG00000040722	Scamp5	ENSMUSG00000030881	Arfip2
	ENSMUSG00000040724	Kcna2	ENSMUSG00000027575	Arfgap1
	ENSMUSG00000040725	Hnrnpul1	ENSMUSG00000001127	Araf
	ENSMUSG00000040771	Oard1	ENSMUSG00000028411	Aptx
	ENSMUSG00000040848	Sft2d2	ENSMUSG00000040760	Appl1
	ENSMUSG00000040850	Psme4	ENSMUSG00000022892	App
	ENSMUSG00000040857	Erf	ENSMUSG00000031996	Aplp2
	ENSMUSG00000040859	Bsdc1	ENSMUSG00000073705	Apitd1
	ENSMUSG00000040913	Fbxw4	ENSMUSG00000035960	Apex1
	ENSMUSG00000040940	Arhgef1	ENSMUSG00000037032	Apbb1
	ENSMUSG00000040943	Tet2	ENSMUSG00000030519	Apba2
	ENSMUSG00000040957	Cables1	ENSMUSG00000031539	Ap3m2
	ENSMUSG00000040990	Sh3kbp1	ENSMUSG00000062444	Ap3b2
	ENSMUSG00000040997	Abhd4	ENSMUSG00000022841	Ap2m1
	ENSMUSG00000041020	Map7d2	ENSMUSG00000002957	Ap2a2
	ENSMUSG00000041028	Ghitm	ENSMUSG00000031367	Ap1s2
	ENSMUSG00000041078	Grid1	ENSMUSG00000004849	Ap1s1
	ENSMUSG00000041135	Ripk2	ENSMUSG00000003033	Ap1m1
	ENSMUSG00000041180	Hectd2	ENSMUSG00000021814	Anxa7
	ENSMUSG00000041205	Map6d1	ENSMUSG00000036777	Anln
	ENSMUSG00000041225	Arhgap12	ENSMUSG00000022515	Anks3
	ENSMUSG00000041235	Chd7	ENSMUSG00000048307	Ankrd46
	ENSMUSG00000041238	Rbbp8	ENSMUSG00000057766	Ankrd29
	ENSMUSG00000041324	Inhba	ENSMUSG00000005986	Ankrd13d
	ENSMUSG00000041328	Pcf11	ENSMUSG00000029472	Anapc5
	ENSMUSG00000041354	Rgl2	ENSMUSG00000020107	Anapc16
	ENSMUSG00000041375	Ccdc9	ENSMUSG00000021314	Amph
	ENSMUSG00000041415	Dicer1	ENSMUSG00000022244	Amacr
	ENSMUSG00000041417	Pik3r1	ENSMUSG00000002661	Alkbh7
	ENSMUSG00000041481	Serpina3g	ENSMUSG00000030695	Aldoa
	ENSMUSG00000041530	Ago1	ENSMUSG00000075296	Aldh3b2
	ENSMUSG00000041607	Mbp	ENSMUSG00000029455	Aldh2
	ENSMUSG00000041624	Gucy1a2	ENSMUSG00000045410	Akr1e1
	ENSMUSG00000041642	Kif21b	ENSMUSG00000091636	Akain1
	ENSMUSG00000041685	Fcho2	ENSMUSG00000026807	Ak8
	ENSMUSG00000041695	Kcnj2	ENSMUSG00000028527	Ak4
	ENSMUSG00000041729	Coro2b	ENSMUSG00000026817	Ak1
	ENSMUSG00000041736	Tspo	ENSMUSG00000029610	Aimp2
	ENSMUSG00000041762	Gpr155	ENSMUSG00000053297	AI854703
	ENSMUSG00000041765	Ubac2	ENSMUSG00000047423	AI837181
	ENSMUSG00000041771	Slc24a4	ENSMUSG00000021037	Ahsa1
	ENSMUSG00000041815	Poldip3	ENSMUSG00000019986	Ahi1
	ENSMUSG00000041837	Pdcd7	ENSMUSG00000023827	Agpat4
	ENSMUSG00000041846	Ppp4r3a	ENSMUSG00000029916	Agk
	ENSMUSG00000041870	Ankrd13a	ENSMUSG00000024527	Afg3l2
	ENSMUSG00000041890	Git2	ENSMUSG00000030609	Aen
	ENSMUSG00000041920	Slc16a6	ENSMUSG00000042558	Adprhl2
	ENSMUSG00000041926	Rnpep	ENSMUSG00000039197	Adk
	ENSMUSG00000041935	AW549877	ENSMUSG00000034730	Adgrb1
	ENSMUSG00000041936	Agrn	ENSMUSG00000025475	Adgra1
	ENSMUSG00000041957	Pkp2	ENSMUSG00000021044	Adck1
	ENSMUSG00000041986	Elmod1	ENSMUSG00000052551	Adarb2
	ENSMUSG00000042043	Tbca	ENSMUSG00000011256	Adam19
	ENSMUSG00000042079	Hnrnpf	ENSMUSG00000008822	Acyp1
	ENSMUSG00000042082	Arsb	ENSMUSG00000015971	Actr8
	ENSMUSG00000042097	Zfp239	ENSMUSG00000037351	Actr1b
	ENSMUSG00000042138	Msantd2	ENSMUSG00000025228	Actr1a
	ENSMUSG00000042167	Papd4	ENSMUSG00000027605	Acss2
	ENSMUSG00000042246	Tmc7	ENSMUSG00000044573	Acp1
	ENSMUSG00000042293	Gm5617	ENSMUSG00000017307	Acot8
	ENSMUSG00000042302	Ehbp1	ENSMUSG00000028937	Acot7
	ENSMUSG00000042308	Setd1a	ENSMUSG00000021226	Acot2
	ENSMUSG00000042328	Hps4	ENSMUSG00000022477	Aco2
	ENSMUSG00000042348	Arl15	ENSMUSG00000037872	Ackr1
	ENSMUSG00000042350	Arel1	ENSMUSG00000023328	Ache
	ENSMUSG00000042354	Gnl3	ENSMUSG00000038000	Acd
	ENSMUSG00000042359	Osbpl6	ENSMUSG00000056938	Acbd4
	ENSMUSG00000042364	Snx18	ENSMUSG00000023832	Acat2
	ENSMUSG00000042390	Gatad2b	ENSMUSG00000032047	Acat1
	ENSMUSG00000042404	Dennd4b	ENSMUSG00000110841	AC153368.1
	ENSMUSG00000042406	Atf4	ENSMUSG00000111348	AC133947.2
	ENSMUSG00000042410	Agps	ENSMUSG00000111990	AC131720.1
	ENSMUSG00000042444	Fam63b	ENSMUSG00000113606	AC125543.4
	ENSMUSG00000042500	Ago4	ENSMUSG00000113621	AC121804.3
	ENSMUSG00000042507	Elmsan1	ENSMUSG00000029095	Ablim2
	ENSMUSG00000042594	Sh2b3	ENSMUSG00000007950	Abhd8
	ENSMUSG00000042599	Kdm7a	ENSMUSG00000007036	Abhd16a
	ENSMUSG00000042608	Stk40	ENSMUSG00000040532	Abhd11
	ENSMUSG00000042626	Shc1	ENSMUSG00000032131	Abcg4
	ENSMUSG00000042659	Arrdc4	ENSMUSG00000003234	Abcf3
	ENSMUSG00000042688	Mapk6	ENSMUSG00000028953	Abcf2
	ENSMUSG00000042712	Tceal9	ENSMUSG00000028973	Abcb8
	ENSMUSG00000042726	Trafd1	ENSMUSG00000057880	Abat
	ENSMUSG00000042742	Bmt2	ENSMUSG00000031960	Aars
	ENSMUSG00000042770	Hebp1	ENSMUSG00000068522	Aard
	ENSMUSG00000042772	Smg7	ENSMUSG00000027628	Aar2
	ENSMUSG00000042901	Aida	ENSMUSG00000006299	Aamp
	ENSMUSG00000042978	Sbk1	ENSMUSG00000035642	Aamdc
	ENSMUSG00000043019	Edem3	ENSMUSG00000029482	Aacs
	ENSMUSG00000043059	Zfp513	ENSMUSG00000097310	A930038B10Rik
	ENSMUSG00000043091	Tuba1c	ENSMUSG00000057715	A830018L16Rik
	ENSMUSG00000043131	Mob1a	ENSMUSG00000047613	A430005L14Rik
	ENSMUSG00000043155	Hpdl	ENSMUSG00000097915	A330009N23Rik
	ENSMUSG00000043207	Zmpste24	ENSMUSG00000100600	A230077H06Rik
	ENSMUSG00000043252	Tmem64	ENSMUSG00000110357	A030001D20Rik
	ENSMUSG00000043257	Pigv	ENSMUSG00000097006	9530082P21Rik
	ENSMUSG00000043301	Kcnj6	ENSMUSG00000054457	9430021M05Rik
	ENSMUSG00000043323	Fbrsl1	ENSMUSG00000039620	6430573F11Rik
	ENSMUSG00000043336	Filip1l	ENSMUSG00000109898	6330420H09Rik
	ENSMUSG00000043415	Otud1	ENSMUSG00000027811	4930579G24Rik
	ENSMUSG00000043460	Elfn2	ENSMUSG00000036242	3632451O06Rik
	ENSMUSG00000043498	9330132A10Rik	ENSMUSG00000024410	3110002H16Rik
	ENSMUSG00000043518	Rai2	ENSMUSG00000102869	2900097C17Rik
	ENSMUSG00000043716	Rpl7	ENSMUSG00000044117	2900011O08Rik
	ENSMUSG00000043929	Klhl15	ENSMUSG00000058833	2810428I15Rik
	ENSMUSG00000043991	Pura	ENSMUSG00000037735	2810032G03Rik
	ENSMUSG00000043999	Gpr75	ENSMUSG00000092486	2610524H06Rik
	ENSMUSG00000044080	S100a1	ENSMUSG00000071302	2610044O15Rik8
	ENSMUSG00000044147	Arf6	ENSMUSG00000071632	2510002D24Rik
	ENSMUSG00000044164	Rnf182	ENSMUSG00000032840	2410131K14Rik
	ENSMUSG00000044197	Gpr146	ENSMUSG00000049760	2410015M20Rik
	ENSMUSG00000044337	Ackr3	ENSMUSG00000045411	2410002F23Rik
	ENSMUSG00000044350	Lacc1	ENSMUSG00000062619	2310039H08Rik
	ENSMUSG00000044408	Sptssa	ENSMUSG00000087380	2210408F21Rik
	ENSMUSG00000044496	2510039O18Rik	ENSMUSG00000029559	2210016L21Rik
	ENSMUSG00000044783	Hjurp	ENSMUSG00000020083	2010107G23Rik
	ENSMUSG00000044786	Zfp36	ENSMUSG00000020284	1810043G02Rik
	ENSMUSG00000044807	Zfp354c	ENSMUSG00000027327	1700037H04Rik
	ENSMUSG00000044857	Lemd2	ENSMUSG00000019797	1700021F05Rik
	ENSMUSG00000044881	Coa4	ENSMUSG00000085438	1700020I14Rik
	ENSMUSG00000044906	4930503L19Rik	ENSMUSG00000043629	1700019D03Rik
	ENSMUSG00000044912	Syt16	ENSMUSG00000021534	1700001L19Rik
	ENSMUSG00000044949	Ubtd2	ENSMUSG00000072694	1500011B03Rik
	ENSMUSG00000044950	Pwwp2a	ENSMUSG00000087651	1500009L16Rik
	ENSMUSG00000045092	S1pr1	ENSMUSG00000078570	1110065P20Rik
	ENSMUSG00000045128	Rpl18a	ENSMUSG00000040591	1110051M20Rik
	ENSMUSG00000045205	Dpy19l4	ENSMUSG00000046999	1110032F04Rik
	ENSMUSG00000045268	Zfp691	ENSMUSG00000045237	1110012L19Rik
	ENSMUSG00000045312	Lhfpl2	ENSMUSG00000039195	1110008P14Rik
	ENSMUSG00000045414	1190002N15Rik	ENSMUSG00000022972	1110004E09Rik
	ENSMUSG00000045515	Pou3f3	ENSMUSG00000107002	0610012G03Rik
	ENSMUSG00000045532	C1ql1	ENSMUSG00000043644	0610009L18Rik
	ENSMUSG00000045589	Frrs1l	ENSMUSG00000007777	0610009B22Rik
	ENSMUSG00000045594	Glb1	ENSMUSG00000018398	43716
	ENSMUSG00000045625	Pigz	ENSMUSG00000020486	43712
	ENSMUSG00000045636	Mtus1
	ENSMUSG00000045671	Spred2
	ENSMUSG00000045799	Gm9800
	ENSMUSG00000045827	Serpinb9
	ENSMUSG00000045917	Tmem268
	ENSMUSG00000045962	Wnk1
	ENSMUSG00000045980	Tmem104
	ENSMUSG00000045994	B3gat1
	ENSMUSG00000046062	Ppp1r15b
	ENSMUSG00000046079	Lrrc8d
	ENSMUSG00000046138	9930021J03Rik
	ENSMUSG00000046159	Chrm3
	ENSMUSG00000046185	Zfp84
	ENSMUSG00000046207	Pik3r6
	ENSMUSG00000046364	Rpl27a
	ENSMUSG00000046387	Pcdhb17
	ENSMUSG00000046417	Lrrc75a
	ENSMUSG00000046562	Unc119b
	ENSMUSG00000046668	Cxxc5
	ENSMUSG00000046691	Chtf8
	ENSMUSG00000046709	Mapk10
	ENSMUSG00000046718	Bst2
	ENSMUSG00000046722	Cdc42se1
	ENSMUSG00000046793	Gpr61
	ENSMUSG00000046836	Brox
	ENSMUSG00000046841	Ckap4
	ENSMUSG00000046879	Irgm1
	ENSMUSG00000046897	Zfp740
	ENSMUSG00000046985	Tapt1
	ENSMUSG00000047123	Ticam1
	ENSMUSG00000047126	Cltc
	ENSMUSG00000047205	Dusp18
	ENSMUSG00000047246	Hist1h2be
	ENSMUSG00000047250	Ptgs1
	ENSMUSG00000047388	Atmin
	ENSMUSG00000047434	Xxylt1
	ENSMUSG00000047554	Tmem41b
	ENSMUSG00000047731	Wbp1l
	ENSMUSG00000047747	Rnf150
	ENSMUSG00000047777	Phf13
	ENSMUSG00000047789	Slc38a9
	ENSMUSG00000047824	Pygo2
	ENSMUSG00000047843	Bri3
	ENSMUSG00000047881	Rell1
	ENSMUSG00000048047	Zbtb33
	ENSMUSG00000048076	Arf1
	ENSMUSG00000048232	Fbxo10
	ENSMUSG00000048234	Rnf149
	ENSMUSG00000048304	Slitrk3
	ENSMUSG00000048332	Lhfp
	ENSMUSG00000048379	Socs4
	ENSMUSG00000048458	Fam212b
	ENSMUSG00000048497	Mmgt2
	ENSMUSG00000048503	Tmem136
	ENSMUSG00000048546	Tob2
	ENSMUSG00000048661	Lemd3
	ENSMUSG00000048756	Foxo3
	ENSMUSG00000048814	Lonrf2
	ENSMUSG00000048833	Slc39a9
	ENSMUSG00000048895	Cdk5r1
	ENSMUSG00000048911	Rnf24
	ENSMUSG00000048949	Gm6206
	ENSMUSG00000049092	Gpr137c
	ENSMUSG00000049100	Pcdh10
	ENSMUSG00000049225	Pdp1
	ENSMUSG00000049281	Scn3b
	ENSMUSG00000049323	Smcr8
	ENSMUSG00000049327	Kmt5a
	ENSMUSG00000049401	Ogfr
	ENSMUSG00000049420	Tmem200a
	ENSMUSG00000049439	Cyp20a1
	ENSMUSG00000049502	Dtx3l
	ENSMUSG00000049516	Spty2d1
	ENSMUSG00000049577	Zfpm1
	ENSMUSG00000049583	Grm5
	ENSMUSG00000049659	Aftph
	ENSMUSG00000049686	Orai1
	ENSMUSG00000049764	Zfp280b
	ENSMUSG00000049792	Bag5
	ENSMUSG00000049866	Arl4c
	ENSMUSG00000049892	Rasd1
	ENSMUSG00000049940	Pgrmc2
	ENSMUSG00000049969	Plekhf2
	ENSMUSG00000050029	Rap2c
	ENSMUSG00000050144	Slc25a44
	ENSMUSG00000050148	Ubqln2
	ENSMUSG00000050188	Lsm10
	ENSMUSG00000050229	Pigm
	ENSMUSG00000050244	Heatr1
	ENSMUSG00000050310	Rictor
	ENSMUSG00000050565	Tor1aip2
	ENSMUSG00000050619	Zscan29
	ENSMUSG00000050628	Ubald2
	ENSMUSG00000050640	Tmem150c
	ENSMUSG00000050697	Prkaa1
	ENSMUSG00000050912	Tmem123
	ENSMUSG00000050965	Prkca
	ENSMUSG00000050989	Selenon
	ENSMUSG00000051236	Msrb3
	ENSMUSG00000051238	Swsap1
	ENSMUSG00000051316	Taf7
	ENSMUSG00000051335	Gfod1
	ENSMUSG00000051339	2900026A02Rik
	ENSMUSG00000051343	Rab11fip5
	ENSMUSG00000051375	Pcdh1
	ENSMUSG00000051413	Plagl2
	ENSMUSG00000051469	Zfp24
	ENSMUSG00000051495	Irf2bp2
	ENSMUSG00000051615	Rap2a
	ENSMUSG00000051735	Rinl
	ENSMUSG00000051853	Arf3
	ENSMUSG00000052033	Pfdn4
	ENSMUSG00000052102	Gnpda1
	ENSMUSG00000052135	Foxo6
	ENSMUSG00000052144	Ppp4r2
	ENSMUSG00000052296	Ppp6r1
	ENSMUSG00000052298	Cdc42se2
	ENSMUSG00000052384	Nrros
	ENSMUSG00000052479	A330008L17Rik
	ENSMUSG00000052534	Pbx1
	ENSMUSG00000052544	St6galnac3
	ENSMUSG00000052572	Dlg2
	ENSMUSG00000052593	Adam17
	ENSMUSG00000052656	Rnf103
	ENSMUSG00000052681	Rap1b
	ENSMUSG00000052684	Jun
	ENSMUSG00000052707	Tnrc6a
	ENSMUSG00000052713	Zfp608
	ENSMUSG00000052748	Swt1
	ENSMUSG00000052752	Traf7
	ENSMUSG00000052837	Junb
	ENSMUSG00000052915	Msl1
	ENSMUSG00000053012	Krcc1
	ENSMUSG00000053094	Tmem248
	ENSMUSG00000053329	D10Jhu81e
	ENSMUSG00000053332	Gas5
	ENSMUSG00000053333	Dis3l2
	ENSMUSG00000053398	Phgdh
	ENSMUSG00000053436	Mapk14
	ENSMUSG00000053581	Zfand2a
	ENSMUSG00000053641	Dennd4a
	ENSMUSG00000053730	Tmem39b
	ENSMUSG00000053930	Shisa6
	ENSMUSG00000054364	Rhob
	ENSMUSG00000054387	Mdm4
	ENSMUSG00000054400	Cklf
	ENSMUSG00000054414	Slc30a7
	ENSMUSG00000054459	Vsnl1
	ENSMUSG00000054604	Cggbp1
	ENSMUSG00000054612	Mgmt
	ENSMUSG00000054619	Mettl7a1
	ENSMUSG00000054676	1600014C10Rik
	ENSMUSG00000054693	Adam10
	ENSMUSG00000054717	Hmgb2
	ENSMUSG00000054808	Actn4
	ENSMUSG00000054871	Tmem158
	ENSMUSG00000054920	Klhl5
	ENSMUSG00000055022	Cntn1
	ENSMUSG00000055024	Ep300
	ENSMUSG00000055053	Nfic
	ENSMUSG00000055065	Ddx17
	ENSMUSG00000055069	Rab39
	ENSMUSG00000055128	Cgrrf1
	ENSMUSG00000055184	Fam72a
	ENSMUSG00000055200	Sertad3
	ENSMUSG00000055239	Kcmf1
	ENSMUSG00000055373	Fut9
	ENSMUSG00000055409	Nell1
	ENSMUSG00000055540	Epha6
	ENSMUSG00000055652	Klhl25
	ENSMUSG00000055782	Abcd2
	ENSMUSG00000055805	Fmnl1
	ENSMUSG00000055817	Mta3
	ENSMUSG00000055917	Zfp277
	ENSMUSG00000056069	Fam105a
	ENSMUSG00000056116	H2-T22
	ENSMUSG00000056145	AI504432
	ENSMUSG00000056153	Socs6
	ENSMUSG00000056204	Pgpep1
	ENSMUSG00000056216	Cebpg
	ENSMUSG00000056258	Kcnq3
	ENSMUSG00000056268	Dennd1b
	ENSMUSG00000056367	Actr3b
	ENSMUSG00000056486	Chn1
	ENSMUSG00000056493	Foxk1
	ENSMUSG00000056515	Rab31
	ENSMUSG00000056536	Pign
	ENSMUSG00000056608	Chd9
	ENSMUSG00000056666	Retsat
	ENSMUSG00000056673	Kdm5d
	ENSMUSG00000056708	Ier5
	ENSMUSG00000056749	Nfil3
	ENSMUSG00000056752	Dnah9
	ENSMUSG00000056895	Hist3h2ba
	ENSMUSG00000056917	Sipa1
	ENSMUSG00000057036	Gm7536
	ENSMUSG00000057060	Slc35f3
	ENSMUSG00000057069	Ero1lb
	ENSMUSG00000057110	Cntrl
	ENSMUSG00000057177	Gsk3a
	ENSMUSG00000057193	Slc44a2
	ENSMUSG00000057236	Rbbp4
	ENSMUSG00000057335	Cep170
	ENSMUSG00000057363	Uxs1
	ENSMUSG00000057378	Ryr3
	ENSMUSG00000057396	Zfp759
	ENSMUSG00000057541	Pus7
	ENSMUSG00000057554	Lgals8
	ENSMUSG00000057666	Gapdh
	ENSMUSG00000057672	Pkn1
	ENSMUSG00000057716	Tmem178b
	ENSMUSG00000057841	Rpl32
	ENSMUSG00000057897	Camk2b
	ENSMUSG00000058093	Zfp729b
	ENSMUSG00000058446	Znrf2
	ENSMUSG00000058488	Kl
	ENSMUSG00000058715	Fcer1g
	ENSMUSG00000058761	Rnf169
	ENSMUSG00000058835	Abi1
	ENSMUSG00000058900	Rsl1
	ENSMUSG00000059142	Zfp945
	ENSMUSG00000059149	Mfsd4a
	ENSMUSG00000059182	Skap2
	ENSMUSG00000059248	43717
	ENSMUSG00000059326	Csf2ra
	ENSMUSG00000059422	Gm8116
	ENSMUSG00000059447	Hadhb
	ENSMUSG00000059474	Mbtd1
	ENSMUSG00000059475	Zfp426
	ENSMUSG00000059495	Arhgef12
	ENSMUSG00000059552	Trp53
	ENSMUSG00000059791	Nrm
	ENSMUSG00000059810	Rgs3
	ENSMUSG00000059890	Ube4a
	ENSMUSG00000059923	Grb2
	ENSMUSG00000060002	Chpt1
	ENSMUSG00000060063	Alox5ap
	ENSMUSG00000060090	Rp2
	ENSMUSG00000060216	Arrb2
	ENSMUSG00000060477	Irak2
	ENSMUSG00000060538	Tmem219
	ENSMUSG00000060703	Cd302
	ENSMUSG00000060733	Ipmk
	ENSMUSG00000060743	H3f3a
	ENSMUSG00000060802	B2m
	ENSMUSG00000060924	Csmd1
	ENSMUSG00000061079	Zfp143
	ENSMUSG00000061119	Prcp
	ENSMUSG00000061175	Fnip2
	ENSMUSG00000061232	H2-K1
	ENSMUSG00000061306	Slc38a10
	ENSMUSG00000061436	Hipk2
	ENSMUSG00000061482	Hist1h4d
	ENSMUSG00000061589	Dot1l
	ENSMUSG00000061665	Cd2ap
	ENSMUSG00000061751	Kalrn
	ENSMUSG00000061758	Akr1b10
	ENSMUSG00000061778	Mospd2
	ENSMUSG00000062078	Qk
	ENSMUSG00000062127	Cttnbp2nl
	ENSMUSG00000062169	Cnih4
	ENSMUSG00000062202	Btbd9
	ENSMUSG00000062203	Gspt1
	ENSMUSG00000062296	Trank1
	ENSMUSG00000062300	Nectin2
	ENSMUSG00000062319	Gm10115
	ENSMUSG00000062328	Rpl17
	ENSMUSG00000062373	Tmem65
	ENSMUSG00000062691	Cebpzos
	ENSMUSG00000062762	Ei24
	ENSMUSG00000062785	Kcnc3
	ENSMUSG00000062825	Actg1
	ENSMUSG00000062933	Gm10123
	ENSMUSG00000062949	Atp11c
	ENSMUSG00000063015	Ccni
	ENSMUSG00000063146	Clip2
	ENSMUSG00000063160	Numbl
	ENSMUSG00000063334	Krr1
	ENSMUSG00000063406	Tmed5
	ENSMUSG00000063410	Stk24
	ENSMUSG00000063434	Sorcs3
	ENSMUSG00000063455	D630045J12Rik
	ENSMUSG00000063531	Sema3e
	ENSMUSG00000063659	Zbtb18
	ENSMUSG00000063696	Gm8730
	ENSMUSG00000063849	Ppcdc
	ENSMUSG00000063856	Gpx1
	ENSMUSG00000063873	Slc24a3
	ENSMUSG00000063897	DHRSX
	ENSMUSG00000064023	Klk8
	ENSMUSG00000064030	Pym1
	ENSMUSG00000064090	Vrk2
	ENSMUSG00000064115	Cadm2
	ENSMUSG00000064210	Ano6
	ENSMUSG00000064289	Tank
	ENSMUSG00000064339	mt-Rnr2
	ENSMUSG00000064341	mt-Nd1
	ENSMUSG00000064345	mt-Nd2
	ENSMUSG00000064351	mt-Co1
	ENSMUSG00000064354	mt-Co2
	ENSMUSG00000064357	mt-Atp6
	ENSMUSG00000064358	mt-Co3
	ENSMUSG00000064363	mt-Nd4
	ENSMUSG00000064367	mt-Nd5
	ENSMUSG00000064368	mt-Nd6
	ENSMUSG00000064370	mt-Cytb
	ENSMUSG00000065954	Tacc1
	ENSMUSG00000066037	Hnrnpr
	ENSMUSG00000066150	Slc31a1
	ENSMUSG00000066151	Fkbp15
	ENSMUSG00000066152	Slc31a2
	ENSMUSG00000066189	Cacng3
	ENSMUSG00000066406	Akap13
	ENSMUSG00000066442	Mthfs
	ENSMUSG00000066877	Nck2
	ENSMUSG00000066892	Fbxl12
	ENSMUSG00000067212	H2-T23
	ENSMUSG00000067336	Bmpr2
	ENSMUSG00000067369	Trmt2b
	ENSMUSG00000067629	Syngap1
	ENSMUSG00000067889	Sptbn2
	ENSMUSG00000067924	Cxx1b
	ENSMUSG00000068015	Lrch1
	ENSMUSG00000068134	Zfp120
	ENSMUSG00000068267	Cenpb
	ENSMUSG00000068523	Gng5
	ENSMUSG00000068747	Sort1
	ENSMUSG00000068748	Ptprz1
	ENSMUSG00000068798	Rap1a
	ENSMUSG00000068823	Csde1
	ENSMUSG00000069135	Fgfr1op
	ENSMUSG00000069206	Zfp874a
	ENSMUSG00000069237	Fam8a1
	ENSMUSG00000069662	Marcks
	ENSMUSG00000069769	Msi2
	ENSMUSG00000069814	Ccdc92b
	ENSMUSG00000069895	Atxn1l
	ENSMUSG00000069899	Gm12166
	ENSMUSG00000070348	Ccnd1
	ENSMUSG00000070372	Capza1
	ENSMUSG00000070639	Lrrc8b
	ENSMUSG00000070713	Gm10282
	ENSMUSG00000070939	Tgfbrap1
	ENSMUSG00000071172	Srsf3
	ENSMUSG00000071253	Slc25a16
	ENSMUSG00000071379	Hpcal1
	ENSMUSG00000071646	Mta2
	ENSMUSG00000071647	Eml3
	ENSMUSG00000071655	Ubxn1
	ENSMUSG00000071659	Hnrnpul2
	ENSMUSG00000071669	Snx29
	ENSMUSG00000072572	Slc39a2
	ENSMUSG00000072844	G530011O06Rik
	ENSMUSG00000072889	Nfxl1
	ENSMUSG00000072946	Ptgr2
	ENSMUSG00000073155	1810058I24Rik
	ENSMUSG00000073274	Gm14636
	ENSMUSG00000073411	H2-D1
	ENSMUSG00000073468	Sft2d1
	ENSMUSG00000073478	D730003I15Rik
	ENSMUSG00000073563	Csnk1g3
	ENSMUSG00000073771	Btbd19
	ENSMUSG00000073982	Rhog
	ENSMUSG00000073987	Ggh
	ENSMUSG00000074305	Peak1
	ENSMUSG00000074457	S100a16
	ENSMUSG00000074582	Arfgef2
	ENSMUSG00000074622	Mafb
	ENSMUSG00000074698	Csnk2a1
	ENSMUSG00000074743	Thbd
	ENSMUSG00000074785	Plxnc1
	ENSMUSG00000074794	Arrdc3
	ENSMUSG00000074800	Gm4149
	ENSMUSG00000074802	Gas2l3
	ENSMUSG00000075014	Gm10800
	ENSMUSG00000075318	Scn2a
	ENSMUSG00000075327	Zbtb2
	ENSMUSG00000075415	Fnbp1
	ENSMUSG00000075470	Alg10b
	ENSMUSG00000075600	Zc3h3
	ENSMUSG00000075705	Msrb1
	ENSMUSG00000076258	Gm23935
	ENSMUSG00000076617	Ighm
	ENSMUSG00000078153	Psme2b
	ENSMUSG00000078591	Hs3st4
	ENSMUSG00000078619	Smarcd2
	ENSMUSG00000078771	Evi2a
	ENSMUSG00000078784	1810022K09Rik
	ENSMUSG00000078816	Prkcg
[truncated: 105 more rows]
