# Supplementary material for: A comparison of the impact on neuronal transcriptome and cognition of rAAV5 transduction with three different doses in the mouse hippocampus
Source: Front Mol Neurosci. 2023 Jul 14;16:1195327. doi: 10.3389/fnmol.2023.1195327 (PMC10375024; doi:10.3389/fnmol.2023.1195327)
Supplement: Supplementary file 3 [file Table_3.XLS]

## Sheet: suppl. table _ GO_Bological pro
Supplementary Table. GO analysis for different profiles（Biological process）						s
Cluster	GO_ID	Description	GeneRatio	BgRatio	pvalue	genename
pro9	GO:0002684	positive regulation of immune system process	150/1907	410/10739	1.64023e-20	Icosl/Lgals9/Efnb2/Rac1/Paxip1/Stk11/Stat3/Gab2/Sh2b2/Hmox1/Mef2c/Rbm14/Rhoa/Zmiz1/Csf1/Cd83/H2-M3/Cr1l/Mapkapk2/Plcg1/Irf1/Ccl4/Lyst/Tnfaip3/Psen1/Med23/Ddx21/Tbk1/Peli1/Appl2/Rtn4/Pum2/Id2/Sec14l1/Pld2/Nfkbia/Hif1a/Lgmn/Traf3/Erbin/Il6st/Pnp/Rgcc/Fam49b/Bcl6/Cdkn1a/Akirin1/Il15ra/Tnfrsf21/Pja2/Tap2/Aif1/Riok3/Csf1r/Rela/Capn1/Hps1/Ptprj/Ly96/Creb1/Stat1/Inpp5d/Rab29/Traf6/Rasgrp1/Il1b/Car2/Itch…
pro9	GO:0048534	hematopoietic or lymphoid organ development	159/1907	474/10739	1.75797e-17	Tfe3/Raf1/Lgals9/Sp1/Kmt2a/Kdelr1/Relb/Stk11/Dnase2a/Stat3/Gab2/Cnn2/Lbr/Wdr1/Mef2c/Apc/Ephb3/Tgfbr1/Rhoa/Zmiz1/Pou2f2/Trpm2/Pabpc4/Mertk/Csf1/Cd83/H2-M3/Irf1/Tnfaip3/Psen1/Sgpl1/Mknk2/Hs1bp3/Id2/Nf1/Ctc1/Nfkbia/Hif1a/Smad5/Pnp/Myc/Myh9/Bcl6/Il15ra/Twsg1/Zeb1/Sos1/Csf1r/Nfkb2/Ptprj/Smad7/Creb1/Stat1/Inpp5d/Cdc73/Abl2/Dclre1c/Pip4k2a/Traf6/Meis2/Rassf2/Rasgrp1/Il1b/Car2/Src/Tspan2/Sema4a/Nfkb1/Ptb…
pro9	GO:0002250	adaptive immune response	71/1907	148/10739	2.08337e-17	Tfe3/Icosl/Paxip1/Kdelr1/Relb/Stat3/Mef2c/Pou2f2/H2-M3/Cr1l/Irf1/Lyst/Tnfaip3/Erap1/Pnp/Fam49b/Bcl6/Tnfrsf21/Tfeb/Tap2/Nfkb2/Smad7/Inpp5d/Dclre1c/Traf6/Il1b/Pag1/Sla2/Il6ra/Sema4a/Bcl10/Rnf19b/Otud5/Jam3/Rab27a/Csk/Myd88/Malt1/Zbtb1/Crlf2/Nfkbiz/C1qa/C1qc/C1qb/Unc93b1/Nfkbid/Tap1/Arid5a/H2-DMa/Cd81/Il18/Rftn1/Pik3cd/Rc3h1/Pvr/Ripk2/Serpina3g/Serpinb9/Orai1/Adam17/H2-T22/Dennd1b/Kdm5d/Pkn1/Fcer1g/…
pro9	GO:0001775	cell activation	146/1907	426/10739	4.83438e-17	Pdgfb/Icosl/Lgals9/Efnb2/Paxip1/Kdelr1/Il17ra/Relb/Stk11/Ebi3/Ncstn/Rps6ka1/Stat3/Gab2/Hmox1/Mef2c/Apc/Rhoa/Zmiz1/Pou2f2/Mertk/Cd83/H2-M3/Abr/Irf1/Lyst/Tnfaip3/Psen1/Tbk1/Plek/Peli1/Nampt/Hs1bp3/Gna13/Id2/Pld2/Evl/Il6st/Pnp/Rgcc/Ywhaz/Fam49b/Myh9/Bcl6/Ifnar1/Cdkn1a/Il15ra/Tnfrsf21/Pja2/Twsg1/Zeb1/Sos1/Aif1/Hps1/Nfkb2/Ptprj/Cd151/Smad7/Serpine2/Inpp5d/Rab29/Abl2/Dclre1c/Itgav/Traf6/Mapk8ip1/Rasgrp…
pro9	GO:0002252	immune effector process	115/1907	307/10739	7.83875e-17	Icosl/Lgals9/Paxip1/Kdelr1/Relb/Stat3/Gab2/Wdr1/Hmox1/Pou2f2/H2-M3/Cr1l/Abr/Serinc3/Crk/Irf1/Lyst/Tnfaip3/Psen1/Ifngr1/Ddx21/Tbk1/Appl2/Rtn4/Pum2/Sec14l1/Pld2/Zmynd11/Traf3/Serinc5/Pnp/Rgcc/Ywhaz/Fam49b/Bcl6/Ifnar1/Ifnar2/Tmbim6/Tap2/Riok3/Ptprj/Smad7/Stat1/Inpp5d/Traf6/Rasgrp1/Il1b/Itch/Samhd1/Sema4a/Bcl10/Nr4a3/Prdx1/Rnf19b/Kmt2e/Oasl2/Zc3hav1/Tyrobp/Otud5/Lamp1/Irf2/Ap1g1/Rab27a/Myd88/Malt1/Zb…
pro9	GO:0030097	hemopoiesis	151/1907	454/10739	2.82413e-16	Tfe3/Lgals9/Sp1/Kmt2a/Kdelr1/Relb/Stk11/Dnase2a/Stat3/Gab2/Cnn2/Lbr/Wdr1/Mef2c/Apc/Rhoa/Zmiz1/Pou2f2/Trpm2/Pabpc4/Mertk/Csf1/Cd83/H2-M3/Irf1/Tnfaip3/Psen1/Sgpl1/Mknk2/Hs1bp3/Id2/Nf1/Ctc1/Nfkbia/Hif1a/Smad5/Pnp/Myc/Myh9/Bcl6/Il15ra/Twsg1/Zeb1/Sos1/Csf1r/Ptprj/Smad7/Creb1/Stat1/Inpp5d/Cdc73/Abl2/Dclre1c/Pip4k2a/Traf6/Meis2/Rassf2/Rasgrp1/Il1b/Car2/Src/Tspan2/Sema4a/Ptbp3/Wasf2/Kmt2e/Add1/N4bp2l2/Ci…
pro9	GO:0001816	cytokine production	123/1907	346/10739	7.05235e-16	Icosl/Lgals9/Acp5/Rac1/Irf9/Kdelr1/Il17ra/Relb/Kpna6/Nfat5/Stat3/Ndrg2/Hmox1/Mertk/Abca1/Cd83/Lpl/H2-M3/Mapkapk2/Irf1/Ccl4/Map2k3/Tnfaip3/Ddx21/Tbk1/Peli1/Appl2/Rel/Sptbn1/Rtn4/Pum2/Sec14l1/Per1/Hif1a/Yy1/Traf3/Erbin/Rgcc/Fam49b/Bcl6/Apod/Ifnar1/Tnfrsf21/Twsg1/Aif1/Riok3/Csf1r/Lipa/Frmd8/Rela/Ptprj/Ly96/Smad7/Creb1/Stat1/Inpp5d/Abl2/Itgav/Traf6/Rasgrp1/Il1b/Src/Il6ra/Gba/Arhgef2/Nfkb1/Bcl10/Ube2j…
pro9	GO:0002460	adaptive immune response based on somatic recombination of immune receptors built from immunoglobulin superfamily domains	56/1907	110/10739	1.90967e-15	Icosl/Paxip1/Kdelr1/Relb/Stat3/Mef2c/Pou2f2/H2-M3/Cr1l/Irf1/Lyst/Tnfaip3/Pnp/Fam49b/Bcl6/Tap2/Nfkb2/Smad7/Inpp5d/Traf6/Il1b/Il6ra/Sema4a/Bcl10/Otud5/Rab27a/Myd88/Malt1/Zbtb1/Crlf2/Nfkbiz/C1qa/C1qc/C1qb/Nfkbid/Arid5a/H2-DMa/Cd81/Il18/Rftn1/Rc3h1/Pvr/Ripk2/Serpinb9/Adam17/H2-T22/Dennd1b/Kdm5d/Pkn1/Fcer1g/B2m/H2-K1/Nectin2/H2-T23/H2-D1/Ighm
pro9	GO:0045087	innate immune response	102/1907	270/10739	2.41323e-15	Ddx3x/Lgals9/Trim28/Rbm14/Csf1/H2-M3/Cr1l/Mapkapk2/Serinc3/Myo1c/Crk/Hist1h2bc/Irf1/Ccl4/Lyst/Tnfaip3/Ddx21/Tbk1/Peli1/Appl2/Rtn4/Pum2/Sec14l1/Nfkbia/Evl/Traf3/Serinc5/Erbin/Ifnar1/Ifnar2/Tfeb/Pja2/Tap2/Riok3/Trim26/Csf1r/Rela/Trim8/Ly96/Stat1/Actr3/Rasgrp1/Itch/Samhd1/Stxbp3/Arhgef2/Bcl10/Akirin2/Prdx1/Rnf19b/Vamp3/Oasl2/Zc3hav1/Zyx/Rps6ka3/Irak1/Lamp1/Ap1g1/Rab27a/Myd88/Malt1/Zbtb1/Grn/C1qa/C1q…
pro9	GO:0006954	inflammatory response	99/1907	259/10739	2.58449e-15	Lgals9/Acp5/Il17ra/Relb/Ier3/Kpna6/Stat3/Hmox1/Hnrnpa0/Csf1/Lpl/Cr1l/Plgrkt/Mapkapk2/Abr/Pmp22/Kdm6b/Cd68/Ccl4/Map2k3/Tnfaip3/Psen1/Appl2/Rel/Rtn4/Nampt/Per1/Nfkbia/Hif1a/Mapk8/Ywhaz/Bcl6/Apod/Pja2/Aif1/Csf1r/Lipa/Rela/Ly96/Acvr1/Itgav/Atrn/Rasgrp1/Il1b/Tspan2/Casp6/F3/Nfkb1/B4galt1/Tyrobp/Acer3/Abcd1/Plp1/Smad1/Tradd/Jam3/Abhd12/Ptgs2/Myd88/Crlf2/Grn/Cebpa/Nfkbiz/Sbno2/Cd276/C1qa/Nfkbid/Cd81/Sir…
pro9	GO:0045321	leukocyte activation	130/1907	381/10739	4.10373e-15	Icosl/Lgals9/Efnb2/Paxip1/Kdelr1/Relb/Stk11/Ebi3/Ncstn/Stat3/Gab2/Hmox1/Mef2c/Apc/Rhoa/Zmiz1/Pou2f2/Mertk/Cd83/H2-M3/Abr/Irf1/Lyst/Tnfaip3/Psen1/Tbk1/Peli1/Nampt/Hs1bp3/Id2/Pld2/Il6st/Pnp/Ywhaz/Fam49b/Myh9/Bcl6/Ifnar1/Cdkn1a/Il15ra/Tnfrsf21/Pja2/Twsg1/Zeb1/Sos1/Aif1/Hps1/Ptprj/Cd151/Smad7/Inpp5d/Rab29/Abl2/Dclre1c/Itgav/Traf6/Mapk8ip1/Rasgrp1/Il1b/Pag1/Itch/Sla2/Il6ra/Sema4a/Bcl10/Nr4a3/Prdx1/Kmt…
pro9	GO:0002443	leukocyte mediated immunity	62/1907	134/10739	1.91533e-14	Icosl/Lgals9/Paxip1/Kdelr1/Gab2/Wdr1/Hmox1/Pou2f2/H2-M3/Cr1l/Abr/Crk/Lyst/Ddx21/Pld2/Pnp/Ywhaz/Fam49b/Bcl6/Tap2/Smad7/Inpp5d/Traf6/Rasgrp1/Il1b/Bcl10/Nr4a3/Prdx1/Rnf19b/Kmt2e/Lamp1/Ap1g1/Rab27a/Myd88/Malt1/Zbtb1/Crlf2/C1qa/C1qc/C1qb/Tap1/Arid5a/H2-DMa/Cd81/Il18/Rftn1/Pvr/Serpinb9/Pik3r6/Ticam1/H2-T22/Cebpg/Dennd1b/Kdm5d/Fcer1g/Arrb2/B2m/H2-K1/Nectin2/H2-T23/H2-D1/Ighm
pro9	GO:0050776	regulation of immune response	112/1907	317/10739	2.395e-14	Icosl/Lgals9/Paxip1/Stk11/Dnase2a/Gab2/Sh2b2/Hmox1/Mef2c/Rbm14/H2-M3/Cr1l/Mapkapk2/Plcg1/Abr/Crk/Irf1/Tnfaip3/Psen1/Ddx21/Tbk1/Peli1/Appl2/Rtn4/Pum2/Sec14l1/Pld2/Nfkbia/Traf3/Erbin/Pnp/Rgcc/Fam49b/Bcl6/Tnfrsf21/Tfeb/Pja2/Tap2/Riok3/Rela/Ptprj/Ly96/Smad7/Inpp5d/Rab29/Traf6/Rasgrp1/Sppl2a/Il1b/Samhd1/Il6ra/Bcl10/Nr4a3/Ptprd/Sppl3/Zc3hav1/Pianp/Usp9x/Otud5/Rps6ka3/Irak1/Lamp1/Ap1g1/Csk/Myd88/Malt1/Z…
pro9	GO:0002449	lymphocyte mediated immunity	52/1907	103/10739	3.01744e-14	Icosl/Lgals9/Paxip1/Kdelr1/Pou2f2/H2-M3/Cr1l/Crk/Lyst/Pnp/Fam49b/Bcl6/Tap2/Smad7/Inpp5d/Traf6/Rasgrp1/Il1b/Bcl10/Prdx1/Rnf19b/Lamp1/Ap1g1/Rab27a/Myd88/Malt1/Zbtb1/Crlf2/C1qa/C1qc/C1qb/Tap1/Arid5a/H2-DMa/Cd81/Il18/Rftn1/Pvr/Serpinb9/Pik3r6/H2-T22/Cebpg/Dennd1b/Kdm5d/Fcer1g/Arrb2/B2m/H2-K1/Nectin2/H2-T23/H2-D1/Ighm
pro9	GO:0001817	regulation of cytokine production	111/1907	315/10739	3.85895e-14	Icosl/Lgals9/Acp5/Rac1/Il17ra/Relb/Kpna6/Stat3/Ndrg2/Hmox1/Mertk/Cd83/Lpl/H2-M3/Mapkapk2/Irf1/Ccl4/Map2k3/Tnfaip3/Ddx21/Tbk1/Peli1/Appl2/Rel/Sptbn1/Rtn4/Pum2/Sec14l1/Per1/Hif1a/Yy1/Traf3/Erbin/Rgcc/Fam49b/Bcl6/Apod/Ifnar1/Tnfrsf21/Twsg1/Aif1/Riok3/Csf1r/Frmd8/Rela/Ptprj/Ly96/Smad7/Creb1/Stat1/Inpp5d/Abl2/Itgav/Traf6/Rasgrp1/Il1b/Src/Il6ra/Gba/Arhgef2/Nfkb1/Bcl10/Ube2j1/Akirin2/Nr4a3/Zc3hav1/Tyrob…
pro9	GO:0051707	response to other organism	118/1907	343/10739	4.16712e-14	Ddx3x/Lgals9/Acp5/Il17ra/Ier3/Kpna6/Mef2c/Cdk4/Rhoa/Hnrnpa0/Sirt2/Abca1/Sash1/Lpl/Tab2/H2-M3/Mapkapk2/Abr/Serinc3/Hist1h2bc/Pmp22/Cd68/Irf1/Plscr3/Lyst/Fuca2/Tnfaip3/Ifngr1/Ddx21/Tbk1/Peli1/Pum2/Sec14l1/Nfkbia/Zmynd11/Traf3/Serinc5/Erbin/Mapk8/Ifnar1/Ifnar2/Ivns1abp/Tfeb/Tap2/Riok3/Rela/Ly96/Cflar/Stat1/Cdc73/Rab29/Xpr1/Itgav/Traf6/Il1b/Itch/Samhd1/Nfkb1/Bcl10/Akirin2/Ago3/Oasl2/Zc3hav1/Rps6ka3/I…
pro9	GO:0043207	response to external biotic stimulus	118/1907	344/10739	5.26653e-14	Ddx3x/Lgals9/Acp5/Il17ra/Ier3/Kpna6/Mef2c/Cdk4/Rhoa/Hnrnpa0/Sirt2/Abca1/Sash1/Lpl/Tab2/H2-M3/Mapkapk2/Abr/Serinc3/Hist1h2bc/Pmp22/Cd68/Irf1/Plscr3/Lyst/Fuca2/Tnfaip3/Ifngr1/Ddx21/Tbk1/Peli1/Pum2/Sec14l1/Nfkbia/Zmynd11/Traf3/Serinc5/Erbin/Mapk8/Ifnar1/Ifnar2/Ivns1abp/Tfeb/Tap2/Riok3/Rela/Ly96/Cflar/Stat1/Cdc73/Rab29/Xpr1/Itgav/Traf6/Il1b/Itch/Samhd1/Nfkb1/Bcl10/Akirin2/Ago3/Oasl2/Zc3hav1/Rps6ka3/I…
pro9	GO:0009607	response to biotic stimulus	122/1907	364/10739	1.28558e-13	Ddx3x/Lgals9/Acp5/Il17ra/Ier3/Kpna6/Mef2c/Cdk4/Rhoa/Hnrnpa0/Sirt2/Abca1/Sash1/Lpl/Tab2/H2-M3/Mapkapk2/Abr/Serinc3/Hist1h2bc/Pmp22/Cd68/Irf1/Plscr3/Lyst/Fuca2/Tnfaip3/Ifngr1/Ddx21/Tbk1/Peli1/Pum2/Sec14l1/Nfkbia/Zmynd11/Traf3/Serinc5/Erbin/Mapk8/Ifnar1/Ifnar2/Ivns1abp/Tfeb/Tap2/Riok3/Rela/Ly96/Cflar/Stat1/Cdc73/Rab29/Xpr1/Itgav/Traf6/Il1b/Itch/Samhd1/Nfkb1/Bcl10/Akirin2/Ago3/Oasl2/Zc3hav1/Rps6ka3/I…
pro9	GO:0030155	regulation of cell adhesion	121/1907	360/10739	1.29799e-13	Tfe3/Icosl/Spg7/Lgals9/Efnb2/Rac1/Nfat5/Apc/Ephb3/Rhoa/Zmiz1/Csf1/Cd83/Tnr/H2-M3/Crk/Irf1/Tnfaip3/Ppp1r12a/Lims1/Peli1/Cbll1/Nf1/Pld2/Gcnt2/Sema4d/Rasa1/Il6st/Pnp/Rgcc/Fam49b/Bcl6/Apod/Ptk2/Tnfrsf21/Twsg1/Rock1/Aif1/Rela/Capn1/Slk/Ptprj/Cd63/Itgb1/Nrp1/Smad7/Map4k4/Serpine2/Abl2/Rsu1/Itgav/Itga6/Traf6/Hsd17b12/Rasgrp1/Il1b/Pag1/Itch/Src/Il6ra/Bcl10/Epha7/Nr4a3/Epb41l4b/Dab1/Macf1/Plxna4/Plxna1/Cd…
pro9	GO:0030335	positive regulation of cell migration	104/1907	295/10739	2.44418e-13	Pdgfb/Lgals9/Sp1/Rac1/Stat3/Gab2/Hmox1/Igf1r/Insr/Apc/Tgfbr1/Rhoa/Csf1/Sash1/Plcg1/Myo1c/Crk/Smurf2/Sparc/Ccl4/Map2k3/Med23/Mdm2/Rtn4/Cbll1/Map3k3/Pld2/Hif1a/Lgmn/Numb/Gcnt2/Sema4d/Il6st/Capn7/Mapk8/Nipbl/Myc/Ptk2/Nus1/Akirin1/Aif1/Csf1r/Capn1/Ptprj/Cd151/Itgb1/Nrp1/Ptp4a1/Map4k4/Actr3/Mpzl1/Acvr1/Grin1/Itgav/Itga6/Sema6d/Il1b/Src/Pdgfc/Arhgef2/Sema4a/F3/Cpne3/Nr4a3/Epb41l4b/P2rx4/Cib1/Fgf16/Adam…
pro9	GO:0046649	lymphocyte activation	111/1907	323/10739	2.64723e-13	Icosl/Lgals9/Efnb2/Paxip1/Kdelr1/Relb/Stk11/Ebi3/Ncstn/Stat3/Mef2c/Apc/Rhoa/Zmiz1/Pou2f2/Mertk/Cd83/H2-M3/Irf1/Lyst/Tnfaip3/Psen1/Tbk1/Peli1/Hs1bp3/Id2/Il6st/Pnp/Fam49b/Myh9/Bcl6/Ifnar1/Cdkn1a/Il15ra/Tnfrsf21/Twsg1/Zeb1/Sos1/Aif1/Hps1/Ptprj/Cd151/Smad7/Inpp5d/Rab29/Abl2/Dclre1c/Itgav/Traf6/Mapk8ip1/Rasgrp1/Il1b/Pag1/Itch/Sla2/Il6ra/Sema4a/Bcl10/Prdx1/Tyrobp/Otud5/Lamp1/Ap1g1/Cbfb/Rab27a/Csk/Myd88…
pro9	GO:0002521	leukocyte differentiation	96/1907	268/10739	7.04791e-13	Tfe3/Lgals9/Kdelr1/Relb/Stk11/Stat3/Gab2/Lbr/Mef2c/Apc/Rhoa/Zmiz1/Pou2f2/Trpm2/Mertk/Csf1/Cd83/H2-M3/Irf1/Tnfaip3/Psen1/Hs1bp3/Id2/Nf1/Pnp/Myc/Bcl6/Il15ra/Zeb1/Sos1/Csf1r/Ptprj/Smad7/Creb1/Inpp5d/Abl2/Dclre1c/Traf6/Rassf2/Rasgrp1/Il1b/Car2/Src/Tspan2/Sema4a/Tyrobp/Otud5/Cul4a/Cbfb/Ireb2/Malt1/Zbtb1/Sos2/Cebpa/Mitf/Nfkbiz/Sbno2/Fnip1/C1qc/Nfkbid/Klf10/Asxl2/H2-DMa/Cd81/Plcl2/Sart1/Rbpj/Il18/Prex1/…
pro9	GO:0002237	response to molecule of bacterial origin	55/1907	120/10739	9.31902e-13	Lgals9/Acp5/Mef2c/Cdk4/Rhoa/Hnrnpa0/Sirt2/Abca1/Sash1/Tab2/H2-M3/Mapkapk2/Abr/Cd68/Plscr3/Tnfaip3/Peli1/Nfkbia/Erbin/Mapk8/Ifnar1/Tap2/Rela/Ly96/Stat1/Cdc73/Itgav/Traf6/Il1b/Nfkb1/Bcl10/Akirin2/Rps6ka3/Irak1/Adam9/Ptgs2/Myd88/Malt1/Sbno2/Arid5a/Sirpa/Scarb1/Il18/Ptger4/Ripk2/Zfp36/Ticam1/Prkca/Adam17/Jun/Junb/Mapk14/Hmgb2/Irak2/B2m
pro9	GO:2000147	positive regulation of cell motility	104/1907	301/10739	1.04421e-12	Pdgfb/Lgals9/Sp1/Rac1/Stat3/Gab2/Hmox1/Igf1r/Insr/Apc/Tgfbr1/Rhoa/Csf1/Sash1/Plcg1/Myo1c/Crk/Smurf2/Sparc/Ccl4/Map2k3/Med23/Mdm2/Rtn4/Cbll1/Map3k3/Pld2/Hif1a/Lgmn/Numb/Gcnt2/Sema4d/Il6st/Capn7/Mapk8/Nipbl/Myc/Ptk2/Nus1/Akirin1/Aif1/Csf1r/Capn1/Ptprj/Cd151/Itgb1/Nrp1/Ptp4a1/Map4k4/Actr3/Mpzl1/Acvr1/Grin1/Itgav/Itga6/Sema6d/Il1b/Src/Pdgfc/Arhgef2/Sema4a/F3/Cpne3/Nr4a3/Epb41l4b/P2rx4/Cib1/Fgf16/Adam…
pro9	GO:0009617	response to bacterium	80/1907	210/10739	1.57697e-12	Lgals9/Acp5/Mef2c/Cdk4/Rhoa/Hnrnpa0/Sirt2/Abca1/Sash1/Lpl/Tab2/H2-M3/Mapkapk2/Abr/Hist1h2bc/Pmp22/Cd68/Plscr3/Lyst/Fuca2/Tnfaip3/Tbk1/Peli1/Nfkbia/Erbin/Mapk8/Ifnar1/Tfeb/Tap2/Rela/Ly96/Cflar/Stat1/Cdc73/Rab29/Itgav/Traf6/Il1b/Nfkb1/Bcl10/Akirin2/Rps6ka3/Irak1/Adam9/Ptgs2/Myd88/Malt1/Grn/Sbno2/Arid5a/Sirpa/Scarb1/Rbpj/Il18/Ptger4/Ripk2/Chd7/Shc1/Zfp36/Serpinb9/Irgm1/Ticam1/Hist1h2be/Prkca/Adam17/…
pro9	GO:1903706	regulation of hemopoiesis	78/1907	203/10739	1.79752e-12	Tfe3/Lgals9/Stat3/Mef2c/Apc/Rhoa/Zmiz1/Csf1/Cd83/H2-M3/Irf1/Id2/Nf1/Nfkbia/Hif1a/Pnp/Myc/Bcl6/Il15ra/Zeb1/Sos1/Csf1r/Smad7/Creb1/Stat1/Inpp5d/Cdc73/Traf6/Meis2/Rassf2/Rasgrp1/Il1b/Car2/N4bp2l2/Cib1/Tyrobp/Cul4a/Cbfb/Flcn/Malt1/Lmo2/Zbtb1/Sos2/Mitf/Nfkbiz/Fnip1/C1qc/Nfkbid/Klf10/Asxl2/H2-DMa/Rcor1/Sart1/Il18/Rc3h1/Ripk2/Inhba/Dicer1/Pik3r1/Setd1a/Tmem64/Zfp36/Pik3r6/Tob2/Foxo3/Zfpm1/Prkca/Jun/Zfp6…
pro9	GO:0032101	regulation of response to external stimulus	120/1907	371/10739	3.24326e-12	Pdgfb/Lgals9/Efnb2/Acp5/Rac1/Il17ra/Ier3/Kpna6/Igf1r/Csf1/Sirt2/Sash1/Lpl/Cers2/Tnr/Cr1l/Abr/Crk/Pmp22/Ccl4/Tnfaip3/Fabp7/Tbk1/Plek/Appl2/Rtn4/Pum2/Sec14l1/Per1/Nfkbia/Lgmn/Traf3/Sema4d/Bcl6/Apod/Pros1/Cdkn1a/Akirin1/Tfeb/Aif1/Riok3/Coro1b/Rela/Slit1/Ptprj/Ly96/Nrp1/Stat1/Epha4/Serpine2/Grin1/Tfpi/Traf6/Sema6d/Il1b/Itch/Sema4a/Nfkb1/P2rx4/Plxna4/Zc3hav1/Cd9/Xylt1/Fgf16/Abcd1/Fgfr1/Tradd/Jam3/Abhd…
pro9	GO:0051272	positive regulation of cellular component movement	106/1907	315/10739	4.14473e-12	Pdgfb/Lgals9/Sp1/Rac1/Stat3/Gab2/Hmox1/Igf1r/Insr/Apc/Tgfbr1/Rhoa/Csf1/Sash1/Plcg1/Myo1c/Crk/Smurf2/Sparc/Ccl4/Map2k3/Med23/Mdm2/Rtn4/Cbll1/Map3k3/Pld2/Hif1a/Lgmn/Numb/Gcnt2/Sema4d/Il6st/Capn7/Mapk8/Nipbl/Myc/Bcl6/Ptk2/Nus1/Akirin1/Aif1/Csf1r/Capn1/Ptprj/Cd151/Itgb1/Nrp1/Ptp4a1/Map4k4/Actr3/Mpzl1/Acvr1/Grin1/Itgav/Itga6/Sema6d/Il1b/Src/Pdgfc/Arhgef2/Sema4a/F3/Cpne3/Nr4a3/Epb41l4b/P2rx4/Cib1/Fgf16…
pro9	GO:0050778	positive regulation of immune response	91/1907	256/10739	4.66074e-12	Icosl/Lgals9/Paxip1/Stk11/Gab2/Sh2b2/Mef2c/Rbm14/H2-M3/Cr1l/Mapkapk2/Plcg1/Irf1/Tnfaip3/Psen1/Ddx21/Tbk1/Peli1/Appl2/Rtn4/Pum2/Sec14l1/Pld2/Nfkbia/Traf3/Erbin/Pnp/Rgcc/Fam49b/Tnfrsf21/Pja2/Tap2/Riok3/Rela/Ptprj/Ly96/Rab29/Traf6/Rasgrp1/Il1b/Il6ra/Bcl10/Nr4a3/Sppl3/Zc3hav1/Usp9x/Rps6ka3/Irak1/Lamp1/Ap1g1/Csk/Myd88/Malt1/Zbtb1/Nfkbiz/Cd276/Elf1/C1qa/C1qc/C1qb/Unc93b1/Nfkbid/Otud4/Arid5a/H2-DMa/Cd81…
pro9	GO:0002228	natural killer cell mediated immunity	20/1907	25/10739	1.90188e-11	Lgals9/H2-M3/Crk/Lyst/Tap2/Rasgrp1/Prdx1/Rnf19b/Lamp1/Ap1g1/Rab27a/Tap1/Il18/Pvr/Serpinb9/Pik3r6/Cebpg/Arrb2/Nectin2/H2-T23
pro9	GO:0042267	natural killer cell mediated cytotoxicity	20/1907	25/10739	1.90188e-11	Lgals9/H2-M3/Crk/Lyst/Tap2/Rasgrp1/Prdx1/Rnf19b/Lamp1/Ap1g1/Rab27a/Tap1/Il18/Pvr/Serpinb9/Pik3r6/Cebpg/Arrb2/Nectin2/H2-T23
pro9	GO:0001819	positive regulation of cytokine production	73/1907	193/10739	2.24128e-11	Icosl/Lgals9/Il17ra/Kpna6/Stat3/Cd83/Lpl/H2-M3/Mapkapk2/Irf1/Ccl4/Ddx21/Tbk1/Peli1/Rel/Sptbn1/Rtn4/Pum2/Sec14l1/Hif1a/Rgcc/Fam49b/Ifnar1/Aif1/Riok3/Csf1r/Frmd8/Rela/Ptprj/Ly96/Creb1/Stat1/Abl2/Traf6/Rasgrp1/Il1b/Src/Il6ra/Arhgef2/Bcl10/Akirin2/Nr4a3/Zc3hav1/Tyrobp/Irak1/Ptgs2/Myd88/Malt1/Crlf2/Cd276/Unc93b1/Arid5a/Cd81/Il18/Ptger4/Lrp1/Dhx33/Scamp5/Ripk2/Pik3r1/Mbp/Atf4/Ticam1/Zfpm1/Adam17/Mapk14…
pro9	GO:0050867	positive regulation of cell activation	62/1907	154/10739	3.48857e-11	Pdgfb/Icosl/Lgals9/Efnb2/Paxip1/Rps6ka1/Gab2/Mef2c/Rhoa/Zmiz1/Cd83/H2-M3/Irf1/Lyst/Plek/Peli1/Pld2/Il6st/Pnp/Fam49b/Bcl6/Cdkn1a/Il15ra/Aif1/Hps1/Ptprj/Inpp5d/Traf6/Rasgrp1/Il1b/Il6ra/Bcl10/Nr4a3/Tyrobp/Lamp1/Ap1g1/Cbfb/Myd88/Malt1/Zbtb1/Crlf2/Cebpa/Nfkbiz/Cd276/C1qa/Nfkbid/H2-DMa/Cd81/Sirpa/Irs2/Sart1/Il18/Ripk2/Pik3r6/Ticam1/Lgals8/Fcer1g/Nectin2/Atp11c/Nck2/H2-T23/Ighm
pro9	GO:0032496	response to lipopolysaccharide	50/1907	113/10739	4.98351e-11	Lgals9/Acp5/Mef2c/Cdk4/Rhoa/Hnrnpa0/Abca1/Sash1/Tab2/Mapkapk2/Abr/Cd68/Plscr3/Tnfaip3/Peli1/Nfkbia/Erbin/Mapk8/Ifnar1/Rela/Ly96/Stat1/Cdc73/Traf6/Il1b/Nfkb1/Bcl10/Akirin2/Rps6ka3/Irak1/Adam9/Ptgs2/Myd88/Malt1/Sbno2/Arid5a/Sirpa/Scarb1/Il18/Ptger4/Ripk2/Zfp36/Ticam1/Prkca/Adam17/Jun/Junb/Mapk14/Hmgb2/Irak2
pro9	GO:0001909	leukocyte mediated cytotoxicity	27/1907	43/10739	6.37567e-11	Lgals9/H2-M3/Crk/Lyst/Pnp/Fam49b/Tap2/Rasgrp1/Prdx1/Rnf19b/Tyrobp/Lamp1/Ap1g1/Rab27a/Tap1/Il18/Pvr/Serpinb9/Pik3r6/H2-T22/Cebpg/Arrb2/B2m/H2-K1/Nectin2/H2-T23/H2-D1
pro9	GO:1901652	response to peptide	85/1907	244/10739	7.92344e-11	Kat2b/Sp1/Stat3/Sh2b2/Igf1r/Insr/Snx6/Apc/Cdk4/Ankrd26/Lpl/Myo1c/Crk/Irf1/Tnfaip3/Psen1/Sgk1/Eif4ebp2/Mdm2/Appl2/Rab10/Pld2/Cacnb1/Nfkbia/Lgmn/Erbin/Ptk2/Rhoq/Rock1/Camk2a/Rela/Capn1/Creb1/Stat1/Epha4/Nucks1/Adipor1/Ptpra/Il1b/Ptpn1/Car2/Sla2/Src/Stxbp3/Ahcyl1/Arhgef2/Nfkb1/Nr4a3/Ybx1/Khk/Cyfip1/Pde3b/Sesn3/Csk/Smarcc1/Gnai2/Ccnd3/Myo5a/Cacna1a/Leprot/Irs2/Kat7/Il18/Cpeb2/Ncoa5/Stat2/Lrp1/Ripk2/P…
pro9	GO:0040017	positive regulation of locomotion	105/1907	325/10739	8.29773e-11	Pdgfb/Lgals9/Sp1/Rac1/Stat3/Gab2/Hmox1/Igf1r/Insr/Apc/Tgfbr1/Rhoa/Vps4b/Csf1/Sash1/Plcg1/Myo1c/Crk/Smurf2/Sparc/Ccl4/Map2k3/Med23/Mdm2/Rtn4/Cbll1/Map3k3/Pld2/Hif1a/Lgmn/Numb/Gcnt2/Sema4d/Il6st/Capn7/Mapk8/Nipbl/Myc/Ptk2/Nus1/Akirin1/Aif1/Csf1r/Capn1/Ptprj/Cd151/Itgb1/Nrp1/Ptp4a1/Map4k4/Actr3/Mpzl1/Acvr1/Grin1/Itgav/Itga6/Sema6d/Il1b/Src/Pdgfc/Arhgef2/Sema4a/F3/Cpne3/Nr4a3/Epb41l4b/P2rx4/Cib1/Fgf1…
pro9	GO:1903708	positive regulation of hemopoiesis	46/1907	101/10739	8.87688e-11	Lgals9/Stat3/Rhoa/Zmiz1/Csf1/Cd83/H2-M3/Irf1/Id2/Hif1a/Pnp/Bcl6/Il15ra/Csf1r/Creb1/Stat1/Inpp5d/Traf6/Rasgrp1/Il1b/Car2/N4bp2l2/Tyrobp/Cbfb/Malt1/Zbtb1/Nfkbiz/Nfkbid/Klf10/Asxl2/H2-DMa/Rcor1/Sart1/Il18/Ripk2/Inhba/Tmem64/Pik3r6/Foxo3/Prkca/Jun/Mapk14/Hmgb2/Atp11c/Atxn1l/Prmt1
pro9	GO:0030099	myeloid cell differentiation	79/1907	221/10739	8.90116e-11	Tfe3/Sp1/Relb/Dnase2a/Stat3/Gab2/Lbr/Wdr1/Mef2c/Apc/Pabpc4/Csf1/Psen1/Id2/Nf1/Nfkbia/Hif1a/Smad5/Myc/Myh9/Bcl6/Csf1r/Creb1/Stat1/Inpp5d/Cdc73/Pip4k2a/Traf6/Meis2/Rassf2/Car2/Src/Tspan2/Ptbp3/Wasf2/Kmt2e/Add1/Cib1/Tyrobp/G6pdx/Cul4a/Cbfb/Ireb2/Lmo2/Cebpa/Mitf/Sbno2/Prkx/C1qc/Pml/Klf10/Asxl2/Cd81/Rcor1/Rbpj/Tet2/Inhba/Pik3r1/Setd1a/Sh2b3/Tmem64/Zfp36/Tob2/Foxo3/Zfpm1/Prkca/Nrros/Jun/Junb/Mapk14/Hmg…
pro9	GO:0001568	blood vessel development	112/1907	355/10739	9.90178e-11	Pdgfb/Hk2/Sp1/Efnb2/Paxip1/Foxj2/Stat3/Hmox1/Mef2c/Ephb3/Tgfbr1/Rhoa/Zmiz1/Vav2/Wnt2/Sash1/H2-M3/Plcg1/Sparc/Psen1/Sgpl1/Mdm2/Rtn4/Gna13/Map3k3/Nf1/Hif1a/Smad5/Rasa1/Erap1/Bmpr1a/Rgcc/Zfpm2/Myh9/Ptk2/Nus1/Tnfrsf12a/Sos1/Rock1/Mib1/Efemp2/Ptprj/Itgb1/Nrp1/Smad7/Cflar/Pdcl3/Stat1/Glul/Acvr1/Itgav/Creb3l1/Il1b/Il6ra/Efna3/Sema4a/F3/B4galt1/Wasf2/Add1/Adipor2/Cib1/Pak4/Pde3b/Mecp2/Fgfr1/Smad1/Adgrg1/…
pro9	GO:0050865	regulation of cell activation	88/1907	257/10739	1.02949e-10	Pdgfb/Icosl/Lgals9/Efnb2/Paxip1/Rps6ka1/Gab2/Hmox1/Mef2c/Rhoa/Zmiz1/Mertk/Cd83/H2-M3/Abr/Irf1/Lyst/Tnfaip3/Plek/Peli1/Id2/Pld2/Il6st/Pnp/Fam49b/Bcl6/Cdkn1a/Il15ra/Tnfrsf21/Pja2/Twsg1/Zeb1/Sos1/Aif1/Hps1/Ptprj/Smad7/Serpine2/Inpp5d/Traf6/Mapk8ip1/Rasgrp1/Il1b/Pag1/Itch/Il6ra/Bcl10/Nr4a3/Cd9/Tyrobp/Lamp1/Ap1g1/Cbfb/Csk/Myd88/Malt1/Zbtb1/Crlf2/Grn/Sos2/Cebpa/Nfkbiz/Cd276/C1qa/Nfkbid/H2-DMa/Cd81/Sirp…
pro9	GO:1901653	cellular response to peptide	71/1907	192/10739	1.40207e-10	Kat2b/Sp1/Stat3/Sh2b2/Igf1r/Insr/Snx6/Apc/Cdk4/Ankrd26/Lpl/Myo1c/Crk/Irf1/Psen1/Sgk1/Eif4ebp2/Mdm2/Appl2/Rab10/Cacnb1/Lgmn/Ptk2/Rhoq/Rock1/Camk2a/Rela/Stat1/Epha4/Nucks1/Adipor1/Ptpra/Il1b/Ptpn1/Car2/Sla2/Src/Ahcyl1/Arhgef2/Nfkb1/Nr4a3/Ybx1/Cyfip1/Pde3b/Sesn3/Csk/Smarcc1/Gnai2/Ccnd3/Myo5a/Cacna1a/Leprot/Irs2/Il18/Cpeb2/Ncoa5/Lrp1/Ripk2/Pik3r1/Shc1/Foxo3/Grm5/Prkaa1/Prkca/Foxo6/Rab31/Gsk3a/Kl/Trp5…
pro9	GO:0034097	response to cytokine	128/1907	425/10739	1.43234e-10	Pdgfb/Hk2/Acp5/Il17ra/Relb/Etv3/Nfat5/Stat3/Sh2b2/Insr/Tpr/Cdk4/Rhoa/Hipk1/Csf1/Mapkapk2/Timp2/Myo1c/Lsp1/Irf1/Ccl4/Lims1/Ifngr1/Tbk1/Nfyb/Appl2/Rel/Rffl/Txndc17/Nfkbia/Evl/Yy1/Traf3/Erbin/Il6st/Myc/Syngr1/Pde1b/Ifnar1/Ifnar2/Tuba1b/Il15ra/Tnfrsf21/Map4k3/Pggt1b/Slc12a2/Csf1r/Rela/P4hb/Smad7/Creb1/Stat1/Cnot9/Actr3/Adipor1/Traf6/Il1b/Samhd1/Src/Stxbp3/Il6ra/Casp6/Gba/Gclm/F3/Nfkb1/Ugcg/Ybx1/Vamp3…
pro9	GO:0048514	blood vessel morphogenesis	99/1907	303/10739	1.43936e-10	Pdgfb/Hk2/Sp1/Efnb2/Paxip1/Foxj2/Stat3/Hmox1/Ephb3/Tgfbr1/Rhoa/Zmiz1/Vav2/Sash1/H2-M3/Plcg1/Sparc/Sgpl1/Rtn4/Gna13/Map3k3/Nf1/Hif1a/Smad5/Rasa1/Erap1/Bmpr1a/Rgcc/Zfpm2/Myh9/Ptk2/Nus1/Tnfrsf12a/Sos1/Rock1/Ptprj/Itgb1/Nrp1/Smad7/Pdcl3/Stat1/Glul/Acvr1/Itgav/Creb3l1/Il1b/Efna3/Sema4a/F3/B4galt1/Wasf2/Add1/Adipor2/Cib1/Pak4/Pde3b/Mecp2/Fgfr1/Smad1/Adgrg1/Egln1/Jam3/Ptgs2/Flcn/Arid2/Tiparp/Grn/Epn1/Pr…
pro9	GO:0042110	T cell activation	77/1907	216/10739	1.79476e-10	Icosl/Lgals9/Efnb2/Kdelr1/Relb/Stk11/Ebi3/Ncstn/Stat3/Apc/Rhoa/Zmiz1/Cd83/H2-M3/Irf1/Psen1/Peli1/Hs1bp3/Il6st/Pnp/Fam49b/Myh9/Bcl6/Ifnar1/Tnfrsf21/Twsg1/Zeb1/Sos1/Aif1/Cd151/Smad7/Rab29/Abl2/Itgav/Traf6/Mapk8ip1/Rasgrp1/Il1b/Pag1/Itch/Sla2/Il6ra/Sema4a/Bcl10/Otud5/Cbfb/Rab27a/Csk/Malt1/Zbtb1/Ccnd3/Sos2/Nfkbiz/Cd276/Nfkbid/H2-DMa/Cd81/Sirpa/Sart1/Il18/Prex1/Ptger4/Rc3h1/Ripk2/Chd7/Dicer1/Pik3r6/Ad…
pro9	GO:0002697	regulation of immune effector process	65/1907	171/10739	2.20074e-10	Lgals9/Paxip1/Gab2/Hmox1/H2-M3/Cr1l/Abr/Crk/Irf1/Tnfaip3/Ddx21/Appl2/Rtn4/Pum2/Sec14l1/Pld2/Traf3/Pnp/Fam49b/Bcl6/Tmbim6/Tap2/Riok3/Ptprj/Smad7/Stat1/Traf6/Rasgrp1/Il1b/Itch/Nr4a3/Zc3hav1/Lamp1/Ap1g1/Malt1/Zbtb1/Grn/Elmod2/Nfkbiz/Nfkbid/Pml/Tap1/Arid5a/Cd81/Il18/Rc3h1/Pvr/Ripk2/Zmpste24/Serpinb9/Pik3r6/Ticam1/Dtx3l/Mapk14/H2-T22/Pkn1/Fcer1g/Arrb2/B2m/H2-K1/Nectin2/H2-T23/Rap1a/H2-D1/Ighm
pro9	GO:0031347	regulation of defense response	94/1907	285/10739	2.4019e-10	Lgals9/Acp5/Il17ra/Ier3/Kpna6/Mef2c/Rbm14/Sirt2/Lpl/H2-M3/Cr1l/Mapkapk2/Abr/Crk/Pmp22/Irf1/Tnfaip3/Tbk1/Peli1/Appl2/Rtn4/Pum2/Sec14l1/Per1/Nfkbia/Traf3/Erbin/Bcl6/Apod/Tfeb/Pja2/Tap2/Riok3/Rela/Ly96/Stat1/Rasgrp1/Il1b/Itch/Samhd1/Nfkb1/Bcl10/Zc3hav1/Rps6ka3/Abcd1/Irak1/Lamp1/Ap1g1/Tradd/Abhd12/Ptgs2/Myd88/Grn/Cebpa/Elmod2/Nfkbiz/Sbno2/Cd276/C1qa/Unc93b1/Pml/Otud4/Tap1/Cd81/Sirpa/Cdk19/Ctss/Rftn1/…
pro9	GO:0002696	positive regulation of leukocyte activation	58/1907	147/10739	3.82949e-10	Icosl/Lgals9/Efnb2/Paxip1/Gab2/Mef2c/Rhoa/Zmiz1/Cd83/H2-M3/Irf1/Lyst/Peli1/Pld2/Il6st/Pnp/Fam49b/Bcl6/Cdkn1a/Il15ra/Aif1/Hps1/Inpp5d/Traf6/Rasgrp1/Il1b/Il6ra/Bcl10/Nr4a3/Tyrobp/Lamp1/Ap1g1/Cbfb/Myd88/Malt1/Zbtb1/Crlf2/Cebpa/Nfkbiz/Cd276/C1qa/Nfkbid/H2-DMa/Cd81/Sirpa/Irs2/Sart1/Il18/Ripk2/Pik3r6/Ticam1/Lgals8/Fcer1g/Nectin2/Atp11c/Nck2/H2-T23/Ighm
pro9	GO:0035239	tube morphogenesis	134/1907	457/10739	3.85452e-10	Pdgfb/Hk2/Sp1/Efnb2/Paxip1/Foxj2/Stat3/Hmox1/Mef2c/Ephb3/Tgfbr1/Rhoa/Zmiz1/Vav2/Wnt2/Cluap1/Csf1/Sash1/H2-M3/Ctsz/Plcg1/Sparc/Psen1/Sgpl1/Rtn4/Gna13/Id2/Map3k3/Nf1/Mthfd1/Hif1a/Smad5/Rasa1/Erap1/Bmpr1a/Rgcc/Nipbl/Zfpm2/Myc/Myh9/Ptk2/Nus1/Tnfrsf12a/Zeb1/Sos1/Rock1/Mib1/Smad2/Slc12a2/Ptprj/Itgb1/Nrp1/Smad7/Pdcl3/Stat1/Epha4/Glul/Abl2/Acvr1/Nckap1/Itgav/Traf6/Creb3l1/Il1b/Src/Ncoa3/Efna3/Sema4a/F3/B…
pro9	GO:0002253	activation of immune response	66/1907	177/10739	4.16058e-10	Icosl/Lgals9/Stk11/Sh2b2/Mef2c/Rbm14/Cr1l/Mapkapk2/Plcg1/Irf1/Tnfaip3/Psen1/Tbk1/Peli1/Appl2/Rtn4/Pum2/Sec14l1/Nfkbia/Traf3/Erbin/Rgcc/Tnfrsf21/Pja2/Riok3/Rela/Ptprj/Ly96/Rab29/Traf6/Il1b/Bcl10/Nr4a3/Sppl3/Zc3hav1/Usp9x/Rps6ka3/Irak1/Csk/Myd88/Malt1/Nfkbiz/Cd276/Elf1/C1qa/C1qc/C1qb/Unc93b1/Nfkbid/Otud4/Cd81/Plcl2/Rftn1/Epg5/Rc3h1/Ripk2/Arf6/Wnk1/Ticam1/Dennd1b/Fcer1g/Arrb2/Irak2/Nectin2/Rap1a/Ighm
pro9	GO:0001910	regulation of leukocyte mediated cytotoxicity	21/1907	30/10739	4.3205e-10	Lgals9/H2-M3/Crk/Pnp/Fam49b/Tap2/Rasgrp1/Tyrobp/Lamp1/Ap1g1/Tap1/Pvr/Serpinb9/Pik3r6/H2-T22/Arrb2/B2m/H2-K1/Nectin2/H2-T23/H2-D1
pro9	GO:1901699	cellular response to nitrogen compound	109/1907	351/10739	5.01604e-10	Kat2b/Sp1/Stat3/Ralb/Sh2b2/Igf1r/Insr/Mef2c/Snx6/Apc/Cdk4/Gabrb2/Ankrd26/Trpm2/Sirt2/Lpl/Myo1c/Crk/Irf1/Psen1/Sgk1/Eif4ebp2/Mdm2/Appl2/Cpeb4/Dnmt3a/Rab10/Cacnb1/Lgmn/Mtr/Mapk8/Ly6e/Ptk2/Ubr2/Rhoq/Zeb1/Rock1/Riok3/Camk2a/Rela/Cflar/Stat1/Epha4/Nucks1/Adipor1/Atp2b4/Ptpra/Il1b/Ptpn1/Car2/Sla2/Src/Ahcyl1/Casp6/Pdgfc/Arhgef2/Nfkb1/Nr4a3/Tmem38b/Ybx1/Rragc/P2rx4/Zc3hav1/Itpr2/Cyfip1/Pde3b/Rgs10/Mecp2/…
pro9	GO:0001944	vasculature development	115/1907	377/10739	5.50936e-10	Pdgfb/Hk2/Sp1/Efnb2/Paxip1/Stk11/Foxj2/Stat3/Hmox1/Mef2c/Ephb3/Tgfbr1/Rhoa/Zmiz1/Vav2/Wnt2/Sash1/H2-M3/Plcg1/Sparc/Psen1/Sgpl1/Mdm2/Rtn4/Gna13/Map3k3/Nf1/Hif1a/Smad5/Rasa1/Erap1/Bmpr1a/Rgcc/Zfpm2/Myh9/Ptk2/Nus1/Tnfrsf12a/Sos1/Rock1/Mib1/Efemp2/Ptprj/Itgb1/Nrp1/Smad7/Cflar/Pdcl3/Stat1/Glul/Acvr1/Itgav/Creb3l1/Il1b/Il6ra/Efna3/Sema4a/F3/B4galt1/Wasf2/Add1/Adipor2/Cib1/Pak4/Pde3b/Mecp2/Fgfr1/Smad1/A…
pro9	GO:0072358	cardiovascular system development	117/1907	386/10739	5.95739e-10	Pdgfb/Hk2/Sp1/Efnb2/Paxip1/Stk11/Foxj2/Stat3/Hmox1/Mef2c/Ephb3/Tgfbr1/Rhoa/Zmiz1/Vav2/Wnt2/Sash1/H2-M3/Plcg1/Sparc/Psen1/Sgpl1/Mdm2/Rtn4/Gna13/Map3k3/Nf1/Hif1a/Smad5/Rasa1/Erap1/Bmpr1a/Rgcc/Zfpm2/Myh9/Ptk2/Nus1/Tnfrsf12a/Sos1/Rock1/Mib1/Efemp2/Ptprj/Itgb1/Nrp1/Smad7/Cflar/Pdcl3/Stat1/Glul/Abl2/Acvr1/Itgav/Creb3l1/Il1b/Il6ra/Efna3/Sema4a/F3/B4galt1/Wasf2/Add1/Adipor2/Cib1/Pak4/Pde3b/Mecp2/Fgfr1/Sm…
pro9	GO:0008284	positive regulation of cell proliferation	139/1907	483/10739	7.23284e-10	Gnai3/Pdgfb/Icosl/Sp1/Efnb2/Akr1b3/Nacc1/Foxj2/Stat3/Gab2/Hmox1/Igf1r/Insr/Mef2c/Cdk4/Tgfbr1/Zmiz1/Hipk1/Wnt2/Csf1/Ctsz/Plcg1/Tnfaip3/Peli1/Mdm2/Rtn4/Nampt/Id2/Map3k3/Nf1/Ctc1/Gfap/Hif1a/Lgmn/Gcnt2/Rasa1/Il6st/Bmpr1a/Pnp/Mapk8/Zfpm2/Myc/Bcl6/Ptk2/Paxbp1/Cdkn1a/Aif1/Pggt1b/Csf1r/Gnaq/Rela/Itgb1/Cflar/Pdcl3/Stat1/Gpr37l1/Glul/Rsu1/Itgav/Traf6/Meis2/Il1b/Cst3/Tpd52/Il6ra/Pdgfc/F3/Akirin2/Nr4a3/B4gal…
pro9	GO:0002456	T cell mediated immunity	27/1907	47/10739	1.12126e-09	Kdelr1/H2-M3/Lyst/Pnp/Fam49b/Tap2/Smad7/Traf6/Il1b/Rab27a/Malt1/Zbtb1/Crlf2/Arid5a/Cd81/Il18/Rftn1/Pvr/Serpinb9/H2-T22/Dennd1b/Kdm5d/B2m/H2-K1/Nectin2/H2-T23/H2-D1
pro9	GO:0001667	ameboidal-type cell migration	80/1907	236/10739	1.26232e-09	Gna12/Pdgfb/Sp1/Efnb2/Rac1/Paxip1/Gab2/Hmox1/Mef2c/Tgfbr1/Rhoa/Sash1/Plcg1/Pmp22/Smurf2/Sparc/Map2k3/Sgpl1/Appl2/Rtn4/Rffl/Map3k3/Nf1/Hif1a/Lgmn/Evl/Sema4d/Ptprg/Capn7/Rgcc/Myh9/Ptk2/Nus1/Coro1b/Cd63/Itgb1/Nrp1/Map4k4/Actr3/Srgap2/Adipor1/Glul/Acvr1/Nckap1/Itgav/Sema6d/Src/Sema4a/Epb41l4b/Svbp/Macf1/Wasf2/P2rx4/Lrp6/Arhgdib/Cib1/Fgf16/Mecp2/Adam9/Fgfr1/Ptgs2/Grn/Prkx/Pml/Scarb1/Arsb/Arf6/Lemd3/Pr…
pro9	GO:0001906	cell killing	29/1907	53/10739	1.30443e-09	Lgals9/H2-M3/Cr1l/Crk/Lyst/Pnp/Fam49b/Tap2/Rasgrp1/Prdx1/Rnf19b/Tyrobp/Lamp1/Ap1g1/Rab27a/Tap1/Il18/Pvr/Serpinb9/Pik3r6/H2-T22/Cebpg/Gapdh/Arrb2/B2m/H2-K1/Nectin2/H2-T23/H2-D1
pro9	GO:0006897	endocytosis	119/1907	400/10739	1.48818e-09	Efnb2/Rin2/Rac1/Snx9/Cnn2/Insr/Clint1/Mertk/Sirt2/Abca1/Mapkapk2/Abr/Rab5c/Lrp11/Rab21/Appl2/Gria1/Cbll1/Ankfy1/Pld2/Dlg4/Numb/Lrp12/Csnk1e/Myh9/Arc/Ptk2/Pros1/Il15ra/Rhoq/Syt4/Rock1/Mib1/Aif1/Npc1/Rin1/Ptprj/Ube3a/Cd63/Cd151/Itgb1/Abl2/Dnm1/Gapvd1/Itgav/Il1b/Snx5/Ptpn1/Src/Clta/Ppt1/Wasf2/Necap2/Add1/Scarb2/Arhgap25/Lrp6/Cd9/Tyrobp/Fchsd2/Cln3/Myo7a/Ophn1/Rab27a/Csk/Myd88/Dnajc13/Ank2/Dnm2/Cbl/G…
pro9	GO:0002694	regulation of leukocyte activation	80/1907	237/10739	1.58085e-09	Icosl/Lgals9/Efnb2/Paxip1/Gab2/Hmox1/Mef2c/Rhoa/Zmiz1/Mertk/Cd83/H2-M3/Abr/Irf1/Lyst/Tnfaip3/Peli1/Id2/Pld2/Il6st/Pnp/Fam49b/Bcl6/Cdkn1a/Il15ra/Tnfrsf21/Pja2/Twsg1/Zeb1/Sos1/Aif1/Hps1/Smad7/Inpp5d/Traf6/Mapk8ip1/Rasgrp1/Il1b/Pag1/Itch/Il6ra/Bcl10/Nr4a3/Tyrobp/Lamp1/Ap1g1/Cbfb/Csk/Myd88/Malt1/Zbtb1/Crlf2/Grn/Sos2/Cebpa/Nfkbiz/Cd276/C1qa/Nfkbid/H2-DMa/Cd81/Sirpa/Irs2/Sart1/Il18/Rc3h1/Ripk2/Dicer1/P…
pro9	GO:0033002	muscle cell proliferation	52/1907	130/10739	1.74919e-09	Gnai3/Pdgfb/Akr1b3/Foxj2/Stat3/Ndrg2/Hmox1/Igf1r/Mef2c/Apc/Tgfbr1/Wnt2/Tnfaip3/Mdm2/Nampt/Id2/Hif1a/Bmpr1a/Zfpm2/Myc/Apod/Ptk2/Paxbp1/Cdkn1a/Akirin1/Aif1/Gnaq/Cflar/Stat1/Traf6/Il6ra/Nr4a3/Irak1/Fgfr1/Smad1/Ptgs2/Myd88/Gnai2/Arid2/Jarid2/Rbpj/Il18/Pik3r1/Shc1/S1pr1/Prkca/Selenon/Jun/Mapk14/Trp53/Zfp143/Kalrn
pro9	GO:0002764	immune response-regulating signaling pathway	59/1907	156/10739	1.87435e-09	Icosl/Lgals9/Stk11/Sh2b2/Mef2c/H2-M3/Mapkapk2/Plcg1/Irf1/Tnfaip3/Psen1/Peli1/Appl2/Rtn4/Pum2/Sec14l1/Nfkbia/Traf3/Erbin/Tnfrsf21/Pja2/Riok3/Rela/Ptprj/Ly96/Rab29/Traf6/Bcl10/Nr4a3/Sppl3/Zc3hav1/Usp9x/Rps6ka3/Irak1/Csk/Myd88/Malt1/Nfkbiz/Cd276/Elf1/Unc93b1/Nfkbid/Otud4/Cd81/Plcl2/Rftn1/Epg5/Rc3h1/Ripk2/Arf6/Wnk1/Ticam1/Dennd1b/Fcer1g/Arrb2/Irak2/Nectin2/Rap1a/Ighm
pro9	GO:0002822	regulation of adaptive immune response based on somatic recombination of immune receptors built from immunoglobulin superfamily domains	33/1907	66/10739	2.11505e-09	Paxip1/Mef2c/H2-M3/Irf1/Tnfaip3/Pnp/Fam49b/Bcl6/Tap2/Smad7/Traf6/Il1b/Il6ra/Otud5/Malt1/Zbtb1/Nfkbiz/Nfkbid/Arid5a/H2-DMa/Cd81/Il18/Rc3h1/Pvr/Ripk2/H2-T22/Pkn1/Fcer1g/B2m/H2-K1/Nectin2/H2-T23/H2-D1
pro9	GO:0098657	import into cell	136/1907	477/10739	2.17268e-09	Efnb2/Rin2/Rac1/Snx9/Cnn2/Slc1a2/Insr/Clint1/Trpm2/Slc3a2/Mertk/Sirt2/Abca1/Mapkapk2/Abr/Rab5c/Lrp11/Psen1/Rab21/Appl2/Gria1/Cbll1/Ankfy1/Pld2/Dlg4/Gfap/Numb/Lrp12/Csnk1e/Myh9/Arc/Ptk2/Pros1/Il15ra/Rhoq/Syt4/Rock1/Mib1/Aif1/Npc1/Slc12a2/Rin1/Ptprj/Ube3a/Cd63/Cd151/Itgb1/Cln8/Rgs2/Abl2/Dnm1/Gapvd1/Itgav/Slc12a6/Il1b/Snx5/Ptpn1/Src/Clta/Ppt1/Wasf2/Necap2/Add1/Scarb2/Arhgap25/Lrp6/Cd9/Tyrobp/Fchsd2/…
pro9	GO:0031341	regulation of cell killing	23/1907	37/10739	2.2625e-09	Lgals9/H2-M3/Cr1l/Crk/Pnp/Fam49b/Tap2/Rasgrp1/Tyrobp/Lamp1/Ap1g1/Tap1/Pvr/Serpinb9/Pik3r6/H2-T22/Gapdh/Arrb2/B2m/H2-K1/Nectin2/H2-T23/H2-D1
pro9	GO:0002757	immune response-activating signal transduction	58/1907	153/10739	2.3194e-09	Icosl/Lgals9/Stk11/Sh2b2/Mef2c/Mapkapk2/Plcg1/Irf1/Tnfaip3/Psen1/Peli1/Appl2/Rtn4/Pum2/Sec14l1/Nfkbia/Traf3/Erbin/Tnfrsf21/Pja2/Riok3/Rela/Ptprj/Ly96/Rab29/Traf6/Bcl10/Nr4a3/Sppl3/Zc3hav1/Usp9x/Rps6ka3/Irak1/Csk/Myd88/Malt1/Nfkbiz/Cd276/Elf1/Unc93b1/Nfkbid/Otud4/Cd81/Plcl2/Rftn1/Epg5/Rc3h1/Ripk2/Arf6/Wnk1/Ticam1/Dennd1b/Fcer1g/Arrb2/Irak2/Nectin2/Rap1a/Ighm
pro9	GO:0010631	epithelial cell migration	61/1907	165/10739	2.81777e-09	Pdgfb/Sp1/Efnb2/Paxip1/Gab2/Hmox1/Mef2c/Tgfbr1/Rhoa/Sash1/Plcg1/Sparc/Map2k3/Rtn4/Map3k3/Nf1/Hif1a/Lgmn/Evl/Ptprg/Capn7/Rgcc/Myh9/Ptk2/Nus1/Coro1b/Cd63/Itgb1/Nrp1/Map4k4/Adipor1/Glul/Itgav/Src/Sema4a/Epb41l4b/Svbp/Macf1/P2rx4/Cib1/Fgf16/Mecp2/Adam9/Fgfr1/Ptgs2/Grn/Prkx/Scarb1/Arsb/Arf6/Lemd3/Prkca/Adam17/Jun/Rhob/Lgals8/Pkn1/Prcp/Gpx1/Bmpr2/Synj2bp
pro9	GO:0090130	tissue migration	61/1907	165/10739	2.81777e-09	Pdgfb/Sp1/Efnb2/Paxip1/Gab2/Hmox1/Mef2c/Tgfbr1/Rhoa/Sash1/Plcg1/Sparc/Map2k3/Rtn4/Map3k3/Nf1/Hif1a/Lgmn/Evl/Ptprg/Capn7/Rgcc/Myh9/Ptk2/Nus1/Coro1b/Cd63/Itgb1/Nrp1/Map4k4/Adipor1/Glul/Itgav/Src/Sema4a/Epb41l4b/Svbp/Macf1/P2rx4/Cib1/Fgf16/Mecp2/Adam9/Fgfr1/Ptgs2/Grn/Prkx/Scarb1/Arsb/Arf6/Lemd3/Prkca/Adam17/Jun/Rhob/Lgals8/Pkn1/Prcp/Gpx1/Bmpr2/Synj2bp
pro9	GO:0090132	epithelium migration	61/1907	165/10739	2.81777e-09	Pdgfb/Sp1/Efnb2/Paxip1/Gab2/Hmox1/Mef2c/Tgfbr1/Rhoa/Sash1/Plcg1/Sparc/Map2k3/Rtn4/Map3k3/Nf1/Hif1a/Lgmn/Evl/Ptprg/Capn7/Rgcc/Myh9/Ptk2/Nus1/Coro1b/Cd63/Itgb1/Nrp1/Map4k4/Adipor1/Glul/Itgav/Src/Sema4a/Epb41l4b/Svbp/Macf1/P2rx4/Cib1/Fgf16/Mecp2/Adam9/Fgfr1/Ptgs2/Grn/Prkx/Scarb1/Arsb/Arf6/Lemd3/Prkca/Adam17/Jun/Rhob/Lgals8/Pkn1/Prcp/Gpx1/Bmpr2/Synj2bp
pro9	GO:0022407	regulation of cell-cell adhesion	68/1907	193/10739	3.66015e-09	Icosl/Lgals9/Efnb2/Nfat5/Ephb3/Rhoa/Zmiz1/Cd83/Tnr/H2-M3/Irf1/Tnfaip3/Peli1/Gcnt2/Il6st/Pnp/Rgcc/Fam49b/Bcl6/Ptk2/Tnfrsf21/Twsg1/Aif1/Rela/Capn1/Smad7/Serpine2/Abl2/Itga6/Traf6/Rasgrp1/Il1b/Pag1/Itch/Src/Il6ra/Bcl10/Epha7/Nr4a3/Cd9/Irak1/Cbfb/Malt1/Zbtb1/Mdga2/Nfkbiz/Cd276/Nfkbid/H2-DMa/Cd81/Sirpa/Sart1/Il18/Rc3h1/Ripk2/Pik3r1/Mbp/Sh2b3/Wnk1/Pik3r6/Prkca/Zfp608/Mapk14/Socs6/Lgals8/Nck2/H2-T23/Zfp…
pro9	GO:0032103	positive regulation of response to external stimulus	54/1907	140/10739	4.0199e-09	Pdgfb/Lgals9/Rac1/Il17ra/Kpna6/Igf1r/Csf1/Sash1/Lpl/Ccl4/Tbk1/Rtn4/Pum2/Nfkbia/Lgmn/Akirin1/Aif1/Ptprj/Ly96/Nrp1/Traf6/Il1b/P2rx4/Zc3hav1/Fgf16/Fgfr1/Tradd/Ptgs2/Myd88/Grn/Cebpa/Nfkbiz/C1qa/Cd81/Cdk19/Ctss/Camk1d/Ptger4/Lrp1/Ripk2/S1pr1/Wnk1/Ticam1/Prkca/Adam17/Mapk14/Adam10/Fcer1g/Alox5ap/Mospd2/Stk24/Ano6/H2-T23/Bmpr2
pro9	GO:1902105	regulation of leukocyte differentiation	54/1907	140/10739	4.0199e-09	Tfe3/Lgals9/Apc/Rhoa/Zmiz1/Csf1/Cd83/H2-M3/Irf1/Id2/Nf1/Pnp/Myc/Bcl6/Il15ra/Zeb1/Sos1/Csf1r/Smad7/Creb1/Inpp5d/Traf6/Rassf2/Rasgrp1/Il1b/Car2/Tyrobp/Cul4a/Cbfb/Malt1/Zbtb1/Sos2/Mitf/Nfkbiz/C1qc/Nfkbid/Klf10/Asxl2/H2-DMa/Sart1/Il18/Rc3h1/Ripk2/Dicer1/Pik3r1/Tmem64/Pik3r6/Tob2/Zfpm1/Prkca/Jun/Zfp608/Atp11c/Mafb
pro9	GO:0051251	positive regulation of lymphocyte activation	50/1907	126/10739	4.9325e-09	Icosl/Lgals9/Efnb2/Paxip1/Mef2c/Rhoa/Zmiz1/Cd83/H2-M3/Irf1/Lyst/Peli1/Il6st/Pnp/Fam49b/Bcl6/Cdkn1a/Il15ra/Aif1/Hps1/Inpp5d/Traf6/Rasgrp1/Il1b/Il6ra/Bcl10/Tyrobp/Lamp1/Ap1g1/Cbfb/Myd88/Malt1/Zbtb1/Nfkbiz/Cd276/Nfkbid/H2-DMa/Cd81/Sirpa/Irs2/Sart1/Il18/Ripk2/Pik3r6/Ticam1/Lgals8/Atp11c/Nck2/H2-T23/Ighm
pro9	GO:0051249	regulation of lymphocyte activation	68/1907	195/10739	5.95578e-09	Icosl/Lgals9/Efnb2/Paxip1/Mef2c/Rhoa/Zmiz1/Mertk/Cd83/H2-M3/Irf1/Lyst/Tnfaip3/Peli1/Id2/Il6st/Pnp/Fam49b/Bcl6/Cdkn1a/Il15ra/Tnfrsf21/Twsg1/Zeb1/Sos1/Aif1/Hps1/Smad7/Inpp5d/Traf6/Mapk8ip1/Rasgrp1/Il1b/Pag1/Itch/Il6ra/Bcl10/Tyrobp/Lamp1/Ap1g1/Cbfb/Csk/Myd88/Malt1/Zbtb1/Sos2/Nfkbiz/Cd276/Nfkbid/H2-DMa/Cd81/Sirpa/Irs2/Sart1/Il18/Rc3h1/Ripk2/Dicer1/Pik3r6/Ticam1/Zfp608/Socs6/Lgals8/Pkn1/Atp11c/Nck2/H2…
pro9	GO:0071417	cellular response to organonitrogen compound	96/1907	310/10739	6.49151e-09	Kat2b/Sp1/Stat3/Sh2b2/Igf1r/Insr/Mef2c/Snx6/Apc/Cdk4/Gabrb2/Ankrd26/Trpm2/Sirt2/Lpl/Myo1c/Crk/Irf1/Psen1/Sgk1/Eif4ebp2/Mdm2/Appl2/Cpeb4/Dnmt3a/Rab10/Cacnb1/Lgmn/Ptk2/Ubr2/Rhoq/Zeb1/Rock1/Camk2a/Rela/Stat1/Epha4/Nucks1/Adipor1/Atp2b4/Ptpra/Il1b/Ptpn1/Car2/Sla2/Src/Ahcyl1/Casp6/Pdgfc/Arhgef2/Nfkb1/Nr4a3/Tmem38b/Ybx1/Rragc/P2rx4/Itpr2/Cyfip1/Pde3b/Mecp2/Sesn3/Csk/Smarcc1/Gnai2/Dnm2/Gabrb3/Ccnd3/Pkd2…
pro9	GO:0002824	positive regulation of adaptive immune response based on somatic recombination of immune receptors built from immunoglobulin superfamily domains	26/1907	47/10739	6.86059e-09	Paxip1/H2-M3/Irf1/Pnp/Fam49b/Tap2/Traf6/Il1b/Il6ra/Malt1/Zbtb1/Nfkbiz/Nfkbid/Arid5a/H2-DMa/Cd81/Il18/Pvr/Ripk2/H2-T22/Fcer1g/B2m/H2-K1/Nectin2/H2-T23/H2-D1
pro9	GO:0019882	antigen processing and presentation	26/1907	47/10739	6.86059e-09	Relb/H2-M3/Cd68/Rab32/Rab10/Erap1/Psme1/Tapbp/Tap2/Traf6/Rab27a/Unc93b1/Tap1/H2-DMa/Tapbpl/Ctss/Rftn1/H2-T22/Kdm5d/Fcer1g/B2m/H2-K1/H2-T23/H2-D1/Ighm/Psme2
pro9	GO:0045596	negative regulation of cell differentiation	130/1907	459/10739	7.82752e-09	Pdgfb/Efnb2/Ifrd1/Hbp1/Foxj2/Stat3/Ulk2/Ptbp1/Tgfbr1/Rhoa/Ankrd26/Sirt2/Cers2/Tnr/H2-M3/Ctsz/Nbr1/Pmp22/Irf1/Psen1/Mdm2/Appl2/Rtn4/Id2/Nf1/Gfap/Nfkbia/Yy1/Sema4d/Ptprg/Bmpr1a/Zfpm2/Myc/Bcl6/Ptk2/Akirin1/Il15ra/Abcg1/Twsg1/Zeb1/Syt4/Mib1/Ldlrad4/Slit1/Ube3a/Itgb1/Nrp1/Smad7/Cflar/Map4k4/Epha4/Inpp5d/Actr3/Rgs2/Cdc73/Gpr37l1/Srgap2/Rab29/Adipor1/Olfm1/Itgav/Sema6d/Meis2/Il1b/Skil/Ncoa3/Arhgef2/Sema…
pro9	GO:0030098	lymphocyte differentiation	62/1907	173/10739	8.46827e-09	Lgals9/Kdelr1/Relb/Stk11/Stat3/Apc/Rhoa/Zmiz1/Pou2f2/Mertk/Cd83/H2-M3/Irf1/Tnfaip3/Hs1bp3/Id2/Pnp/Bcl6/Il15ra/Zeb1/Sos1/Ptprj/Smad7/Inpp5d/Abl2/Dclre1c/Rasgrp1/Il1b/Sema4a/Otud5/Cbfb/Malt1/Zbtb1/Sos2/Nfkbiz/Fnip1/Nfkbid/H2-DMa/Plcl2/Sart1/Rbpj/Il18/Prex1/Ptger4/Rc3h1/Ripk2/Chd7/Dicer1/Pik3r1/Pik3r6/Irf2bp2/Adam17/Zfp608/Ep300/Cebpg/Lgals8/Fcer1g/Trp53/B2m/Atp11c/Mafb/Ighm
pro9	GO:0007159	leukocyte cell-cell adhesion	52/1907	136/10739	1.10462e-08	Icosl/Lgals9/Efnb2/Nfat5/Rhoa/Zmiz1/Cd83/H2-M3/Irf1/Peli1/Sema4d/Il6st/Pnp/Fam49b/Bcl6/Tnfrsf21/Twsg1/Rock1/Aif1/Rela/Capn1/Itgb1/Smad7/Traf6/Rasgrp1/Il1b/Pag1/Itch/Il6ra/Bcl10/Nr4a3/Irak1/Cbfb/Malt1/Zbtb1/Nfkbiz/Cd276/Nfkbid/H2-DMa/Cd81/Sirpa/Sart1/Il18/Rc3h1/Ripk2/Wnk1/Pik3r6/Zfp608/Socs6/Lgals8/Nck2/H2-T23
pro9	GO:0002715	regulation of natural killer cell mediated immunity	14/1907	17/10739	1.18171e-08	Lgals9/H2-M3/Crk/Tap2/Rasgrp1/Lamp1/Ap1g1/Tap1/Pvr/Serpinb9/Pik3r6/Arrb2/Nectin2/H2-T23
pro9	GO:0042269	regulation of natural killer cell mediated cytotoxicity	14/1907	17/10739	1.18171e-08	Lgals9/H2-M3/Crk/Tap2/Rasgrp1/Lamp1/Ap1g1/Tap1/Pvr/Serpinb9/Pik3r6/Arrb2/Nectin2/H2-T23
pro9	GO:0023014	signal transduction by protein phosphorylation	128/1907	453/10739	1.19669e-08	Raf1/Pdgfb/Map3k11/Psap/Ndrg2/Igf1r/Insr/Mef2c/Apc/Nr2c2/Tgfbr1/Ankrd26/Apip/Bnip2/Sash1/Gadd45b/Mapkapk2/Nbr1/Taok1/Traf4/Timp2/Ccl4/Map2k3/Dusp6/Psen1/Map3k3/Nf1/Slc9a3r1/Per1/Zmynd11/Gcnt2/Peli2/Mapk8/Myc/Ptk2/Pak2/Stk38/Pja2/Map4k3/Rock1/Map3k2/Csf1r/Slk/Ptprj/Nrp1/Cflar/Map4k4/Epha4/Rgs2/Gpr37l1/Abl2/Nek6/Itgav/Traf6/Mapk8ip1/Rassf2/Rasgrp1/Il1b/Ptpn1/Itch/Src/Il6ra/Pdgfc/Gba/Epha7/Prdx1/Kra…
pro9	GO:0001525	angiogenesis	80/1907	247/10739	1.33828e-08	Hk2/Sp1/Efnb2/Foxj2/Stat3/Hmox1/Ephb3/Tgfbr1/Rhoa/Vav2/Sash1/H2-M3/Plcg1/Sparc/Rtn4/Gna13/Map3k3/Nf1/Hif1a/Smad5/Erap1/Rgcc/Myh9/Ptk2/Nus1/Tnfrsf12a/Rock1/Itgb1/Nrp1/Pdcl3/Stat1/Glul/Acvr1/Itgav/Creb3l1/Il1b/Efna3/Sema4a/F3/B4galt1/Wasf2/Add1/Adipor2/Cib1/Pak4/Pde3b/Mecp2/Fgfr1/Smad1/Adgrg1/Egln1/Jam3/Ptgs2/Flcn/Grn/Epn1/Prkx/Btg1/Pml/Rnh1/Rbpj/Il18/Dicer1/Ago1/Shc1/S100a1/Ackr3/S1pr1/Pik3r6/Lemd…
pro9	GO:1903039	positive regulation of leukocyte cell-cell adhesion	39/1907	90/10739	1.35595e-08	Icosl/Lgals9/Efnb2/Nfat5/Rhoa/Zmiz1/Cd83/H2-M3/Irf1/Il6st/Pnp/Fam49b/Bcl6/Aif1/Rela/Capn1/Traf6/Rasgrp1/Il1b/Il6ra/Bcl10/Nr4a3/Irak1/Cbfb/Malt1/Zbtb1/Nfkbiz/Cd276/Nfkbid/H2-DMa/Cd81/Sirpa/Sart1/Il18/Ripk2/Pik3r6/Lgals8/Nck2/H2-T23
pro9	GO:0031349	positive regulation of defense response	59/1907	164/10739	1.64814e-08	Lgals9/Il17ra/Kpna6/Mef2c/Rbm14/Lpl/H2-M3/Mapkapk2/Irf1/Tnfaip3/Tbk1/Peli1/Appl2/Rtn4/Pum2/Sec14l1/Nfkbia/Traf3/Erbin/Pja2/Riok3/Rela/Ly96/Rasgrp1/Il1b/Bcl10/Zc3hav1/Rps6ka3/Irak1/Lamp1/Ap1g1/Tradd/Ptgs2/Myd88/Grn/Cebpa/Nfkbiz/C1qa/Unc93b1/Otud4/Cd81/Cdk19/Ctss/Rftn1/Epg5/Ptger4/Pvr/Ripk2/Arf6/Irgm1/Ticam1/Prkca/Hmgb2/Fcer1g/Alox5ap/Arrb2/Irak2/Nectin2/H2-T23
pro9	GO:0045088	regulation of innate immune response	50/1907	130/10739	1.68084e-08	Lgals9/Rbm14/H2-M3/Mapkapk2/Crk/Irf1/Tnfaip3/Tbk1/Peli1/Appl2/Rtn4/Pum2/Sec14l1/Nfkbia/Traf3/Erbin/Tfeb/Pja2/Tap2/Riok3/Rela/Ly96/Rasgrp1/Samhd1/Bcl10/Zc3hav1/Rps6ka3/Irak1/Lamp1/Ap1g1/Myd88/Grn/Unc93b1/Otud4/Tap1/Rftn1/Epg5/Pvr/Ripk2/Trafd1/Arf6/Serpinb9/Pik3r6/Irgm1/Ticam1/Hmgb2/Arrb2/Irak2/Nectin2/H2-T23
pro9	GO:0048002	antigen processing and presentation of peptide antigen	16/1907	22/10739	2.33525e-08	H2-M3/Erap1/Tapbp/Tap2/Traf6/Unc93b1/Tap1/H2-DMa/Tapbpl/Ctss/H2-T22/Fcer1g/B2m/H2-K1/H2-T23/H2-D1
pro9	GO:0045785	positive regulation of cell adhesion	70/1907	209/10739	2.38594e-08	Tfe3/Icosl/Lgals9/Efnb2/Rac1/Nfat5/Apc/Rhoa/Zmiz1/Csf1/Cd83/H2-M3/Crk/Irf1/Lims1/Pld2/Gcnt2/Il6st/Pnp/Fam49b/Bcl6/Ptk2/Rock1/Aif1/Rela/Capn1/Ptprj/Cd63/Itgb1/Nrp1/Smad7/Map4k4/Rsu1/Itgav/Itga6/Traf6/Hsd17b12/Rasgrp1/Il1b/Src/Il6ra/Bcl10/Nr4a3/Epb41l4b/Cib1/Irak1/Adam9/Adgrg1/Cbfb/Flcn/Malt1/Dnm2/Zbtb1/Nfkbiz/Cd276/Nfkbid/H2-DMa/Cd81/Sirpa/Ninj1/Sart1/Il18/Prex1/Ptger4/Ripk2/Pik3r6/Prkca/Lgals8/Nc…
pro9	GO:0002711	positive regulation of T cell mediated immunity	18/1907	27/10739	2.62298e-08	H2-M3/Pnp/Fam49b/Tap2/Traf6/Il1b/Malt1/Zbtb1/Arid5a/Cd81/Il18/Pvr/H2-T22/B2m/H2-K1/Nectin2/H2-T23/H2-D1
pro9	GO:0002706	regulation of lymphocyte mediated immunity	31/1907	65/10739	2.72297e-08	Lgals9/Paxip1/H2-M3/Crk/Pnp/Fam49b/Bcl6/Tap2/Smad7/Traf6/Rasgrp1/Il1b/Lamp1/Ap1g1/Malt1/Zbtb1/Tap1/Arid5a/Cd81/Il18/Pvr/Serpinb9/Pik3r6/H2-T22/Fcer1g/Arrb2/B2m/H2-K1/Nectin2/H2-T23/H2-D1
pro9	GO:0071375	cellular response to peptide hormone stimulus	59/1907	166/10739	2.74041e-08	Kat2b/Sp1/Stat3/Sh2b2/Igf1r/Insr/Apc/Cdk4/Ankrd26/Lpl/Myo1c/Crk/Irf1/Sgk1/Eif4ebp2/Appl2/Rab10/Ptk2/Rhoq/Rock1/Camk2a/Rela/Stat1/Nucks1/Adipor1/Ptpra/Il1b/Ptpn1/Car2/Sla2/Src/Ahcyl1/Nfkb1/Nr4a3/Ybx1/Cyfip1/Pde3b/Sesn3/Csk/Smarcc1/Gnai2/Ccnd3/Myo5a/Leprot/Irs2/Il18/Cpeb2/Ncoa5/Pik3r1/Shc1/Foxo3/Prkaa1/Prkca/Foxo6/Rab31/Gsk3a/Kl/Grb2/Srsf3
pro9	GO:0002703	regulation of leukocyte mediated immunity	37/1907	85/10739	2.74802e-08	Lgals9/Paxip1/Gab2/Hmox1/H2-M3/Abr/Crk/Ddx21/Pld2/Pnp/Fam49b/Bcl6/Tap2/Smad7/Traf6/Rasgrp1/Il1b/Lamp1/Ap1g1/Malt1/Zbtb1/Tap1/Arid5a/Cd81/Il18/Pvr/Serpinb9/Pik3r6/Ticam1/H2-T22/Fcer1g/Arrb2/B2m/H2-K1/Nectin2/H2-T23/H2-D1
pro9	GO:1903037	regulation of leukocyte cell-cell adhesion	49/1907	128/10739	2.78526e-08	Icosl/Lgals9/Efnb2/Nfat5/Rhoa/Zmiz1/Cd83/H2-M3/Irf1/Peli1/Il6st/Pnp/Fam49b/Bcl6/Tnfrsf21/Twsg1/Aif1/Rela/Capn1/Smad7/Traf6/Rasgrp1/Il1b/Pag1/Itch/Il6ra/Bcl10/Nr4a3/Irak1/Cbfb/Malt1/Zbtb1/Nfkbiz/Cd276/Nfkbid/H2-DMa/Cd81/Sirpa/Sart1/Il18/Rc3h1/Ripk2/Wnk1/Pik3r6/Zfp608/Socs6/Lgals8/Nck2/H2-T23
pro9	GO:0001503	ossification	67/1907	198/10739	3.01773e-08	Sp1/Acp5/Nab1/Mef2c/Apc/Clic1/Rhoa/Csf1/H3f3b/Nbr1/Id2/Nf1/Ddx5/Hif1a/Sema4d/Smad5/Il6st/Bmpr1a/Mapk8/Bmp1/Nipbl/Ptk2/Twsg1/Gabbr1/Nab2/Pias2/Acvr1/Traf6/Creb3l1/Rassf2/Tmem38b/Ski/Lrp6/Xylt1/Gpm6b/Fgfr1/Smad1/Cbfb/Ptgs2/Chsy1/Bmp2k/Cebpa/Sbno2/Zhx3/Cd276/Klf10/Asxl2/Tob1/Txlng/Smurf1/Rbpj/Fndc3b/Ptger4/Zmpste24/Tmem64/S1pr1/Tapt1/Tob2/Pbx1/Junb/Mapk14/Nell1/Kl/H3f3a/Ano6/Bmpr2/Sort1
pro9	GO:1901342	regulation of vasculature development	57/1907	159/10739	3.31997e-08	Pdgfb/Hk2/Sp1/Efnb2/Foxj2/Stat3/Hmox1/Rhoa/Sash1/H2-M3/Plcg1/Sparc/Rtn4/Map3k3/Nf1/Hif1a/Erap1/Rgcc/Tnfrsf12a/Rock1/Itgb1/Nrp1/Cflar/Pdcl3/Stat1/Glul/Creb3l1/Il1b/Il6ra/Efna3/Sema4a/F3/Add1/Cib1/Pak4/Pde3b/Mecp2/Smad1/Egln1/Ptgs2/Flcn/Grn/Epn1/Btg1/Pml/Rnh1/Ptger4/Ago1/Shc1/S100a1/Pik3r6/Prkca/Rhob/Hipk2/Sema3e/Rap1a/Synj2bp
pro9	GO:1902107	positive regulation of leukocyte differentiation	35/1907	79/10739	3.76671e-08	Lgals9/Rhoa/Zmiz1/Csf1/Cd83/H2-M3/Irf1/Id2/Pnp/Bcl6/Il15ra/Csf1r/Creb1/Inpp5d/Traf6/Rasgrp1/Il1b/Car2/Tyrobp/Cbfb/Malt1/Zbtb1/Nfkbiz/Nfkbid/Klf10/Asxl2/H2-DMa/Sart1/Il18/Ripk2/Tmem64/Pik3r6/Prkca/Jun/Atp11c
pro9	GO:0007169	transmembrane receptor protein tyrosine kinase signaling pathway	101/1907	342/10739	4.02471e-08	Raf1/Pdgfb/Efnb2/Rac1/Stat3/Sh2b2/Igf1r/Insr/Apc/Ephb3/Cdk4/Ankrd26/Mertk/Csf1/Sirt2/Mapkapk2/Plcg1/Myo1c/Crk/Psen1/Eif4ebp2/Sgpl1/Rtn4/Slc9a3r1/Hif1a/Lgmn/Atxn7/Apod/Ptk2/Nus1/Rhoq/Sos1/Csf1r/Rela/Ptprj/Cd63/Nrp1/Cnot9/Epha4/Nucks1/Adipor1/Abl2/Creb3l1/Ptpra/Rassf2/Il1b/Ptpn1/Sla2/Src/Pdgfc/Efna3/Rnf115/F3/Cpne3/Epha7/Nr4a3/Ybx1/Ptpn12/Phf14/Cyfip1/Fgf16/Fgfr1/Mvb12a/Sesn3/Smarcc1/Csrnp1/Ryk/Gna…
pro9	GO:0043542	endothelial cell migration	45/1907	115/10739	4.73198e-08	Pdgfb/Sp1/Efnb2/Paxip1/Hmox1/Mef2c/Tgfbr1/Rhoa/Sash1/Plcg1/Sparc/Map2k3/Map3k3/Nf1/Hif1a/Lgmn/Rgcc/Myh9/Ptk2/Nus1/Coro1b/Itgb1/Nrp1/Glul/Itgav/Sema4a/Svbp/P2rx4/Cib1/Fgf16/Mecp2/Fgfr1/Ptgs2/Grn/Prkx/Scarb1/Lemd3/Prkca/Adam17/Rhob/Lgals8/Prcp/Gpx1/Bmpr2/Synj2bp
pro9	GO:0002699	positive regulation of immune effector process	40/1907	97/10739	4.78952e-08	Paxip1/Gab2/Hmox1/H2-M3/Irf1/Ddx21/Appl2/Rtn4/Pum2/Pld2/Pnp/Fam49b/Tap2/Ptprj/Traf6/Rasgrp1/Il1b/Nr4a3/Zc3hav1/Lamp1/Ap1g1/Malt1/Zbtb1/Nfkbiz/Nfkbid/Arid5a/Cd81/Il18/Pvr/Ripk2/Ticam1/Mapk14/H2-T22/Fcer1g/B2m/H2-K1/Nectin2/H2-T23/Rap1a/H2-D1
pro9	GO:0071345	cellular response to cytokine stimulus	108/1907	374/10739	5.01944e-08	Pdgfb/Hk2/Il17ra/Etv3/Nfat5/Stat3/Sh2b2/Tpr/Cdk4/Rhoa/Hipk1/Csf1/Myo1c/Lsp1/Irf1/Ccl4/Lims1/Ifngr1/Tbk1/Nfyb/Appl2/Rffl/Txndc17/Nfkbia/Evl/Yy1/Traf3/Erbin/Il6st/Myc/Syngr1/Pde1b/Ifnar1/Ifnar2/Tuba1b/Il15ra/Tnfrsf21/Slc12a2/Csf1r/Rela/P4hb/Smad7/Creb1/Stat1/Cnot9/Actr3/Adipor1/Traf6/Il1b/Samhd1/Stxbp3/Il6ra/Gba/Gclm/F3/Nfkb1/Ugcg/Ybx1/Vamp3/Zyx/Mkrn1/Adipor2/Kras/Cib1/Bcat2/Ctbp2/Irak1/Asah1/Tradd…
pro9	GO:0002819	regulation of adaptive immune response	33/1907	73/10739	5.05427e-08	Paxip1/Mef2c/H2-M3/Irf1/Tnfaip3/Pnp/Fam49b/Bcl6/Tap2/Smad7/Traf6/Il1b/Il6ra/Otud5/Malt1/Zbtb1/Nfkbiz/Nfkbid/Arid5a/H2-DMa/Cd81/Il18/Rc3h1/Pvr/Ripk2/H2-T22/Pkn1/Fcer1g/B2m/H2-K1/Nectin2/H2-T23/H2-D1
pro9	GO:0050900	leukocyte migration	50/1907	134/10739	5.30873e-08	Pdgfb/Lgals9/Rac1/Il17ra/Myo9b/Wdr1/Rhoa/Trpm2/Csf1/Abr/Crk/Ccl4/Lyst/Med23/Rtn4/Lgmn/Apod/Akirin1/Rock1/Aif1/Slc12a2/Capn1/Ptprj/Itgb1/Itga6/Il1b/B4galt1/P2rx4/Ptpro/Cd9/Jam3/Myd88/Cd81/Sirpa/Camk1d/Prex1/Ptger4/S1pr1/Mtus1/Wnk1/Prkca/Adam17/Mapk14/Cklf/Adam10/Fcer1g/Trp53/Mospd2/Ano6/Lrch1
pro9	GO:0042089	cytokine biosynthetic process	25/1907	48/10739	6.70571e-08	Icosl/Irf9/Stat3/Mapkapk2/Irf1/Map2k3/Tbk1/Rel/Ifnar1/Rela/Inpp5d/Traf6/Il1b/Nfkb1/Bcl10/Ube2j1/Tyrobp/Myd88/S100b/Cd276/Il18/Zfp36/Ticam1/Zfpm1/Cebpg
pro9	GO:0042107	cytokine metabolic process	25/1907	48/10739	6.70571e-08	Icosl/Irf9/Stat3/Mapkapk2/Irf1/Map2k3/Tbk1/Rel/Ifnar1/Rela/Inpp5d/Traf6/Il1b/Nfkb1/Bcl10/Ube2j1/Tyrobp/Myd88/S100b/Cd276/Il18/Zfp36/Ticam1/Zfpm1/Cebpg
pro9	GO:0007264	small GTPase mediated signal transduction	102/1907	351/10739	8.42338e-08	Gna12/Rac1/Sipa1l2/Ralb/Myo9b/Rasa4/Sh2b2/Hmox1/Trim28/Rhoa/Vav2/Bnip2/Csf1/Abca1/Timp2/Abr/Crk/Rab5c/Rab32/Rab21/Rtn4/Gna13/Rab10/Nf1/Gdi2/Bcl6/Rhoq/Sos1/Rock1/Aif1/Rab40b/Arhgef9/Rab40c/Itgb1/Nrp1/Map4k4/Rab29/Abl2/Rsu1/Ralgds/Nckap1/Rasgrp1/Usp8/Src/Ralgapb/Gpsm2/Rit1/Arhgef2/Dab1/Wasf2/Arhgap25/Rasgef1a/Arhgdib/Kras/Cyfip1/Sipa1l3/Ophn1/Rasa3/Arhgef7/Adgrg1/Rab27a/Rasgrf1/Mras/Flcn/Dnm2/Cbl/S…
pro9	GO:0019221	cytokine-mediated signaling pathway	55/1907	155/10739	8.59171e-08	Pdgfb/Stat3/Sh2b2/Hipk1/Csf1/Irf1/Ccl4/Lims1/Ifngr1/Tbk1/Appl2/Rffl/Txndc17/Nfkbia/Traf3/Il6st/Ifnar1/Ifnar2/Il15ra/Csf1r/Rela/Stat1/Cnot9/Adipor1/Traf6/Il1b/Samhd1/Il6ra/F3/Ugcg/Adipor2/Kras/Cib1/Irak1/Myd88/Crlf2/St18/Cebpa/Otud4/Il18/Stat2/Ripk2/Sh2b3/Gpr75/Ackr3/Wnk1/Irgm1/Foxo3/Adam17/Actn4/Fcer1g/Trp53/Irak2/Numbl/Vrk2
pro9	GO:0000165	MAPK cascade	122/1907	441/10739	9.78464e-08	Raf1/Pdgfb/Map3k11/Psap/Ndrg2/Igf1r/Insr/Mef2c/Apc/Nr2c2/Tgfbr1/Ankrd26/Apip/Bnip2/Sash1/Gadd45b/Mapkapk2/Nbr1/Taok1/Traf4/Timp2/Ccl4/Map2k3/Dusp6/Psen1/Map3k3/Nf1/Slc9a3r1/Per1/Zmynd11/Gcnt2/Peli2/Mapk8/Myc/Ptk2/Pak2/Stk38/Pja2/Rock1/Csf1r/Ptprj/Nrp1/Cflar/Map4k4/Epha4/Rgs2/Gpr37l1/Abl2/Itgav/Traf6/Mapk8ip1/Rassf2/Rasgrp1/Il1b/Ptpn1/Itch/Src/Il6ra/Pdgfc/Gba/Epha7/Prdx1/Kras/Cib1/Pak4/St5/Irak1/A…
pro9	GO:0002821	positive regulation of adaptive immune response	26/1907	52/10739	1.0797e-07	Paxip1/H2-M3/Irf1/Pnp/Fam49b/Tap2/Traf6/Il1b/Il6ra/Malt1/Zbtb1/Nfkbiz/Nfkbid/Arid5a/H2-DMa/Cd81/Il18/Pvr/Ripk2/H2-T22/Fcer1g/B2m/H2-K1/Nectin2/H2-T23/H2-D1
pro9	GO:0048661	positive regulation of smooth muscle cell proliferation	30/1907	65/10739	1.15088e-07	Gnai3/Pdgfb/Akr1b3/Foxj2/Hmox1/Igf1r/Mdm2/Nampt/Id2/Hif1a/Bmpr1a/Myc/Ptk2/Aif1/Gnaq/Stat1/Traf6/Il6ra/Nr4a3/Irak1/Ptgs2/Myd88/Gnai2/Rbpj/Il18/Shc1/S1pr1/Prkca/Jun/Zfp143
pro9	GO:0048771	tissue remodeling	36/1907	86/10739	1.41655e-07	Acp5/Rac1/Mef2c/Tmbim1/Mertk/Abr/Mdm2/Nf1/Hif1a/Rock1/Csf1r/Lipa/Capn1/Inpp5d/Itgav/Traf6/Rassf2/Car2/Src/B4galt1/Lrp6/Tpp1/Csk/Idua/Mitf/Pml/Ctss/Rbpj/Il18/Ptger4/Chd7/Tmem64/S1pr1/Prkca/Trp53/Bmpr2
pro9	GO:0050863	regulation of T cell activation	49/1907	134/10739	1.49532e-07	Icosl/Lgals9/Efnb2/Rhoa/Zmiz1/Cd83/H2-M3/Irf1/Peli1/Il6st/Pnp/Fam49b/Bcl6/Tnfrsf21/Twsg1/Zeb1/Sos1/Aif1/Smad7/Traf6/Mapk8ip1/Rasgrp1/Il1b/Pag1/Itch/Il6ra/Bcl10/Cbfb/Csk/Malt1/Zbtb1/Sos2/Nfkbiz/Cd276/Nfkbid/H2-DMa/Cd81/Sirpa/Sart1/Il18/Rc3h1/Ripk2/Dicer1/Pik3r6/Zfp608/Socs6/Lgals8/Nck2/H2-T23
pro9	GO:0009725	response to hormone	115/1907	413/10739	1.58643e-07	Kat2b/Sp1/Stat3/Sh2b2/Igf1r/Insr/Mef2c/Apc/Cdk4/Rhoa/Ankrd26/Lpl/Timp2/Myo1c/Crk/Irf1/Sgk1/Eif4ebp2/Cnot2/Appl2/Rab10/Ddx5/Pld2/Per1/Lats2/Fbxo32/Ly6e/Ptk2/Rhoq/Rock1/Npc1/Camk2a/Rela/Capn1/Ube3a/Pias2/Creb1/Cflar/Stat1/Cnot9/Nucks1/Adipor1/Atp2b4/Sord/Ptpra/Il1b/Ptpn1/Car2/Sla2/Src/Ncoa3/Stxbp3/Ahcyl1/Gba/Nfkb1/Nr4a3/Ugcg/Ybx1/Casp9/Fosl2/Khk/Adipor2/Cyfip1/Pde3b/Rgs10/Adam9/Sesn3/Csk/Smarcc1/Gn…
pro9	GO:0031343	positive regulation of cell killing	16/1907	24/10739	1.60385e-07	H2-M3/Pnp/Fam49b/Tap2/Rasgrp1/Tyrobp/Lamp1/Ap1g1/Pvr/H2-T22/Gapdh/B2m/H2-K1/Nectin2/H2-T23/H2-D1
pro9	GO:0045765	regulation of angiogenesis	51/1907	142/10739	1.6236e-07	Hk2/Sp1/Foxj2/Stat3/Hmox1/Rhoa/Sash1/H2-M3/Plcg1/Sparc/Rtn4/Map3k3/Nf1/Hif1a/Erap1/Rgcc/Tnfrsf12a/Rock1/Itgb1/Nrp1/Pdcl3/Stat1/Glul/Creb3l1/Il1b/Efna3/Sema4a/F3/Add1/Cib1/Pak4/Pde3b/Mecp2/Smad1/Egln1/Ptgs2/Flcn/Grn/Epn1/Btg1/Pml/Rnh1/Ago1/Shc1/S100a1/Pik3r6/Prkca/Rhob/Hipk2/Sema3e/Synj2bp
pro9	GO:0043434	response to peptide hormone	68/1907	210/10739	1.65115e-07	Kat2b/Sp1/Stat3/Sh2b2/Igf1r/Insr/Apc/Cdk4/Ankrd26/Lpl/Myo1c/Crk/Irf1/Sgk1/Eif4ebp2/Appl2/Rab10/Pld2/Ptk2/Rhoq/Rock1/Camk2a/Rela/Capn1/Creb1/Stat1/Nucks1/Adipor1/Ptpra/Il1b/Ptpn1/Car2/Sla2/Src/Stxbp3/Ahcyl1/Nfkb1/Nr4a3/Ybx1/Khk/Cyfip1/Pde3b/Sesn3/Csk/Smarcc1/Gnai2/Ccnd3/Myo5a/Leprot/Irs2/Il18/Cpeb2/Ncoa5/Stat2/Pik3r1/Serpina3g/Shc1/Foxo3/Prkaa1/Prkca/Foxo6/Rab31/Gsk3a/Kl/Grb2/Sort1/Srsf3/Ggh
pro9	GO:0030278	regulation of ossification	46/1907	123/10739	1.66237e-07	Mef2c/Apc/Clic1/Csf1/Nbr1/Id2/Ddx5/Hif1a/Sema4d/Smad5/Il6st/Bmpr1a/Nipbl/Ptk2/Twsg1/Pias2/Acvr1/Creb3l1/Rassf2/Ski/Lrp6/Gpm6b/Fgfr1/Smad1/Chsy1/Bmp2k/Cebpa/Zhx3/Cd276/Asxl2/Tob1/Txlng/Smurf1/Rbpj/Fndc3b/Ptger4/Zmpste24/Tmem64/S1pr1/Tob2/Pbx1/Mapk14/Nell1/Kl/Ano6/Bmpr2
pro9	GO:0010632	regulation of epithelial cell migration	48/1907	131/10739	1.86159e-07	Pdgfb/Sp1/Gab2/Hmox1/Mef2c/Rhoa/Sash1/Plcg1/Sparc/Map2k3/Rtn4/Map3k3/Nf1/Hif1a/Lgmn/Evl/Ptprg/Capn7/Rgcc/Ptk2/Nus1/Cd63/Nrp1/Map4k4/Adipor1/Glul/Src/Sema4a/Epb41l4b/Svbp/Macf1/P2rx4/Cib1/Fgf16/Mecp2/Adam9/Fgfr1/Ptgs2/Grn/Arsb/Arf6/Prkca/Adam17/Jun/Rhob/Prcp/Bmpr2/Synj2bp
pro9	GO:0002286	T cell activation involved in immune response	20/1907	35/10739	1.87006e-07	Relb/Stat3/H2-M3/Irf1/Psen1/Bcl6/Smad7/Sema4a/Otud5/Rab27a/Malt1/Nfkbiz/Nfkbid/Cd81/Il18/Ptger4/Rc3h1/Ripk2/Fcer1g/Trp53
pro9	GO:0048659	smooth muscle cell proliferation	38/1907	94/10739	1.92034e-07	Gnai3/Pdgfb/Akr1b3/Foxj2/Ndrg2/Hmox1/Igf1r/Mef2c/Tnfaip3/Mdm2/Nampt/Id2/Hif1a/Bmpr1a/Myc/Apod/Ptk2/Cdkn1a/Aif1/Gnaq/Stat1/Traf6/Il6ra/Nr4a3/Irak1/Ptgs2/Myd88/Gnai2/Rbpj/Il18/Pik3r1/Shc1/S1pr1/Prkca/Jun/Trp53/Zfp143/Kalrn
pro9	GO:0032870	cellular response to hormone stimulus	96/1907	331/10739	2.24463e-07	Kat2b/Sp1/Stat3/Sh2b2/Igf1r/Insr/Mef2c/Apc/Cdk4/Rhoa/Ankrd26/Lpl/Myo1c/Crk/Irf1/Sgk1/Eif4ebp2/Cnot2/Appl2/Rab10/Ddx5/Per1/Lats2/Fbxo32/Ly6e/Ptk2/Rhoq/Rock1/Npc1/Camk2a/Rela/Ube3a/Pias2/Stat1/Cnot9/Nucks1/Adipor1/Atp2b4/Ptpra/Il1b/Ptpn1/Car2/Sla2/Src/Ncoa3/Ahcyl1/Nfkb1/Nr4a3/Ugcg/Ybx1/Casp9/Adipor2/Cyfip1/Pde3b/Rgs10/Sesn3/Csk/Smarcc1/Gnai2/Lmo2/Chrm1/Atp1a1/Ccnd3/Myo5a/Leprot/Irs2/Il18/Cpeb2/Ncoa…
pro9	GO:0038061	NIK/NF-kappaB signaling	28/1907	60/10739	2.27369e-07	Relb/Nfat5/Rhoa/Sash1/Traf4/Lims1/Fbxw11/Rel/Rela/Capn1/Nfkb2/Adipor1/Traf6/Rassf2/Il1b/Prdx1/Ago3/Akip1/Irak1/Nr3c2/Tradd/Malt1/Il18/Rc3h1/Dicer1/Ago1/Actn4/Ep300
pro9	GO:0048660	regulation of smooth muscle cell proliferation	37/1907	91/10739	2.33077e-07	Gnai3/Pdgfb/Akr1b3/Foxj2/Ndrg2/Hmox1/Igf1r/Mef2c/Tnfaip3/Mdm2/Nampt/Id2/Hif1a/Bmpr1a/Myc/Apod/Ptk2/Cdkn1a/Aif1/Gnaq/Stat1/Traf6/Il6ra/Nr4a3/Irak1/Ptgs2/Myd88/Gnai2/Rbpj/Il18/Pik3r1/Shc1/S1pr1/Prkca/Jun/Trp53/Zfp143
pro9	GO:0001912	positive regulation of leukocyte mediated cytotoxicity	15/1907	22/10739	2.5384e-07	H2-M3/Pnp/Fam49b/Tap2/Rasgrp1/Tyrobp/Lamp1/Ap1g1/Pvr/H2-T22/B2m/H2-K1/Nectin2/H2-T23/H2-D1
pro9	GO:0045637	regulation of myeloid cell differentiation	44/1907	117/10739	2.5548e-07	Tfe3/Stat3/Mef2c/Apc/Csf1/Id2/Nf1/Nfkbia/Hif1a/Myc/Csf1r/Creb1/Stat1/Inpp5d/Cdc73/Traf6/Meis2/Rassf2/Car2/Cib1/Tyrobp/Cul4a/Lmo2/Mitf/C1qc/Klf10/Asxl2/Rcor1/Inhba/Pik3r1/Setd1a/Tmem64/Zfp36/Tob2/Foxo3/Zfpm1/Prkca/Jun/Mapk14/Hmgb2/B2m/Hist1h4d/Mafb/Prmt1
pro9	GO:0002483	antigen processing and presentation of endogenous peptide antigen	10/1907	11/10739	2.82302e-07	H2-M3/Erap1/Tapbp/Tap2/Tap1/H2-T22/B2m/H2-K1/H2-T23/H2-D1
pro9	GO:0019885	antigen processing and presentation of endogenous peptide antigen via MHC class I	10/1907	11/10739	2.82302e-07	H2-M3/Erap1/Tapbp/Tap2/Tap1/H2-T22/B2m/H2-K1/H2-T23/H2-D1
pro9	GO:0098542	defense response to other organism	56/1907	164/10739	2.891e-07	Lgals9/Acp5/Il17ra/Sirt2/H2-M3/Serinc3/Hist1h2bc/Irf1/Lyst/Ifngr1/Ddx21/Tbk1/Pum2/Sec14l1/Zmynd11/Traf3/Serinc5/Ifnar1/Ifnar2/Tfeb/Riok3/Stat1/Il1b/Itch/Samhd1/Oasl2/Zc3hav1/Irf2/Cotl1/Myd88/Grn/Elmod2/Unc93b1/Pml/Rbpj/Pik3cd/Stat2/Ripk2/Dicer1/Shc1/Zmpste24/Serpinb9/Bst2/Ticam1/Hist1h2be/Dtx3l/Adam17/Hmgb2/Ddx17/Lgals8/Gapdh/Fcer1g/H2-K1/H2-T23/Ighm/Rpl39
pro9	GO:0002709	regulation of T cell mediated immunity	19/1907	33/10739	3.23389e-07	H2-M3/Pnp/Fam49b/Tap2/Smad7/Traf6/Il1b/Malt1/Zbtb1/Arid5a/Cd81/Il18/Pvr/H2-T22/B2m/H2-K1/Nectin2/H2-T23/H2-D1
pro9	GO:0002708	positive regulation of lymphocyte mediated immunity	23/1907	45/10739	3.51667e-07	Paxip1/H2-M3/Pnp/Fam49b/Tap2/Traf6/Rasgrp1/Il1b/Lamp1/Ap1g1/Malt1/Zbtb1/Arid5a/Cd81/Il18/Pvr/H2-T22/Fcer1g/B2m/H2-K1/Nectin2/H2-T23/H2-D1
pro9	GO:0042035	regulation of cytokine biosynthetic process	22/1907	42/10739	3.62547e-07	Icosl/Stat3/Mapkapk2/Irf1/Map2k3/Tbk1/Rel/Rela/Inpp5d/Traf6/Il1b/Nfkb1/Bcl10/Ube2j1/Tyrobp/Myd88/S100b/Cd276/Zfp36/Ticam1/Zfpm1/Cebpg
pro9	GO:0042108	positive regulation of cytokine biosynthetic process	16/1907	25/10739	3.71957e-07	Icosl/Stat3/Mapkapk2/Irf1/Tbk1/Rel/Rela/Traf6/Il1b/Bcl10/Tyrobp/Myd88/Cd276/Ticam1/Zfpm1/Cebpg
pro9	GO:0022409	positive regulation of cell-cell adhesion	42/1907	111/10739	3.91754e-07	Icosl/Lgals9/Efnb2/Nfat5/Rhoa/Zmiz1/Cd83/H2-M3/Irf1/Gcnt2/Il6st/Pnp/Fam49b/Bcl6/Aif1/Rela/Capn1/Smad7/Itga6/Traf6/Rasgrp1/Il1b/Il6ra/Bcl10/Nr4a3/Irak1/Cbfb/Malt1/Zbtb1/Nfkbiz/Cd276/Nfkbid/H2-DMa/Cd81/Sirpa/Sart1/Il18/Ripk2/Pik3r6/Lgals8/Nck2/H2-T23
pro9	GO:0002705	positive regulation of leukocyte mediated immunity	27/1907	58/10739	3.97131e-07	Paxip1/Gab2/H2-M3/Ddx21/Pld2/Pnp/Fam49b/Tap2/Traf6/Rasgrp1/Il1b/Lamp1/Ap1g1/Malt1/Zbtb1/Arid5a/Cd81/Il18/Pvr/Ticam1/H2-T22/Fcer1g/B2m/H2-K1/Nectin2/H2-T23/H2-D1
pro9	GO:0098609	cell-cell adhesion	105/1907	375/10739	4.13035e-07	Icosl/Dlg3/Lgals9/Efnb2/Nfat5/Cadm3/Ephb3/Rhoa/Zmiz1/Cd83/Tnr/H2-M3/Irf1/Cd164/Tnfaip3/Lims1/Psen1/Plek/Peli1/Cbll1/Dlg4/Gcnt2/Sema4d/Il6st/Pnp/Rgcc/Fam49b/Myh9/Bcl6/Ptk2/Tnfrsf21/Twsg1/Rock1/Aif1/Rela/Capn1/Itgb1/Smad7/Serpine2/Abl2/Acvr1/Itgav/Itga6/Traf6/Rasgrp1/Il1b/Pag1/Itch/Src/Stxbp3/Il6ra/Bcl10/Epha7/Nr4a3/Ptprd/Dab1/Lrp6/Cd9/Irak1/Cbfb/Jam3/Nptn/Malt1/Pkd1/Zbtb1/Fndc3a/Ctnnd1/Igsf9b/Mdga…
pro9	GO:0045089	positive regulation of innate immune response	41/1907	108/10739	4.84656e-07	Lgals9/Rbm14/H2-M3/Mapkapk2/Irf1/Tnfaip3/Tbk1/Peli1/Appl2/Rtn4/Pum2/Sec14l1/Nfkbia/Traf3/Erbin/Pja2/Riok3/Rela/Ly96/Rasgrp1/Bcl10/Zc3hav1/Rps6ka3/Irak1/Lamp1/Ap1g1/Myd88/Unc93b1/Otud4/Rftn1/Epg5/Pvr/Ripk2/Arf6/Irgm1/Ticam1/Hmgb2/Arrb2/Irak2/Nectin2/H2-T23
pro9	GO:0007162	negative regulation of cell adhesion	48/1907	135/10739	5.25736e-07	Lgals9/Rhoa/Tnr/H2-M3/Irf1/Tnfaip3/Peli1/Cbll1/Nf1/Gcnt2/Sema4d/Rasa1/Rgcc/Bcl6/Apod/Ptk2/Tnfrsf21/Twsg1/Smad7/Serpine2/Abl2/Pag1/Itch/Src/Dab1/Plxna4/Plxna1/Cd9/Pde3b/Cbfb/Cd276/Plxnb2/Nfkbid/Lrp1/Rc3h1/Pik3r1/Mbp/Coro2b/Sh2b3/Wnk1/Zfp608/Adam10/Actn4/Socs6/Sema3e/Ptprz1/Plxnc1/Zfp703
pro9	GO:0051056	regulation of small GTPase mediated signal transduction	59/1907	179/10739	5.51142e-07	Sipa1l2/Myo9b/Rasa4/Sh2b2/Vav2/Bnip2/Csf1/Abca1/Timp2/Abr/Crk/Rtn4/Nf1/Bcl6/Sos1/Arhgef9/Itgb1/Nrp1/Map4k4/Abl2/Rasgrp1/Src/Ralgapb/Arhgef2/Arhgap25/Rasgef1a/Arhgdib/Kras/Sipa1l3/Ophn1/Rasa3/Arhgef7/Adgrg1/Rasgrf1/Flcn/Dnm2/Cbl/Sos2/Spry1/Fbxo8/Rap1gap2/Garnl3/Prex1/Arhgef1/Arhgap12/Rgl2/Dennd4b/Arf6/Cdc42se1/Cdc42se2/Chn1/Sipa1/Arhgef12/Cd2ap/Kalrn/Akap13/Syngap1/Arfgef2/Nup62
pro9	GO:0050870	positive regulation of T cell activation	34/1907	83/10739	5.78964e-07	Icosl/Lgals9/Efnb2/Rhoa/Zmiz1/Cd83/H2-M3/Irf1/Il6st/Pnp/Fam49b/Bcl6/Aif1/Traf6/Rasgrp1/Il1b/Il6ra/Bcl10/Cbfb/Malt1/Zbtb1/Nfkbiz/Cd276/Nfkbid/H2-DMa/Cd81/Sirpa/Sart1/Il18/Ripk2/Pik3r6/Lgals8/Nck2/H2-T23
pro9	GO:0032816	positive regulation of natural killer cell activation	13/1907	18/10739	5.91808e-07	Irf1/Lyst/Il15ra/Hps1/Rasgrp1/Il6ra/Tyrobp/Lamp1/Ap1g1/Zbtb1/Il18/Ticam1/H2-T23
pro9	GO:0006909	phagocytosis	38/1907	98/10739	6.77606e-07	Rac1/Cnn2/Mertk/Abca1/Abr/Appl2/Myh9/Ptk2/Pros1/Il15ra/Aif1/Ptprj/Itgb1/Abl2/Itgav/Il1b/Arhgap25/Tyrobp/Myo7a/Rab27a/Csk/Myd88/Dnm2/Sirpa/Scarb1/Camk1d/Lrp1/Arhgap12/Cdc42se1/Cdc42se2/Rab39/Rab31/Fcer1g/Cd302/Ano6/Rap1a/Ighm/Prkcg
pro9	GO:0002474	antigen processing and presentation of peptide antigen via MHC class I	12/1907	16/10739	8.54355e-07	H2-M3/Erap1/Tapbp/Tap2/Tap1/Tapbpl/H2-T22/Fcer1g/B2m/H2-K1/H2-T23/H2-D1
pro9	GO:0046631	alpha-beta T cell activation	27/1907	60/10739	9.21598e-07	Lgals9/Relb/Stat3/Rhoa/Cd83/H2-M3/Irf1/Pnp/Bcl6/Twsg1/Smad7/Abl2/Mapk8ip1/Itch/Il6ra/Sema4a/Otud5/Cbfb/Malt1/Nfkbiz/Nfkbid/Cd81/Il18/Ptger4/Rc3h1/Ripk2/H2-T23
pro9	GO:0010942	positive regulation of cell death	121/1907	454/10739	9.53213e-07	Ddx3x/Efnb2/Map3k11/Hmox1/Mef2c/Apc/Cdk4/Tgfbr1/Rhoa/Ctsd/Trpm2/Elk1/Ube2z/Sirt2/Gadd45b/H2-M3/Ctsz/Eef1a2/Plcg1/Serinc3/Irf1/Dusp6/Psen1/Phlda1/Txnrd1/Klf11/Dnmt3a/Nf1/Slc9a3r1/Hif1a/Mapk8/Lats2/Rgcc/Myc/Fbxo32/Bcl6/Pak2/Cdkn1a/Tnfrsf12a/Camk2a/Capn1/Slk/Itgb1/Creb1/Stat1/Inpp5d/Trp53bp2/Olfm1/Grin1/Itga6/Rassf2/Il1b/Src/Skil/Casp6/F3/Bcl10/Trp53inp1/Nsmaf/Epha7/Nr4a3/B4galt1/Utp11/Casp9/Diablo/…
pro9	GO:0031663	lipopolysaccharide-mediated signaling pathway	17/1907	29/10739	9.62541e-07	Sash1/Tnfaip3/Nfkbia/Ly96/Stat1/Traf6/Il1b/Bcl10/Irak1/Myd88/Malt1/Il18/Ripk2/Ticam1/Prkca/Mapk14/Irak2
pro9	GO:0071219	cellular response to molecule of bacterial origin	33/1907	81/10739	9.81184e-07	Mef2c/Cdk4/Rhoa/Sirt2/Abca1/Sash1/Cd68/Plscr3/Tnfaip3/Nfkbia/Mapk8/Rela/Ly96/Stat1/Cdc73/Traf6/Il1b/Nfkb1/Bcl10/Irak1/Adam9/Myd88/Malt1/Sbno2/Arid5a/Sirpa/Il18/Ripk2/Zfp36/Ticam1/Prkca/Mapk14/Irak2
pro9	GO:0032814	regulation of natural killer cell activation	14/1907	21/10739	9.86463e-07	Lgals9/Irf1/Lyst/Il15ra/Hps1/Rasgrp1/Il6ra/Tyrobp/Lamp1/Ap1g1/Zbtb1/Il18/Ticam1/H2-T23
pro9	GO:0007265	Ras protein signal transduction	86/1907	297/10739	1.03134e-06	Gna12/Rac1/Ralb/Myo9b/Rasa4/Sh2b2/Trim28/Rhoa/Vav2/Csf1/Abca1/Timp2/Abr/Crk/Rab5c/Rab32/Rab21/Rtn4/Gna13/Rab10/Nf1/Bcl6/Rhoq/Sos1/Rock1/Aif1/Rab40b/Arhgef9/Rab40c/Itgb1/Nrp1/Map4k4/Rab29/Abl2/Rsu1/Nckap1/Rasgrp1/Usp8/Ralgapb/Gpsm2/Rit1/Arhgef2/Wasf2/Rasgef1a/Arhgdib/Kras/Cyfip1/Ophn1/Rasa3/Arhgef7/Adgrg1/Rab27a/Rasgrf1/Mras/Flcn/Dnm2/Cbl/Sos2/Rfxank/Spry1/Fbxo8/Prex1/Tax1bp3/Arhgef1/Rgl2/Dennd4b/…
pro9	GO:0002573	myeloid leukocyte differentiation	41/1907	111/10739	1.12547e-06	Tfe3/Relb/Gab2/Lbr/Mef2c/Apc/Csf1/Psen1/Id2/Nf1/Myc/Csf1r/Creb1/Inpp5d/Traf6/Rassf2/Car2/Src/Tspan2/Tyrobp/Cul4a/Ireb2/Cebpa/Mitf/Sbno2/C1qc/Klf10/Asxl2/Cd81/Rbpj/Pik3r1/Tmem64/Tob2/Zfpm1/Prkca/Nrros/Jun/Junb/Mapk14/Fcer1g/Mafb
pro9	GO:0050768	negative regulation of neurogenesis	72/1907	237/10739	1.13721e-06	Efnb2/Ifrd1/Stat3/Ulk2/Ptbp1/Rhoa/Sirt2/Cers2/Tnr/Ctsz/Pmp22/Psen1/Mdm2/Appl2/Rtn4/Id2/Nf1/Gfap/Sema4d/Ptprg/Bmpr1a/Ptk2/Il15ra/Syt4/Mib1/Slit1/Ube3a/Itgb1/Nrp1/Map4k4/Epha4/Actr3/Gpr37l1/Srgap2/Rab29/Olfm1/Sema6d/Il1b/Arhgef2/Sema4a/Epha7/Brinp1/Dab1/Ski/Cib1/Xylt1/Mecp2/Adgrg1/Ddx6/Ryk/Mylip/Rap1gap2/Rbpj/Lrp1/Dicer1/Tspo/Arf6/Foxo3/Cdk5r1/Bag5/Pbx1/Adam17/Gsk3a/Trp53/B2m/H2-K1/Sema3e/Klk8/Syng…
pro9	GO:0002478	antigen processing and presentation of exogenous peptide antigen	11/1907	14/10739	1.15899e-06	H2-M3/Tapbp/Tap2/Traf6/Unc93b1/Tap1/H2-DMa/Fcer1g/B2m/H2-K1/H2-T23
pro9	GO:0030217	T cell differentiation	44/1907	123/10739	1.28093e-06	Lgals9/Kdelr1/Relb/Stk11/Stat3/Apc/Rhoa/Zmiz1/Cd83/H2-M3/Irf1/Hs1bp3/Pnp/Bcl6/Zeb1/Sos1/Smad7/Abl2/Rasgrp1/Il1b/Sema4a/Otud5/Cbfb/Malt1/Zbtb1/Sos2/Nfkbiz/Nfkbid/H2-DMa/Sart1/Il18/Prex1/Ptger4/Rc3h1/Ripk2/Chd7/Dicer1/Pik3r6/Adam17/Zfp608/Fcer1g/Trp53/B2m/Mafb
pro9	GO:0032943	mononuclear cell proliferation	44/1907	123/10739	1.28093e-06	Icosl/Lgals9/Ebi3/Ncstn/Mef2c/Csf1/H2-M3/Irf1/Tbk1/Peli1/Il6st/Pnp/Bcl6/Cdkn1a/Tnfrsf21/Twsg1/Sos1/Aif1/Cd151/Inpp5d/Traf6/Mapk8ip1/Il1b/Itch/Il6ra/Tyrobp/Myd88/Malt1/Ccnd3/Sos2/Cd276/Cd81/Irs2/Plcl2/Il18/Rc3h1/Ripk2/Pura/Ticam1/Pkn1/Trp53/Nck2/H2-T23/Ighm
pro9	GO:0008286	insulin receptor signaling pathway	33/1907	82/10739	1.36502e-06	Sh2b2/Igf1r/Insr/Apc/Cdk4/Ankrd26/Eif4ebp2/Rhoq/Rela/Nucks1/Adipor1/Ptpra/Il1b/Ptpn1/Sla2/Src/Ybx1/Sesn3/Smarcc1/Gnai2/Ccnd3/Irs2/Ncoa5/Pik3r1/Shc1/Foxo3/Prkaa1/Prkca/Foxo6/Gsk3a/Kl/Grb2/Srsf3
pro9	GO:0010977	negative regulation of neuron projection development	48/1907	139/10739	1.39203e-06	Efnb2/Ifrd1/Ulk2/Rhoa/Cers2/Tnr/Ctsz/Pmp22/Psen1/Mdm2/Rtn4/Gfap/Sema4d/Ptprg/Ptk2/Il15ra/Slit1/Ube3a/Nrp1/Map4k4/Epha4/Actr3/Rab29/Sema6d/Sema4a/Epha7/Dab1/Cib1/Xylt1/Mecp2/Ryk/Mylip/Rap1gap2/Rbpj/Lrp1/Arf6/Cdk5r1/Bag5/Adam17/Gsk3a/B2m/H2-K1/Sema3e/Klk8/Syngap1/Ptprz1/H2-D1/Dleu2
pro9	GO:0019884	antigen processing and presentation of exogenous antigen	13/1907	19/10739	1.56826e-06	H2-M3/Psme1/Tapbp/Tap2/Traf6/Unc93b1/Tap1/H2-DMa/Fcer1g/B2m/H2-K1/H2-T23/Psme2
pro9	GO:0006672	ceramide metabolic process	26/1907	58/10739	1.6013e-06	Gm2a/Psap/B4galnt1/Cers2/B4galt5/Sgpl1/Galc/Sptlc2/Hexb/Col4a3bp/Naga/Hexa/Ormdl2/Cln8/Cers6/Gba/Ugcg/Cln3/Acer3/Gla/Asah1/Pla2g15/Aldh5a1/Sgms1/Sptssa/St6galnac3
pro9	GO:0002683	negative regulation of immune system process	68/1907	222/10739	1.62395e-06	Lgals9/Hmox1/Mertk/H2-M3/Cr1l/Abr/Crk/Cd68/Irf1/Tnfaip3/Peli1/Id2/Nf1/Sec14l1/Nfkbia/Erbin/Myc/Bcl6/Apod/Tmbim6/Tnfrsf21/Twsg1/Tap2/Riok3/Ptprj/Smad7/Inpp5d/Cdc73/Meis2/Pag1/Itch/Samhd1/Bcl10/N4bp2l2/Cib1/Tyrobp/Cul4a/Cbfb/Lmo2/Grn/Cd276/Elf1/C1qc/Nfkbid/Otud4/Tap1/Tapbpl/Plcl2/Il18/Ptger4/Rc3h1/Pik3r1/Trafd1/Zfp36/Serpinb9/Tob2/Zfpm1/Zfp608/Socs6/Pkn1/Fcer1g/Arrb2/Hist1h4d/Gpx1/H2-T23/Lrch1/Mafb…
pro9	GO:0071222	cellular response to lipopolysaccharide	32/1907	79/10739	1.66041e-06	Mef2c/Cdk4/Rhoa/Abca1/Sash1/Cd68/Plscr3/Tnfaip3/Nfkbia/Mapk8/Rela/Ly96/Stat1/Cdc73/Traf6/Il1b/Nfkb1/Bcl10/Irak1/Adam9/Myd88/Malt1/Sbno2/Arid5a/Sirpa/Il18/Ripk2/Zfp36/Ticam1/Prkca/Mapk14/Irak2
pro9	GO:0032869	cellular response to insulin stimulus	46/1907	132/10739	1.72068e-06	Kat2b/Sp1/Sh2b2/Igf1r/Insr/Apc/Cdk4/Ankrd26/Lpl/Myo1c/Sgk1/Eif4ebp2/Appl2/Rab10/Rhoq/Rela/Stat1/Nucks1/Adipor1/Ptpra/Il1b/Ptpn1/Sla2/Src/Ybx1/Cyfip1/Pde3b/Sesn3/Smarcc1/Gnai2/Ccnd3/Myo5a/Irs2/Cpeb2/Ncoa5/Pik3r1/Shc1/Foxo3/Prkaa1/Prkca/Foxo6/Rab31/Gsk3a/Kl/Grb2/Srsf3
pro9	GO:0002221	pattern recognition receptor signaling pathway	30/1907	72/10739	1.72796e-06	Lgals9/Mapkapk2/Irf1/Tnfaip3/Peli1/Appl2/Rtn4/Pum2/Sec14l1/Nfkbia/Traf3/Erbin/Pja2/Riok3/Rela/Ly96/Bcl10/Zc3hav1/Rps6ka3/Irak1/Myd88/Unc93b1/Otud4/Rftn1/Epg5/Ripk2/Arf6/Ticam1/Arrb2/Irak2
pro9	GO:0002758	innate immune response-activating signal transduction	30/1907	72/10739	1.72796e-06	Lgals9/Mapkapk2/Irf1/Tnfaip3/Peli1/Appl2/Rtn4/Pum2/Sec14l1/Nfkbia/Traf3/Erbin/Pja2/Riok3/Rela/Ly96/Bcl10/Zc3hav1/Rps6ka3/Irak1/Myd88/Unc93b1/Otud4/Rftn1/Epg5/Ripk2/Arf6/Ticam1/Arrb2/Irak2
pro9	GO:0010975	regulation of neuron projection development	124/1907	474/10739	1.98056e-06	Kat2b/Efnb2/Ifrd1/Rac1/Mov10/Stk11/Ulk2/Igf1r/Mef2c/Ephb3/Ptbp1/Rhoa/Xk/Cers2/Tnr/Ctsz/Crk/Pmp22/Psen1/Sgk1/Rab21/Mdm2/Rtn4/Nf1/Dlg4/Gfap/Numb/Sema4d/Ptprg/Atp8a2/Twf1/Arc/Ptk2/Atf1/Il15ra/Tnfrsf12a/Syt4/Mark2/Slit1/Ube3a/Pias2/Itgb1/Nrp1/Cflar/Map4k4/Epha4/Serpine2/Actr3/Rgs2/Rab29/Abl2/Olfm1/Grin1/Itga6/Sema6d/Skil/Sema4a/Epha7/Ptprd/Dab1/Scarb2/Limk1/Cux1/Plxna4/Plxna1/Lrp6/Camk1/Cyfip1/Cib1/X…
pro9	GO:0046651	lymphocyte proliferation	43/1907	121/10739	2.06132e-06	Icosl/Lgals9/Ebi3/Ncstn/Mef2c/H2-M3/Irf1/Tbk1/Peli1/Il6st/Pnp/Bcl6/Cdkn1a/Tnfrsf21/Twsg1/Sos1/Aif1/Cd151/Inpp5d/Traf6/Mapk8ip1/Il1b/Itch/Il6ra/Tyrobp/Myd88/Malt1/Ccnd3/Sos2/Cd276/Cd81/Irs2/Plcl2/Il18/Rc3h1/Ripk2/Pura/Ticam1/Pkn1/Trp53/Nck2/H2-T23/Ighm
pro9	GO:0008285	negative regulation of cell proliferation	103/1907	378/10739	2.11478e-06	Raf1/Kat2b/Lgals9/Efnb2/Emd/Kmt2a/Stk11/Etv3/Stat3/Ndrg2/Hmox1/Mef2c/Apc/Tgfbr1/Sirt2/Cers2/H2-M3/Timp2/Pmp22/Sparc/Irf1/Tnfaip3/Lims1/Peli1/Appl2/Id2/Klf11/Nf1/Slc9a3r1/Ctsl/Rgcc/Myc/Bcl6/Apod/Cdkn1a/Akirin1/Tnfrsf21/Twsg1/Zeb1/Aif1/Gabbr1/Smad2/Csf1r/Fth1/Prdx4/Ptprj/Itgb1/Stat1/Serpine2/Inpp5d/Cdc73/Rassf5/Il1b/Itch/Trp53inp1/B4galt1/Ski/Phf14/Hpgds/Lrp6/Cd9/Cib1/Tyrobp/Brd7/Smad1/Adgrg1/Csk/P…
pro9	GO:0002224	toll-like receptor signaling pathway	24/1907	52/10739	2.11704e-06	Lgals9/Mapkapk2/Irf1/Tnfaip3/Peli1/Appl2/Rtn4/Nfkbia/Traf3/Pja2/Ly96/Bcl10/Rps6ka3/Irak1/Myd88/Unc93b1/Otud4/Rftn1/Epg5/Ripk2/Arf6/Ticam1/Arrb2/Irak2
pro9	GO:0032944	regulation of mononuclear cell proliferation	35/1907	91/10739	2.30817e-06	Icosl/Lgals9/Mef2c/Csf1/H2-M3/Irf1/Peli1/Il6st/Pnp/Bcl6/Cdkn1a/Tnfrsf21/Twsg1/Sos1/Aif1/Inpp5d/Traf6/Mapk8ip1/Il1b/Itch/Il6ra/Tyrobp/Myd88/Sos2/Cd276/Cd81/Irs2/Il18/Rc3h1/Ripk2/Ticam1/Pkn1/Nck2/H2-T23/Ighm
pro9	GO:0030316	osteoclast differentiation	26/1907	59/10739	2.38297e-06	Tfe3/Gab2/Apc/Csf1/Nf1/Csf1r/Creb1/Inpp5d/Traf6/Rassf2/Car2/Src/Tyrobp/Ireb2/Mitf/Sbno2/Klf10/Asxl2/Cd81/Pik3r1/Tmem64/Tob2/Junb/Mapk14/Fcer1g/Mafb
pro9	GO:0002263	cell activation involved in immune response	40/1907	110/10739	2.39736e-06	Icosl/Lgals9/Paxip1/Relb/Stat3/Gab2/Hmox1/H2-M3/Abr/Irf1/Tnfaip3/Psen1/Pld2/Ywhaz/Bcl6/Smad7/Rasgrp1/Sema4a/Nr4a3/Tyrobp/Otud5/Lamp1/Ap1g1/Rab27a/Malt1/Grn/Nfkbiz/Sbno2/Nfkbid/Cd81/Plcl2/Il18/Ptger4/Lrp1/Rc3h1/Ripk2/Ticam1/Lgals8/Fcer1g/Trp53
pro9	GO:0007179	transforming growth factor beta receptor signaling pathway	40/1907	110/10739	2.39736e-06	Stk11/Snx6/Tgfbr1/Nlk/Smurf2/Appl2/Fut8/Gcnt2/Smad5/Bmpr1a/Ptk2/Twsg1/Zeb1/Ldlrad4/Smad2/Smad7/Creb1/Acvr1/Src/Skil/Ski/Zyx/Usp9x/Adam9/Smad1/Flcn/Dnm2/Pml/Pmepa1/Smurf1/Lemd3/Nrros/Adam17/Jun/Ep300/Trp53/Arrb2/Hipk2/Bmpr2/Zfp703
pro9	GO:2000377	regulation of reactive oxygen species metabolic process	42/1907	118/10739	2.57659e-06	Gnai3/Pdgfb/Hk2/Acp5/Rac1/Hbp1/Ier3/Stat3/Insr/Ctns/Rhoa/Sirt2/H2-M3/Hif1a/Cdkn1a/Aif1/Cflar/Atp2b4/Grin1/Il1b/Tyrobp/Gla/Abcd1/G6pdx/Rab27a/Ptgs2/Gnai2/Dnm2/Pkd2/Eef1a1/Sirpa/Il18/Ptger4/Tspo/Shc1/Ticam1/Foxo3/Mapk14/Abcd2/Trp53/Grb2/Prcp
pro9	GO:0009611	response to wounding	69/1907	229/10739	2.61755e-06	Pdgfb/Ifrd1/Cnn2/Slc1a2/Hmox1/Igf1r/Mertk/Hps5/Cers2/Tnr/Crk/Lyst/Tnfaip3/Plek/Rtn4/Gna13/Nf1/Gfap/Hif1a/Evl/Mtr/Myh9/Pros1/Cdkn1a/Akirin1/Tnfrsf12a/Coro1b/Hps1/Ptprj/Cd151/Cflar/Dst/Epha4/Serpine2/Tfpi/Stxbp3/F3/B4galt1/Epb41l4b/Macf1/P2rx4/Adipor2/Cd9/Tyrobp/Xylt1/Rab27a/Grn/Cd81/Ninj1/Bcl9/Ptger4/Lrp1/Dicer1/Hps4/Sh2b3/Zfp36/Prkca/Selenon/Adam17/Jun/Mapk14/Fcer1g/Prcp/Stk24/Gpx1/Klk8/Ano6/Thbd…
pro9	GO:0043408	regulation of MAPK cascade	107/1907	398/10739	2.65288e-06	Raf1/Pdgfb/Map3k11/Psap/Ndrg2/Igf1r/Insr/Apc/Tgfbr1/Ankrd26/Apip/Bnip2/Sash1/Gadd45b/Nbr1/Taok1/Traf4/Timp2/Ccl4/Map2k3/Dusp6/Psen1/Map3k3/Nf1/Slc9a3r1/Per1/Zmynd11/Gcnt2/Peli2/Pak2/Stk38/Pja2/Rock1/Csf1r/Ptprj/Nrp1/Cflar/Map4k4/Epha4/Rgs2/Gpr37l1/Abl2/Traf6/Mapk8ip1/Rassf2/Rasgrp1/Il1b/Ptpn1/Itch/Src/Il6ra/Pdgfc/Gba/Epha7/Prdx1/Kras/Cib1/Pak4/St5/Irak1/Adam9/Fgfr1/Csk/Myd88/Ryk/Gnai2/Flcn/Arl6ip…
pro9	GO:0002366	leukocyte activation involved in immune response	39/1907	107/10739	2.98844e-06	Icosl/Lgals9/Paxip1/Relb/Stat3/Gab2/Hmox1/H2-M3/Abr/Irf1/Tnfaip3/Psen1/Pld2/Ywhaz/Bcl6/Smad7/Rasgrp1/Sema4a/Nr4a3/Tyrobp/Otud5/Lamp1/Ap1g1/Rab27a/Malt1/Grn/Nfkbiz/Sbno2/Nfkbid/Cd81/Plcl2/Il18/Ptger4/Rc3h1/Ripk2/Ticam1/Lgals8/Fcer1g/Trp53
pro9	GO:0046634	regulation of alpha-beta T cell activation	20/1907	40/10739	3.19462e-06	Lgals9/Rhoa/Cd83/Irf1/Pnp/Bcl6/Twsg1/Smad7/Mapk8ip1/Itch/Il6ra/Cbfb/Malt1/Nfkbiz/Nfkbid/Cd81/Il18/Rc3h1/Ripk2/H2-T23
pro9	GO:0016042	lipid catabolic process	52/1907	159/10739	3.31342e-06	Gm2a/Abhd3/Crot/Psap/Cdk4/Sirt2/Lpl/Plcg1/Smpdl3a/Sgpl1/Pld2/Galc/Eci2/Hexb/Naga/Eci1/Lipa/Acsl5/Hexa/Echs1/Pnpla2/Acadl/Dbi/Il1b/Hadh/Gba/Decr1/Ppt1/Acox3/Hsd17b11/Plbd2/Crtc3/Pde3b/Acer3/Gla/Abcd1/Asah1/Pla2g15/Abhd12/Dagla/Pnpla7/Acaa2/Ddhd1/Scarb1/Irs2/Daglb/Plcb2/Lrp1/Abhd4/Prkaa1/Abcd2/Hadhb
pro9	GO:0071216	cellular response to biotic stimulus	36/1907	96/10739	3.32802e-06	Mef2c/Cdk4/Rhoa/Sirt2/Abca1/Sash1/Cd68/Plscr3/Tnfaip3/Nfkbia/Mapk8/Rela/Ly96/Stat1/Cdc73/Traf6/Il1b/Nfkb1/Bcl10/Irak1/Adam9/Myd88/Malt1/Sbno2/Arid5a/Sirpa/Il18/Ripk2/Zmpste24/Zfp36/Ppp1r15b/Ticam1/Prkca/Mapk14/Trp53/Irak2
pro9	GO:0006959	humoral immune response	19/1907	37/10739	3.37604e-06	Tfe3/Mef2c/Cr1l/Hist1h2bc/Rgcc/Tnfrsf21/Tfeb/Il1b/C1qa/C1qc/C1qb/H2-DMa/Cd81/Rbpj/Hist1h2be/Gapdh/H2-T23/Ighm/Rpl39
pro9	GO:0035710	CD4-positive, alpha-beta T cell activation	19/1907	37/10739	3.37604e-06	Lgals9/Relb/Stat3/Cd83/Irf1/Bcl6/Twsg1/Smad7/Sema4a/Otud5/Cbfb/Malt1/Nfkbiz/Nfkbid/Cd81/Il18/Ptger4/Rc3h1/Ripk2
pro9	GO:0030101	natural killer cell activation	18/1907	34/10739	3.4658e-06	Lgals9/Mertk/Irf1/Lyst/Id2/Il15ra/Hps1/Rasgrp1/Il6ra/Prdx1/Tyrobp/Lamp1/Ap1g1/Rab27a/Zbtb1/Il18/Ticam1/H2-T23
pro9	GO:0001916	positive regulation of T cell mediated cytotoxicity	11/1907	15/10739	3.64483e-06	H2-M3/Pnp/Fam49b/Tap2/Pvr/H2-T22/B2m/H2-K1/Nectin2/H2-T23/H2-D1
pro9	GO:0050670	regulation of lymphocyte proliferation	34/1907	89/10739	3.82896e-06	Icosl/Lgals9/Mef2c/H2-M3/Irf1/Peli1/Il6st/Pnp/Bcl6/Cdkn1a/Tnfrsf21/Twsg1/Sos1/Aif1/Inpp5d/Traf6/Mapk8ip1/Il1b/Itch/Il6ra/Tyrobp/Myd88/Sos2/Cd276/Cd81/Irs2/Il18/Rc3h1/Ripk2/Ticam1/Pkn1/Nck2/H2-T23/Ighm
pro9	GO:0031345	negative regulation of cell projection organization	53/1907	164/10739	3.98769e-06	Efnb2/Ifrd1/Ulk2/Rhoa/Cers2/Tnr/Ctsz/Pmp22/Psen1/Mdm2/Rtn4/Gfap/Evl/Sema4d/Ptprg/Ptk2/Il15ra/Coro1b/Slit1/Ube3a/Itgb1/Nrp1/Map4k4/Epha4/Actr3/Rab29/Sema6d/Sema4a/Epha7/Dab1/Cib1/Xylt1/Mecp2/Map4/Ryk/Dnm2/Mylip/Rap1gap2/Rbpj/Lrp1/Arf6/Cdk5r1/Bag5/Adam17/Gsk3a/B2m/H2-K1/Sema3e/Klk8/Syngap1/Ptprz1/H2-D1/Dleu2
pro9	GO:0042742	defense response to bacterium	22/1907	47/10739	4.20125e-06	Lgals9/Acp5/Sirt2/H2-M3/Hist1h2bc/Lyst/Tbk1/Tfeb/Myd88/Grn/Rbpj/Ripk2/Shc1/Serpinb9/Hist1h2be/Adam17/Hmgb2/Fcer1g/H2-K1/H2-T23/Ighm/Rpl39
pro9	GO:0050764	regulation of phagocytosis	22/1907	47/10739	4.20125e-06	Cnn2/Mertk/Abr/Appl2/Ptk2/Pros1/Il15ra/Ptprj/Itgav/Il1b/Rab27a/Csk/Dnm2/Sirpa/Scarb1/Camk1d/Lrp1/Rab31/Fcer1g/Ano6/Rap1a/Prkcg
pro9	GO:0043534	blood vessel endothelial cell migration	27/1907	64/10739	4.25222e-06	Pdgfb/Sp1/Efnb2/Hmox1/Mef2c/Rhoa/Plcg1/Map2k3/Map3k3/Nf1/Hif1a/Rgcc/Myh9/Nus1/Itgb1/Nrp1/P2rx4/Cib1/Mecp2/Fgfr1/Ptgs2/Scarb1/Lemd3/Prkca/Adam17/Prcp/Gpx1
pro9	GO:0070661	leukocyte proliferation	45/1907	132/10739	4.36243e-06	Icosl/Lgals9/Ebi3/Ncstn/Mef2c/Csf1/H2-M3/Irf1/Tbk1/Peli1/Il6st/Pnp/Bcl6/Cdkn1a/Tnfrsf21/Twsg1/Sos1/Aif1/Csf1r/Cd151/Inpp5d/Traf6/Mapk8ip1/Il1b/Itch/Il6ra/Tyrobp/Myd88/Malt1/Ccnd3/Sos2/Cd276/Cd81/Irs2/Plcl2/Il18/Rc3h1/Ripk2/Pura/Ticam1/Pkn1/Trp53/Nck2/H2-T23/Ighm
pro9	GO:0071559	response to transforming growth factor beta	46/1907	136/10739	4.36701e-06	Stk11/Igf1r/Mef2c/Snx6/Tgfbr1/Nlk/Crk/Smurf2/Appl2/Fut8/Gcnt2/Smad5/Bmpr1a/Ptk2/Twsg1/Zeb1/Rock1/Ldlrad4/Smad2/Smad7/Creb1/Cflar/Actr3/Acvr1/Src/Skil/Ski/Zyx/Usp9x/Adam9/Smad1/Flcn/Dnm2/Pml/Pmepa1/Smurf1/Lemd3/Nrros/Adam17/Jun/Ep300/Trp53/Arrb2/Hipk2/Bmpr2/Zfp703
pro9	GO:1901222	regulation of NIK/NF-kappaB signaling	24/1907	54/10739	4.83031e-06	Nfat5/Rhoa/Sash1/Traf4/Lims1/Fbxw11/Rela/Capn1/Adipor1/Traf6/Rassf2/Il1b/Prdx1/Ago3/Akip1/Irak1/Nr3c2/Tradd/Malt1/Il18/Rc3h1/Ago1/Actn4/Ep300
pro9	GO:2000514	regulation of CD4-positive, alpha-beta T cell activation	14/1907	23/10739	4.84898e-06	Lgals9/Cd83/Irf1/Bcl6/Twsg1/Smad7/Cbfb/Malt1/Nfkbiz/Nfkbid/Cd81/Il18/Rc3h1/Ripk2
pro9	GO:0019883	antigen processing and presentation of endogenous antigen	10/1907	13/10739	5.17446e-06	H2-M3/Erap1/Tapbp/Tap2/Tap1/H2-T22/B2m/H2-K1/H2-T23/H2-D1
pro9	GO:0046514	ceramide catabolic process	10/1907	13/10739	5.17446e-06	Gm2a/Psap/Galc/Hexb/Naga/Hexa/Gba/Acer3/Gla/Asah1
pro9	GO:0002274	myeloid leukocyte activation	31/1907	79/10739	5.30073e-06	Lgals9/Relb/Gab2/Hmox1/Abr/Psen1/Nampt/Pld2/Ywhaz/Pja2/Aif1/Traf6/Rasgrp1/Bcl10/Nr4a3/Kmt2e/Crtc3/Tyrobp/Adam9/Crlf2/Grn/Cebpa/Sbno2/C1qa/Rbpj/Il18/Ticam1/Jun/Adam10/Fcer1g/Nectin2
pro9	GO:0002287	alpha-beta T cell activation involved in immune response	15/1907	26/10739	5.60806e-06	Relb/Stat3/H2-M3/Irf1/Bcl6/Smad7/Sema4a/Otud5/Malt1/Nfkbiz/Nfkbid/Il18/Ptger4/Rc3h1/Ripk2
pro9	GO:0045621	positive regulation of lymphocyte differentiation	23/1907	51/10739	5.61285e-06	Lgals9/Rhoa/Zmiz1/Cd83/H2-M3/Irf1/Pnp/Bcl6/Il15ra/Inpp5d/Rasgrp1/Il1b/Cbfb/Malt1/Zbtb1/Nfkbiz/Nfkbid/H2-DMa/Sart1/Il18/Ripk2/Pik3r6/Atp11c
pro9	GO:0002685	regulation of leukocyte migration	32/1907	83/10739	5.83837e-06	Lgals9/Rac1/Rhoa/Csf1/Abr/Crk/Ccl4/Med23/Rtn4/Lgmn/Apod/Akirin1/Aif1/Capn1/Ptprj/Il1b/P2rx4/Cd9/Jam3/Myd88/Cd81/Camk1d/Ptger4/Mtus1/Wnk1/Adam17/Mapk14/Adam10/Trp53/Mospd2/Ano6/Lrch1
pro9	GO:0002718	regulation of cytokine production involved in immune response	18/1907	35/10739	5.95498e-06	Hmox1/H2-M3/Ddx21/Rtn4/Bcl6/Smad7/Traf6/Il1b/Nr4a3/Malt1/Arid5a/Cd81/Il18/Ticam1/Mapk14/Fcer1g/B2m/H2-T23
pro9	GO:0045453	bone resorption	18/1907	35/10739	5.95498e-06	Acp5/Rac1/Nf1/Csf1r/Inpp5d/Itgav/Traf6/Car2/Src/Lrp6/Tpp1/Csk/Idua/Ctss/Ptger4/Tmem64/S1pr1/Prkca
pro9	GO:0097190	apoptotic signaling pathway	106/1907	400/10739	5.9759e-06	Gnai3/Raf1/Ddx3x/Stk11/Ier3/Hmox1/Tmbim1/Tgfbr1/Hipk1/Pttg1ip/Serinc3/Pmp22/Gabarap/Tnfaip3/Psen1/Sgpl1/Mdm2/Mknk2/Rffl/Nf1/Ddx5/Slc9a3r1/Sgpp1/Hif1a/Zmynd11/Pnp/Mapk8/Itm2b/Myc/Pak2/Tmbim6/Cdkn1a/Ivns1abp/Tnfrsf12a/Syvn1/Rela/Acsl5/P4hb/Shisa5/Nrp1/Sgk3/Cflar/Trp53bp2/Acvr1/Itgav/Itga6/Mapk8ip1/Creb3l1/Il1b/Ptpn1/Src/Skil/Gclm/Bcl10/Trp53inp1/Dyrk2/Mknk1/Eya3/Casp9/Diablo/P2rx4/Casp2/Tyrobp/Lamp…
pro9	GO:0042060	wound healing	50/1907	154/10739	6.40463e-06	Pdgfb/Ifrd1/Cnn2/Hmox1/Mertk/Hps5/Crk/Lyst/Plek/Gna13/Nf1/Hif1a/Evl/Myh9/Pros1/Cdkn1a/Akirin1/Tnfrsf12a/Coro1b/Hps1/Ptprj/Cd151/Cflar/Dst/Serpine2/Tfpi/Stxbp3/F3/B4galt1/Epb41l4b/Macf1/Adipor2/Cd9/Rab27a/Cd81/Ninj1/Bcl9/Ptger4/Dicer1/Hps4/Sh2b3/Prkca/Selenon/Mapk14/Fcer1g/Prcp/Gpx1/Ano6/Thbd/Vkorc1
pro9	GO:0045639	positive regulation of myeloid cell differentiation	22/1907	48/10739	6.46367e-06	Stat3/Csf1/Id2/Hif1a/Csf1r/Creb1/Stat1/Inpp5d/Traf6/Car2/Tyrobp/Klf10/Asxl2/Rcor1/Inhba/Tmem64/Foxo3/Prkca/Jun/Mapk14/Hmgb2/Prmt1
pro9	GO:0097529	myeloid leukocyte migration	30/1907	76/10739	6.50425e-06	Pdgfb/Rac1/Il17ra/Myo9b/Wdr1/Csf1/Ccl4/Rtn4/Lgmn/Akirin1/Aif1/Ptprj/Il1b/P2rx4/Ptpro/Cd9/Jam3/Myd88/Cd81/Sirpa/Camk1d/Prex1/Ptger4/Mtus1/Prkca/Mapk14/Cklf/Fcer1g/Mospd2/Ano6
pro9	GO:0043068	positive regulation of programmed cell death	108/1907	410/10739	6.54641e-06	Ddx3x/Map3k11/Hmox1/Mef2c/Apc/Cdk4/Tgfbr1/Rhoa/Ctsd/Ube2z/Sirt2/Gadd45b/H2-M3/Ctsz/Eef1a2/Plcg1/Serinc3/Dusp6/Psen1/Phlda1/Klf11/Nf1/Slc9a3r1/Hif1a/Mapk8/Lats2/Rgcc/Myc/Fbxo32/Bcl6/Pak2/Cdkn1a/Tnfrsf12a/Camk2a/Capn1/Slk/Itgb1/Creb1/Stat1/Inpp5d/Trp53bp2/Olfm1/Grin1/Itga6/Rassf2/Il1b/Src/Skil/Casp6/F3/Bcl10/Trp53inp1/Nsmaf/Epha7/Nr4a3/B4galt1/Utp11/Casp9/Diablo/Casp2/Lrp6/Tyrobp/Arhgef7/Egln1/Ptgs…
pro9	GO:0002768	immune response-regulating cell surface receptor signaling pathway	34/1907	91/10739	6.79107e-06	Icosl/Stk11/Sh2b2/Mef2c/H2-M3/Plcg1/Psen1/Appl2/Tnfrsf21/Rela/Ptprj/Rab29/Traf6/Bcl10/Nr4a3/Sppl3/Usp9x/Csk/Malt1/Nfkbiz/Cd276/Elf1/Nfkbid/Cd81/Plcl2/Rftn1/Rc3h1/Ripk2/Wnk1/Dennd1b/Fcer1g/Nectin2/Rap1a/Ighm
pro9	GO:0071560	cellular response to transforming growth factor beta stimulus	45/1907	134/10739	6.84836e-06	Stk11/Igf1r/Mef2c/Snx6/Tgfbr1/Nlk/Crk/Smurf2/Appl2/Fut8/Gcnt2/Smad5/Bmpr1a/Ptk2/Twsg1/Zeb1/Ldlrad4/Smad2/Smad7/Creb1/Cflar/Actr3/Acvr1/Src/Skil/Ski/Zyx/Usp9x/Adam9/Smad1/Flcn/Dnm2/Pml/Pmepa1/Smurf1/Lemd3/Nrros/Adam17/Jun/Ep300/Trp53/Arrb2/Hipk2/Bmpr2/Zfp703
pro9	GO:0043065	positive regulation of apoptotic process	107/1907	406/10739	7.05002e-06	Ddx3x/Map3k11/Hmox1/Mef2c/Apc/Cdk4/Tgfbr1/Rhoa/Ctsd/Ube2z/Sirt2/Gadd45b/H2-M3/Ctsz/Eef1a2/Plcg1/Serinc3/Dusp6/Psen1/Phlda1/Klf11/Nf1/Slc9a3r1/Hif1a/Mapk8/Lats2/Rgcc/Myc/Fbxo32/Bcl6/Pak2/Tnfrsf12a/Camk2a/Capn1/Slk/Itgb1/Creb1/Stat1/Inpp5d/Trp53bp2/Olfm1/Grin1/Itga6/Rassf2/Il1b/Src/Skil/Casp6/F3/Bcl10/Trp53inp1/Nsmaf/Epha7/Nr4a3/B4galt1/Utp11/Casp9/Diablo/Casp2/Lrp6/Tyrobp/Arhgef7/Egln1/Ptgs2/Flcn/…
pro9	GO:0043549	regulation of kinase activity	122/1907	476/10739	7.09734e-06	Dazap2/Raf1/Pdgfb/Kat2b/Ddx3x/Dlg3/Rac1/Snx9/Stk11/Ranbp2/Mmd/Map3k11/Ralb/Igf1r/Insr/Apc/Tgfbr1/Rhoa/Vav2/Csf1/Sash1/Gadd45b/Tab2/Eef1a2/Taok1/Traf4/Pmp22/Map2k3/Tnfaip3/Pkib/Dusp6/Psen1/Map3k3/Nf1/Slc9a3r1/Dlg4/Lats2/Rgcc/Ptk2/Pak2/Cdkn1a/Stk38/Map4k3/Map3k2/Csf1r/Gnaq/Slk/Ptprj/Nab2/Map4k4/Epha4/Rgs2/Atp2b4/Nek6/Traf6/Mapk8ip1/Rassf2/Rasgrp1/Il1b/Ptpn1/Src/Il6ra/Pdgfc/Gba/Dab1/Camkk2/Lrp6/Kras…
pro9	GO:0070663	regulation of leukocyte proliferation	35/1907	95/10739	7.19595e-06	Icosl/Lgals9/Mef2c/Csf1/H2-M3/Irf1/Peli1/Il6st/Pnp/Bcl6/Cdkn1a/Tnfrsf21/Twsg1/Sos1/Aif1/Inpp5d/Traf6/Mapk8ip1/Il1b/Itch/Il6ra/Tyrobp/Myd88/Sos2/Cd276/Cd81/Irs2/Il18/Rc3h1/Ripk2/Ticam1/Pkn1/Nck2/H2-T23/Ighm
pro9	GO:0051961	negative regulation of nervous system development	74/1907	257/10739	7.21921e-06	Efnb2/Ifrd1/Stat3/Ulk2/Ptbp1/Rhoa/Sirt2/Cers2/Tnr/Ctsz/Pmp22/Psen1/Mdm2/Appl2/Rtn4/Id2/Nf1/Gfap/Sema4d/Ptprg/Bmpr1a/Ptk2/Il15ra/Tnfrsf21/Syt4/Mib1/Slit1/Ube3a/Itgb1/Nrp1/Map4k4/Epha4/Actr3/Gpr37l1/Srgap2/Rab29/Olfm1/Sema6d/Il1b/Arhgef2/Sema4a/Epha7/Brinp1/Dab1/Ski/Lrp6/Cib1/Xylt1/Mecp2/Adgrg1/Ddx6/Ryk/Mylip/Rap1gap2/Rbpj/Lrp1/Dicer1/Tspo/Arf6/Foxo3/Cdk5r1/Bag5/Pbx1/Adam17/Gsk3a/Trp53/B2m/H2-K1/Se…
pro9	GO:0018212	peptidyl-tyrosine modification	53/1907	167/10739	7.23468e-06	Pdgfb/Dlg3/Stk11/Igf1r/Insr/Irf1/Psen1/Dlg4/Sema4d/Rasa1/Il6st/Sla/Ptk2/Pak2/Ifnar1/Csf1r/Ptprj/Itgb1/Nrp1/Clk1/Pdcl3/Epha4/Abl2/Ptpn1/Src/Il6ra/Pdgfc/Arhgef2/Epha7/Dyrk2/Tpst2/Fgfr1/Ctnnd1/Cbl/Cd81/Il18/Ptger4/Ripk2/Agrn/Sh2b3/Socs4/Grm5/Rap2c/Rictor/Prkca/Adam17/Cntn1/Fam72a/Abi1/Trp53/Arrb2/Ptprz1/Ighm
pro9	GO:0010721	negative regulation of cell development	76/1907	266/10739	7.42517e-06	Efnb2/Ifrd1/Stat3/Ulk2/Ptbp1/Rhoa/Sirt2/Cers2/Tnr/Ctsz/Pmp22/Psen1/Mdm2/Appl2/Rtn4/Id2/Nf1/Gfap/Yy1/Sema4d/Ptprg/Bmpr1a/Ptk2/Il15ra/Syt4/Mib1/Slit1/Ube3a/Itgb1/Nrp1/Map4k4/Epha4/Actr3/Rgs2/Gpr37l1/Srgap2/Rab29/Olfm1/Sema6d/Il1b/Arhgef2/Sema4a/Epha7/Brinp1/Dab1/Ski/Cib1/Xylt1/Mecp2/G6pdx/Adgrg1/Ddx6/Ryk/Mylip/Rap1gap2/Rbpj/Lrp1/Dicer1/Tspo/Arf6/Foxo3/Cdk5r1/Bag5/Pbx1/Adam17/Actn4/Gsk3a/Trp53/B2m/H…
pro9	GO:0002218	activation of innate immune response	32/1907	84/10739	7.84374e-06	Lgals9/Rbm14/Mapkapk2/Irf1/Tnfaip3/Tbk1/Peli1/Appl2/Rtn4/Pum2/Sec14l1/Nfkbia/Traf3/Erbin/Pja2/Riok3/Rela/Ly96/Bcl10/Zc3hav1/Rps6ka3/Irak1/Myd88/Unc93b1/Otud4/Rftn1/Epg5/Ripk2/Arf6/Ticam1/Arrb2/Irak2
pro9	GO:0006665	sphingolipid metabolic process	32/1907	84/10739	7.84374e-06	Gm2a/Psap/B4galnt1/Cers2/Serinc3/B4galt5/Smpdl3a/Sgpl1/Galc/Sptlc2/Sgpp1/Hexb/Col4a3bp/Serinc5/Naga/Serinc2/Hexa/Ormdl2/Cln8/Cers6/Gba/Ugcg/Cln3/Acer3/Gla/Asah1/Pla2g15/Elovl5/Aldh5a1/Sgms1/Sptssa/St6galnac3
pro9	GO:0001913	T cell mediated cytotoxicity	13/1907	21/10739	8.24171e-06	H2-M3/Pnp/Fam49b/Tap2/Rab27a/Pvr/Serpinb9/H2-T22/B2m/H2-K1/Nectin2/H2-T23/H2-D1
pro9	GO:0002429	immune response-activating cell surface receptor signaling pathway	33/1907	88/10739	8.43172e-06	Icosl/Stk11/Sh2b2/Mef2c/Plcg1/Psen1/Appl2/Tnfrsf21/Rela/Ptprj/Rab29/Traf6/Bcl10/Nr4a3/Sppl3/Usp9x/Csk/Malt1/Nfkbiz/Cd276/Elf1/Nfkbid/Cd81/Plcl2/Rftn1/Rc3h1/Ripk2/Wnk1/Dennd1b/Fcer1g/Nectin2/Rap1a/Ighm
pro9	GO:1902532	negative regulation of intracellular signal transduction	99/1907	371/10739	8.83207e-06	Ddx3x/Stk11/Sri/Ndrg2/Rasa4/Igf1r/Apc/Rhoa/Ankrd26/Pttg1ip/H2-M3/Timp2/Irf1/Tnfaip3/Dusp6/Mdm2/Fbxw11/Rffl/Nf1/Slc9a3r1/Sec14l1/Per1/Hif1a/Zmynd11/Erbin/Bcl6/Mgrn1/Rcan1/Tmbim6/Ivns1abp/Ubr2/Stk38/Riok3/Syvn1/Rela/Capn1/Ptprj/Itgb1/Stat1/Serpine2/Rgs2/Adipor1/Atp2b4/Abl2/Mapk8ip1/Creb3l1/Rassf2/Il1b/Ptpn1/Itch/Sla2/Src/Gba/Ptprd/Dab1/Dyrk2/Arhgap25/Crtc3/Cib1/Pde3b/Rasa3/Herpud1/Egln1/Sesn3/Csk/P…
pro9	GO:0018108	peptidyl-tyrosine phosphorylation	52/1907	164/10739	9.0589e-06	Pdgfb/Dlg3/Stk11/Igf1r/Insr/Irf1/Psen1/Dlg4/Sema4d/Rasa1/Il6st/Sla/Ptk2/Pak2/Ifnar1/Csf1r/Ptprj/Itgb1/Nrp1/Clk1/Pdcl3/Epha4/Abl2/Ptpn1/Src/Il6ra/Pdgfc/Arhgef2/Epha7/Dyrk2/Fgfr1/Ctnnd1/Cbl/Cd81/Il18/Ptger4/Ripk2/Agrn/Sh2b3/Socs4/Grm5/Rap2c/Rictor/Prkca/Adam17/Cntn1/Fam72a/Abi1/Trp53/Arrb2/Ptprz1/Ighm
pro9	GO:0033993	response to lipid	95/1907	353/10739	9.19269e-06	Lgals9/Gramd1a/Acp5/Stk11/Stat3/Mef2c/Cdk4/Tgfbr1/Rhoa/Hnrnpa0/Elk1/Vps4b/Abca1/Sash1/Lpl/Tab2/Mapkapk2/Abr/Cd68/Plscr3/Tnfaip3/Sgk1/Peli1/Cnot2/Ddx5/Per1/Nfkbia/Adcy2/Erbin/Mapk8/Fbxo32/Ifnar1/Abcg1/Npc1/Smad2/Rela/Ube3a/Pias2/Ly96/Creb1/Cflar/Stat1/Cnot9/Cdc73/Abl2/Traf6/Il1b/Src/Ncoa3/Gba/Nfkb1/Bcl10/Akirin2/Brinp1/Casp9/Add1/Fosl2/Lrp6/Rps6ka3/Irak1/Adam9/Ptgs2/Myd88/Malt1/Slc10a3/Atp1a1/Grn/…
pro9	GO:0032868	response to insulin	50/1907	156/10739	9.59429e-06	Kat2b/Sp1/Sh2b2/Igf1r/Insr/Apc/Cdk4/Ankrd26/Lpl/Myo1c/Sgk1/Eif4ebp2/Appl2/Rab10/Rhoq/Rela/Stat1/Nucks1/Adipor1/Ptpra/Il1b/Ptpn1/Sla2/Src/Stxbp3/Ybx1/Khk/Cyfip1/Pde3b/Sesn3/Smarcc1/Gnai2/Ccnd3/Myo5a/Irs2/Cpeb2/Ncoa5/Pik3r1/Shc1/Foxo3/Prkaa1/Prkca/Foxo6/Rab31/Gsk3a/Kl/Grb2/Sort1/Srsf3/Ggh
pro9	GO:0001914	regulation of T cell mediated cytotoxicity	11/1907	16/10739	9.78389e-06	H2-M3/Pnp/Fam49b/Tap2/Pvr/H2-T22/B2m/H2-K1/Nectin2/H2-T23/H2-D1
pro9	GO:0050920	regulation of chemotaxis	38/1907	108/10739	1.03845e-05	Pdgfb/Efnb2/Rac1/Csf1/Ccl4/Lgmn/Sema4d/Akirin1/Aif1/Coro1b/Slit1/Ptprj/Nrp1/Sema6d/Il1b/Sema4a/P2rx4/Plxna4/Fgf16/Fgfr1/Jam3/Ryk/Zswim6/Tbr1/Zswim4/Camk1d/Agrn/S1pr1/Mtus1/Wnk1/Prkca/Adam17/Mapk14/Adam10/Mospd2/Sema3e/Ano6/Bmpr2
pro9	GO:1904018	positive regulation of vasculature development	32/1907	85/10739	1.04628e-05	Pdgfb/Hk2/Sp1/Efnb2/Stat3/Hmox1/Sash1/Plcg1/Rtn4/Map3k3/Hif1a/Erap1/Itgb1/Nrp1/Cflar/Pdcl3/Il1b/Il6ra/F3/Add1/Cib1/Pak4/Smad1/Ptgs2/Grn/Btg1/S100a1/Pik3r6/Prkca/Rhob/Hipk2/Rap1a
pro9	GO:0050766	positive regulation of phagocytosis	17/1907	33/10739	1.05152e-05	Mertk/Abr/Appl2/Ptk2/Pros1/Il15ra/Ptprj/Il1b/Rab27a/Dnm2/Sirpa/Camk1d/Lrp1/Rab31/Fcer1g/Ano6/Rap1a
pro9	GO:0002292	T cell differentiation involved in immune response	15/1907	27/10739	1.05489e-05	Relb/Stat3/Irf1/Bcl6/Smad7/Sema4a/Otud5/Malt1/Nfkbiz/Nfkbid/Il18/Ptger4/Rc3h1/Ripk2/Fcer1g
pro9	GO:0002720	positive regulation of cytokine production involved in immune response	15/1907	27/10739	1.05489e-05	H2-M3/Ddx21/Rtn4/Traf6/Il1b/Nr4a3/Malt1/Arid5a/Cd81/Il18/Ticam1/Mapk14/Fcer1g/B2m/H2-T23
pro9	GO:0002262	myeloid cell homeostasis	39/1907	112/10739	1.05764e-05	Sp1/Ncstn/Dnase2a/Stat3/Hmox1/Ampd3/Mertk/Id2/Mthfd1/Hif1a/Smad5/Bcl6/Stat1/Inpp5d/Ptbp3/Prdx1/Kmt2e/Add1/G6pdx/Jam3/Ireb2/Lmo2/Rcor1/Il18/Pik3cd/Inhba/Setd1a/Sh2b3/Zfp36/Foxo3/Zfpm1/Adam17/Mapk14/Hmgb2/Cebpg/Fcer1g/B2m/Mafb/Prmt1
pro9	GO:0033674	positive regulation of kinase activity	81/1907	291/10739	1.10307e-05	Dazap2/Raf1/Pdgfb/Ddx3x/Dlg3/Rac1/Snx9/Stk11/Ranbp2/Mmd/Map3k11/Ralb/Insr/Tgfbr1/Rhoa/Vav2/Csf1/Sash1/Gadd45b/Tab2/Eef1a2/Taok1/Traf4/Map2k3/Psen1/Map3k3/Dlg4/Rgcc/Ptk2/Pak2/Cdkn1a/Map4k3/Map3k2/Csf1r/Slk/Nab2/Map4k4/Epha4/Atp2b4/Nek6/Traf6/Rassf2/Rasgrp1/Il1b/Ptpn1/Src/Il6ra/Pdgfc/Dab1/Camkk2/Kras/Camk1/Cib1/Pak4/Irak1/Adam9/Fgfr1/Csk/Pik3r4/Malt1/Pkd1/Ccnd3/Pkd2/Cab39/Sh3glb1/Cd81/Il18/Ripk2/Ag…
pro9	GO:0002367	cytokine production involved in immune response	21/1907	46/10739	1.12965e-05	Kdelr1/Hmox1/H2-M3/Ddx21/Rtn4/Bcl6/Smad7/Traf6/Il1b/Nr4a3/Malt1/Crlf2/Arid5a/Cd81/Il18/Ticam1/Mapk14/Dennd1b/Fcer1g/B2m/H2-T23
pro9	GO:0045580	regulation of T cell differentiation	27/1907	67/10739	1.18912e-05	Lgals9/Rhoa/Zmiz1/Cd83/H2-M3/Irf1/Pnp/Bcl6/Zeb1/Sos1/Smad7/Rasgrp1/Il1b/Cbfb/Malt1/Zbtb1/Sos2/Nfkbiz/Nfkbid/H2-DMa/Sart1/Il18/Rc3h1/Ripk2/Dicer1/Pik3r6/Zfp608
pro9	GO:0045619	regulation of lymphocyte differentiation	31/1907	82/10739	1.29748e-05	Lgals9/Rhoa/Zmiz1/Cd83/H2-M3/Irf1/Id2/Pnp/Bcl6/Il15ra/Zeb1/Sos1/Smad7/Inpp5d/Rasgrp1/Il1b/Cbfb/Malt1/Zbtb1/Sos2/Nfkbiz/Nfkbid/H2-DMa/Sart1/Il18/Rc3h1/Ripk2/Dicer1/Pik3r6/Zfp608/Atp11c
pro9	GO:0045859	regulation of protein kinase activity	111/1907	430/10739	1.31031e-05	Dazap2/Raf1/Pdgfb/Kat2b/Ddx3x/Dlg3/Snx9/Stk11/Mmd/Map3k11/Ralb/Igf1r/Insr/Apc/Tgfbr1/Rhoa/Csf1/Sash1/Gadd45b/Tab2/Taok1/Traf4/Pmp22/Map2k3/Tnfaip3/Pkib/Dusp6/Psen1/Map3k3/Nf1/Slc9a3r1/Dlg4/Lats2/Rgcc/Ptk2/Pak2/Cdkn1a/Stk38/Map4k3/Map3k2/Csf1r/Gnaq/Slk/Ptprj/Nab2/Map4k4/Epha4/Rgs2/Atp2b4/Nek6/Traf6/Mapk8ip1/Rassf2/Rasgrp1/Il1b/Ptpn1/Src/Il6ra/Pdgfc/Gba/Dab1/Camkk2/Lrp6/Kras/Camk1/Cib1/Pak4/Irak1/A…
pro9	GO:0048732	gland development	66/1907	226/10739	1.34886e-05	Raf1/Pdgfb/Sp1/Stk11/Rps6ka1/Psap/Hmox1/Igf1r/Insr/Apc/Ephb3/Tgfbr1/Csf1/Sec63/Tnfaip3/Lims1/Psen1/Rtn4/Id2/Nf1/Slc9a3r1/Ctc1/Hif1a/Bmpr1a/Ly6e/Man2a1/Twsg1/Smad2/Slc12a2/Rela/Capn1/Ube3a/Nrp1/Creb1/Cflar/Serpine2/Src/Ncoa3/Wls/B4galt1/Plxna1/Lrp6/Fgfr1/Pkd1/Zbtb1/Ctnnd1/Pkd2/Cebpa/Arhgap5/Pml/Jarid2/Irs2/Rbpj/Lats1/Tet2/Zmpste24/Arf6/Pygo2/Orai1/Pbx1/Jun/Kalrn/Gpx1/Ccnd1/Mafb/Zfp703
pro9	GO:0071402	cellular response to lipoprotein particle stimulus	12/1907	19/10739	1.39124e-05	Lpl/Cd68/Abcg1/Npc1/Itgb1/Cd9/Myd88/Cd81/Mylip/Ticam1/Adam17/Fcer1g
pro9	GO:0030100	regulation of endocytosis	58/1907	192/10739	1.4791e-05	Efnb2/Cnn2/Mertk/Sirt2/Abr/Rab5c/Rab21/Appl2/Cbll1/Ankfy1/Pld2/Dlg4/Numb/Arc/Ptk2/Pros1/Il15ra/Syt4/Rock1/Mib1/Ptprj/Cd63/Cd151/Itgb1/Dnm1/Itgav/Il1b/Ptpn1/Src/Ppt1/Add1/Ophn1/Rab27a/Csk/Dnm2/Cbl/Sirpa/Scarb1/Camk1d/Picalm/Lrp1/Scamp5/Ankrd13a/Arf1/Ubqln2/Prkca/Actn4/Rab31/Fcer1g/Arrb2/B2m/Cd2ap/Btbd9/Ano6/Rap1a/Ighm/Prkcg/Synj2bp
pro9	GO:0050715	positive regulation of cytokine secretion	24/1907	57/10739	1.49727e-05	Lgals9/Il17ra/Lpl/Sptbn1/Rgcc/Ifnar1/Aif1/Csf1r/Frmd8/Abl2/Rasgrp1/Il1b/Src/Crlf2/Cd276/Unc93b1/Arid5a/Ptger4/Lrp1/Scamp5/Ripk2/Mbp/Mapk14/Gapdh
pro9	GO:0050817	coagulation	24/1907	57/10739	1.49727e-05	Pdgfb/Mertk/Hps5/Lyst/Psen1/Plek/Gna13/Evl/Pros1/Hps1/Ptprj/Serpine2/Tfpi/Stxbp3/F3/Cd9/Rab27a/Hps4/Sh2b3/Prkca/Fcer1g/Ano6/Thbd/Vkorc1
pro9	GO:0010742	macrophage derived foam cell differentiation	10/1907	14/10739	1.52131e-05	Hbp1/Csf1/Lpl/Nfkbia/Abcg1/Stat1/Soat1/Itgav/Il18/Ep300
pro9	GO:0046777	protein autophosphorylation	52/1907	167/10739	1.60132e-05	Pdgfb/Stk11/Map3k11/Ulk2/Igf1r/Insr/Trim28/Ephb3/Tgfbr1/Mapkapk2/Taok1/Nlk/Mknk2/Map3k3/Sla/Ptk2/Pak2/Brd4/Camk2a/Csf1r/Mark2/Slk/Clk1/Epha4/Abl2/Uhmk1/Nek6/Rassf2/Src/Pdgfc/Epha7/Mknk1/Camkk2/Smg1/Irak1/Fgfr1/Csk/Ctnnd1/Prkx/Wnk1/Rap2c/Prkca/Rap2a/Jun/Mapk14/Camk2b/Stk24/Vrk2/Csnk1g3/Peak1/Csnk2a1/Prkcg
pro9	GO:0009896	positive regulation of catabolic process	87/1907	321/10739	1.62598e-05	Gnai3/Hk2/Mov10/Snx9/Stk11/Ier3/Ralb/Hmox1/Insr/Apc/Pttg1ip/Sirt2/Smurf2/Tnfaip3/Psen1/Tbk1/Mdm2/Rnf185/Sptlc2/Hif1a/Lpcat1/Mapk8/Pabpc1/Myc/Csnk1e/Ptk2/Tfeb/Wac/Rock1/Csnk1a1/Acsl5/Trim8/Arih1/Pip4k2c/Pnpla2/Smad7/Rhbdd1/Pip4k2a/Il1b/Ptpn1/Itch/Gba/Trp53inp1/Plk3/Rnf19b/Zc3hav1/Edem1/Abcd1/Cul4a/Adam9/Herpud1/Wwp2/Sesn3/Flcn/Idua/Tiparp/Cnot6l/Sh3glb1/Tob1/Cd81/Rbm24/Mylip/Edem2/Smurf1/Irs2/Cpeb…
pro9	GO:0030036	actin cytoskeleton organization	108/1907	418/10739	1.64257e-05	Pdgfb/Rac1/Snx9/Cnn2/Sh2b2/Wdr1/Mef2c/Tgfbr1/Rhoa/Trpm2/Taok1/Abr/Myo1c/Crk/Pmp22/Epb41l2/Washc3/Plek/Sptbn1/Pdlim4/Llgl1/Nf1/Slc9a3r1/Evl/Cap2/Ctsl/Rasa1/Rgcc/Myh9/Twf1/Bcl6/Rhoq/Rock1/Aif1/Csf1r/Coro1b/Capn1/Itgb1/Nrp1/Cflar/Actr3/Csrp1/Abl2/Nckap1/Ptpn1/Src/Arhgef2/Tmod1/Epb41l4b/Tln1/Wasf2/Add1/Fscn1/Limk1/Zyx/Arhgap25/Arhgdib/Kras/Cyfip1/Tyrobp/Fchsd2/Cln3/Arhgap17/Ophn1/Gpm6b/Arhgef7/Tpm4/J…
pro9	GO:0060326	cell chemotaxis	39/1907	114/10739	1.69567e-05	Pdgfb/Rac1/Il17ra/Myo9b/Trpm2/Csf1/Crk/Ccl4/Lyst/Lgmn/Akirin1/Aif1/Slc12a2/Coro1b/Ptprj/Nrp1/Il1b/P2rx4/Ptpro/Fgf16/Fgfr1/Jam3/Camk1d/Prex1/Ackr3/S1pr1/Mtus1/Wnk1/Prkca/Adam17/Mapk14/Cklf/Adam10/Hmgb2/Fcer1g/Arrb2/Mospd2/Ano6/Rhog
pro9	GO:0043535	regulation of blood vessel endothelial cell migration	21/1907	47/10739	1.70272e-05	Pdgfb/Sp1/Hmox1/Mef2c/Rhoa/Plcg1/Map2k3/Map3k3/Nf1/Hif1a/Rgcc/Nus1/Nrp1/P2rx4/Cib1/Mecp2/Fgfr1/Ptgs2/Prkca/Adam17/Prcp
pro9	GO:0010634	positive regulation of epithelial cell migration	31/1907	83/10739	1.72292e-05	Pdgfb/Sp1/Gab2/Hmox1/Sash1/Plcg1/Sparc/Map2k3/Rtn4/Map3k3/Hif1a/Lgmn/Capn7/Nus1/Nrp1/Map4k4/Src/Epb41l4b/P2rx4/Cib1/Fgf16/Adam9/Fgfr1/Ptgs2/Grn/Arf6/Prkca/Adam17/Jun/Rhob/Bmpr2
pro9	GO:0072593	reactive oxygen species metabolic process	49/1907	155/10739	1.77829e-05	Gnai3/Pdgfb/Hk2/Acp5/Rac1/Hbp1/Ier3/Stat3/Insr/Ctns/Rhoa/Sirt2/H2-M3/Txnrd1/Hif1a/Cdkn1a/Aif1/Prdx4/Cflar/Atp2b4/Grin1/Il1b/Prdx1/P2rx4/Tyrobp/Gla/Abcd1/G6pdx/Rab27a/Ptgs2/Gnai2/Dnm2/Pkd2/Eef1a1/Sirpa/Il18/Prex1/Ptger4/Tspo/Shc1/Ticam1/Foxo3/Nrros/Mapk14/Abcd2/Trp53/Grb2/Prcp/Gpx1
pro9	GO:0007596	blood coagulation	23/1907	54/10739	1.79185e-05	Pdgfb/Mertk/Hps5/Lyst/Plek/Gna13/Evl/Pros1/Hps1/Ptprj/Serpine2/Tfpi/Stxbp3/F3/Cd9/Rab27a/Hps4/Sh2b3/Prkca/Fcer1g/Ano6/Thbd/Vkorc1
pro9	GO:0010594	regulation of endothelial cell migration	32/1907	87/10739	1.82365e-05	Pdgfb/Sp1/Hmox1/Mef2c/Rhoa/Sash1/Plcg1/Sparc/Map2k3/Map3k3/Nf1/Hif1a/Lgmn/Rgcc/Nus1/Nrp1/Glul/Sema4a/Svbp/P2rx4/Cib1/Fgf16/Mecp2/Fgfr1/Ptgs2/Grn/Prkca/Adam17/Rhob/Prcp/Bmpr2/Synj2bp
pro9	GO:0045665	negative regulation of neuron differentiation	57/1907	189/10739	1.84305e-05	Efnb2/Ifrd1/Ulk2/Ptbp1/Rhoa/Cers2/Tnr/Ctsz/Pmp22/Psen1/Mdm2/Rtn4/Id2/Gfap/Sema4d/Ptprg/Ptk2/Il15ra/Mib1/Slit1/Ube3a/Itgb1/Nrp1/Map4k4/Epha4/Actr3/Gpr37l1/Rab29/Sema6d/Il1b/Sema4a/Epha7/Dab1/Cib1/Xylt1/Mecp2/Ddx6/Ryk/Mylip/Rap1gap2/Rbpj/Lrp1/Arf6/Foxo3/Cdk5r1/Bag5/Pbx1/Adam17/Gsk3a/B2m/H2-K1/Sema3e/Klk8/Syngap1/Ptprz1/H2-D1/Dleu2
pro9	GO:0002293	alpha-beta T cell differentiation involved in immune response	14/1907	25/10739	1.85135e-05	Relb/Stat3/Irf1/Bcl6/Smad7/Sema4a/Otud5/Malt1/Nfkbiz/Nfkbid/Il18/Ptger4/Rc3h1/Ripk2
pro9	GO:0002294	CD4-positive, alpha-beta T cell differentiation involved in immune response	14/1907	25/10739	1.85135e-05	Relb/Stat3/Irf1/Bcl6/Smad7/Sema4a/Otud5/Malt1/Nfkbiz/Nfkbid/Il18/Ptger4/Rc3h1/Ripk2
pro9	GO:0042093	T-helper cell differentiation	14/1907	25/10739	1.85135e-05	Relb/Stat3/Irf1/Bcl6/Smad7/Sema4a/Otud5/Malt1/Nfkbiz/Nfkbid/Il18/Ptger4/Rc3h1/Ripk2
pro9	GO:0043367	CD4-positive, alpha-beta T cell differentiation	16/1907	31/10739	1.85901e-05	Relb/Stat3/Cd83/Irf1/Bcl6/Smad7/Sema4a/Otud5/Cbfb/Malt1/Nfkbiz/Nfkbid/Il18/Ptger4/Rc3h1/Ripk2
pro9	GO:0045860	positive regulation of protein kinase activity	75/1907	268/10739	1.88957e-05	Dazap2/Raf1/Pdgfb/Ddx3x/Dlg3/Snx9/Stk11/Mmd/Map3k11/Ralb/Insr/Tgfbr1/Rhoa/Csf1/Sash1/Gadd45b/Tab2/Taok1/Traf4/Map2k3/Psen1/Map3k3/Dlg4/Rgcc/Ptk2/Pak2/Cdkn1a/Map4k3/Map3k2/Csf1r/Slk/Nab2/Map4k4/Epha4/Atp2b4/Nek6/Traf6/Rassf2/Rasgrp1/Il1b/Ptpn1/Src/Il6ra/Pdgfc/Dab1/Camkk2/Kras/Camk1/Cib1/Pak4/Irak1/Adam9/Fgfr1/Csk/Malt1/Pkd1/Ccnd3/Pkd2/Cab39/Cd81/Il18/Ripk2/Agrn/Shc1/Pik3r6/Cdk5r1/Grm5/Adam17/Traf7…
pro9	GO:0045582	positive regulation of T cell differentiation	20/1907	44/10739	1.97458e-05	Lgals9/Rhoa/Zmiz1/Cd83/H2-M3/Irf1/Pnp/Bcl6/Rasgrp1/Il1b/Cbfb/Malt1/Zbtb1/Nfkbiz/Nfkbid/H2-DMa/Sart1/Il18/Ripk2/Pik3r6
pro9	GO:0097530	granulocyte migration	20/1907	44/10739	1.97458e-05	Rac1/Il17ra/Wdr1/Csf1/Ccl4/Rtn4/Akirin1/Ptprj/Il1b/Jam3/Myd88/Sirpa/Camk1d/Prex1/Ptger4/Prkca/Mapk14/Cklf/Fcer1g/Mospd2
pro9	GO:0030162	regulation of proteolysis	105/1907	406/10739	2.05819e-05	Gna12/Ddx3x/Snx9/Dlgap1/Rps6ka1/Stat3/Cstb/Rhoa/Ctsd/Sirt2/Ctsz/Cr1l/Plgrkt/Timp2/Psen1/Mdm2/Fbxw11/Rnf185/Rffl/Lgmn/Traf3/Mapk8/Psme1/Myc/Csnk1e/Myh9/Ptk2/Pak2/Usp25/Wac/Csnk1a1/Arih1/Ube3a/Xiap/Smad7/Cflar/Pdcl3/Stat1/Rhbdd1/Epha4/Serpine2/Grin1/Tfpi/Il1b/Cst3/Itch/Src/Efna3/Gba/F3/Bcl10/Ube2j1/Epha7/Akirin2/Plk3/Rnf19b/Casp9/Diablo/Edem1/Cln3/Ophn1/Rps6ka3/Adam9/N4bp1/Herpud1/Smarcc1/Ptgs2/Pkd…
pro9	GO:0031331	positive regulation of cellular catabolic process	75/1907	269/10739	2.17412e-05	Gnai3/Hk2/Mov10/Snx9/Stk11/Ralb/Hmox1/Insr/Pttg1ip/Sirt2/Tnfaip3/Psen1/Tbk1/Mdm2/Rnf185/Sptlc2/Hif1a/Mapk8/Pabpc1/Myc/Csnk1e/Ptk2/Tfeb/Wac/Rock1/Csnk1a1/Acsl5/Trim8/Arih1/Pip4k2c/Pnpla2/Smad7/Pip4k2a/Il1b/Ptpn1/Itch/Gba/Trp53inp1/Plk3/Rnf19b/Zc3hav1/Edem1/Abcd1/Adam9/Herpud1/Sesn3/Flcn/Cnot6l/Sh3glb1/Tob1/Cd81/Rbm24/Edem2/Smurf1/Irs2/Cpeb3/Fbxl5/Lrp1/Rc3h1/Ripk2/Zfp36/Irgm1/Ticam1/Socs4/Foxo3/Smc…
pro9	GO:0048872	homeostasis of number of cells	57/1907	190/10739	2.18589e-05	Sp1/Rac1/Kmt2a/Ncstn/Dnase2a/Stat3/Sh2b2/Hmox1/Mef2c/Ampd3/Mertk/Csf1/Tnfaip3/Id2/Mthfd1/Hif1a/Smad5/Bcl6/Sos1/Lipa/Stat1/Inpp5d/Rassf2/Skil/Bcl10/Ptbp3/Prdx1/Kmt2e/Add1/Kras/G6pdx/Jam3/Ireb2/Lmo2/Sos2/Rcor1/Il18/Pik3cd/Rc3h1/Ildr2/Tet2/Inhba/Setd1a/Sh2b3/Zfp36/Foxo3/Zfpm1/Adam17/Mapk14/Hmgb2/Cebpg/Pkn1/Fcer1g/B2m/Zbtb18/Mafb/Prmt1
pro9	GO:0048871	multicellular organismal homeostasis	70/1907	247/10739	2.26275e-05	Tfe3/Acp5/Akr1b3/Rac1/Kmt2a/Stk11/Stat3/Igf1r/Ampd3/Apc/Trpm2/Csf1/Kdm6b/Slc22a5/Poc1b/Appl2/Nf1/Gcnt2/Lpcat1/Csf1r/Lipa/Itgb1/Acadl/Inpp5d/Cln8/Adipor1/Itgav/Traf6/Il1b/Car2/Src/Dram2/Hadh/Pdgfc/Gba/Decr1/Nr4a3/Ugcg/Add1/Adipor2/Lrp6/Kras/Crtc3/Tpp1/Tle3/Csk/Ptgs2/Flcn/Idua/Ucp2/Oma1/Ankrd11/Mex3c/Plcl1/Ctss/Plcl2/Rbpj/Il18/Ptger4/Ildr2/Atf4/Tmem64/S1pr1/Prkaa1/Prkca/Adam17/Prcp/Btbd9/Gpx1/Arrdc3
pro9	GO:0034103	regulation of tissue remodeling	19/1907	41/10739	2.26502e-05	Tmbim1/Abr/Nf1/Rock1/Csf1r/Inpp5d/Itgav/Car2/B4galt1/Lrp6/Csk/Idua/Pml/Il18/Ptger4/Tmem64/S1pr1/Prkca/Trp53
pro9	GO:0014013	regulation of gliogenesis	32/1907	88/10739	2.38393e-05	Wdr1/Csf1/Sirt2/Cers2/Pmp22/Rtn4/Id2/Nf1/Gfap/Il6st/Myc/Ptk2/Tnfrsf21/Rela/Creb1/Epha4/Serpine2/Actr3/Gpr37l1/Grin1/Ptpra/Il1b/Dab1/Ski/P2rx4/Mecp2/C1qa/Lrp1/Dicer1/Tspo/Qk/Ptprz1
pro9	GO:0001501	skeletal system development	73/1907	261/10739	2.4819e-05	Sp1/Acp5/Acp2/Nab1/Bcan/Mef2c/Tgfbr1/Rhoa/Sparc/Psen1/Sgpl1/Ctc1/Hif1a/Trip11/Sema4d/Smad5/Hexb/Bmpr1a/Bmp1/Nipbl/Myc/Zeb1/Smad2/Gnaq/Rela/Hexa/Nab2/Pip4k2a/Rassf2/Src/Serp1/Pdgfc/Tmem38b/Wasf2/Ski/Lrp6/Tyrobp/Xylt1/Fgfr1/Smad1/Ppib/Csrnp1/Ryk/Chsy1/Pkd1/Idua/Foxn3/Tiparp/Ankrd11/Etl4/Mex3c/Arid5a/Asxl2/Ptger4/Fbxw4/Chd7/Dicer1/Sh2b3/Zmpste24/Tapt1/Zfpm1/Prkca/Pbx1/Mapk14/Ep300/Abi1/Mbtd1/Trp53/S…
pro9	GO:0030029	actin filament-based process	118/1907	469/10739	2.4934e-05	Pdgfb/Rac1/Snx9/Sri/Cnn2/Myo9b/Sh2b2/Wdr1/Mef2c/Tgfbr1/Rhoa/Trpm2/Taok1/Abr/Myo1c/Crk/Pmp22/Epb41l2/Washc3/Plek/Sptbn1/Pdlim4/Llgl1/Nf1/Slc9a3r1/Evl/Cap2/Ctsl/Rasa1/Rgcc/Myh9/Twf1/Bcl6/Rhoq/Rock1/Aif1/Csf1r/Coro1b/Capn1/Itgb1/Nrp1/Cflar/Actr3/Csrp1/Srgap2/Abl2/Nckap1/Ptpn1/Src/Arhgef2/Tmod1/Epb41l4b/Tln1/Wasf2/Add1/Fscn1/Limk1/Zyx/Arhgap25/Arhgdib/Kras/Cyfip1/Tyrobp/Fchsd2/Cln3/Myo7a/Arhgap17/Oph…
pro9	GO:0007599	hemostasis	23/1907	55/10739	2.5667e-05	Pdgfb/Mertk/Hps5/Lyst/Plek/Gna13/Evl/Pros1/Hps1/Ptprj/Serpine2/Tfpi/Stxbp3/F3/Cd9/Rab27a/Hps4/Sh2b3/Prkca/Fcer1g/Ano6/Thbd/Vkorc1
pro9	GO:0031098	stress-activated protein kinase signaling cascade	53/1907	174/10739	2.64344e-05	Akr1b3/Map3k11/Igf1r/Nr2c2/Rhoa/Sash1/Gadd45b/Mapkapk2/Nbr1/Taok1/Traf4/Map2k3/Map3k3/Per1/Zmynd11/Ccdc88c/Mapk8/Ptk2/Pak2/Pja2/Map4k3/Map3k2/Slk/Map4k4/Epha4/Nek6/Traf6/Mapk8ip1/Rassf2/Rasgrp1/Il1b/Ptpn1/Itch/Prdx1/Pak4/Irak1/Myd88/Arl6ip5/Sirpa/Kat7/Ptger4/Ripk2/Aida/Zmpste24/Zfp36/Mapk10/Cdc42se1/Rell1/Rap2a/Mapk14/Hipk2/Stk24/Prmt1
pro9	GO:0044242	cellular lipid catabolic process	39/1907	116/10739	2.67042e-05	Gm2a/Abhd3/Crot/Psap/Sirt2/Lpl/Plcg1/Smpdl3a/Sgpl1/Pld2/Galc/Eci2/Hexb/Naga/Eci1/Acsl5/Hexa/Echs1/Pnpla2/Acadl/Dbi/Hadh/Gba/Decr1/Acox3/Acer3/Gla/Abcd1/Asah1/Pla2g15/Abhd12/Dagla/Acaa2/Scarb1/Irs2/Daglb/Lrp1/Abcd2/Hadhb
pro9	GO:0051347	positive regulation of transferase activity	92/1907	348/10739	2.70262e-05	Dazap2/Raf1/Pdgfb/Ddx3x/Dlg3/Rac1/Snx9/Stk11/Ranbp2/Mmd/Map3k11/Ralb/Insr/Tgfbr1/Rhoa/Vav2/Csf1/Sash1/Gadd45b/Tab2/Eef1a2/Taok1/Traf4/Map2k3/Pkib/Psen1/Map3k3/Dlg4/Serinc5/Rgcc/Myc/Ptk2/Pak2/Cdkn1a/Serinc2/Map4k3/Map3k2/Csf1r/Slk/Nab2/Map4k4/Epha4/Nek7/Atp2b4/Nek6/Traf6/Rassf2/Rasgrp1/Il1b/Ptpn1/Src/Il6ra/Pdgfc/Dab1/Camkk2/Kras/Camk1/Cib1/Pak4/Irak1/Adam9/Fgfr1/Csk/Pik3r4/Malt1/Pkd1/Rfc3/Ccnd3/Pk…
pro9	GO:0032755	positive regulation of interleukin-6 production	17/1907	35/10739	2.85291e-05	Lgals9/Stat3/Lpl/Aif1/Traf6/Il1b/Il6ra/Arhgef2/Akirin2/Tyrobp/Myd88/Unc93b1/Arid5a/Ripk2/Mbp/Ticam1/Fcer1g
pro9	GO:0030149	sphingolipid catabolic process	12/1907	20/10739	2.91555e-05	Gm2a/Psap/Smpdl3a/Sgpl1/Galc/Hexb/Naga/Hexa/Gba/Acer3/Gla/Asah1
pro9	GO:0046466	membrane lipid catabolic process	12/1907	20/10739	2.91555e-05	Gm2a/Psap/Smpdl3a/Sgpl1/Galc/Hexb/Naga/Hexa/Gba/Acer3/Gla/Asah1
pro9	GO:0097191	extrinsic apoptotic signaling pathway	45/1907	141/10739	2.96407e-05	Raf1/Ddx3x/Hmox1/Tmbim1/Tgfbr1/Hipk1/Gabarap/Tnfaip3/Mknk2/Rffl/Nf1/Sgpp1/Zmynd11/Itm2b/Pak2/Tnfrsf12a/Rela/Acsl5/Nrp1/Sgk3/Cflar/Acvr1/Itgav/Itga6/Il1b/Src/Skil/Gclm/Bcl10/Mknk1/Eya3/Casp2/Fgfr1/Tradd/Pml/Mcl1/Il18/Sgms1/Inhba/Pik3r1/Foxo3/Hmgb2/Gsk3a/Gpx1/Sort1
pro9	GO:0032675	regulation of interleukin-6 production	24/1907	59/10739	2.98893e-05	Lgals9/Stat3/Lpl/Mapkapk2/Tnfaip3/Aif1/Inpp5d/Traf6/Il1b/Il6ra/Gba/Arhgef2/Akirin2/Tyrobp/Csk/Myd88/Unc93b1/Arid5a/Sirpa/Ripk2/Mbp/Ticam1/Fcer1g/Arrb2
pro9	GO:0099024	plasma membrane invagination	16/1907	32/10739	3.10751e-05	Rac1/Snx9/Rhoa/Abca1/Appl2/Myh9/Aif1/Arhgap25/Sirpa/Arhgap12/Snx18/Arf1/Rab31/Fcer1g/Ano6/Ighm
pro9	GO:0001911	negative regulation of leukocyte mediated cytotoxicity	8/1907	10/10739	3.12307e-05	Lgals9/H2-M3/Crk/Tap2/Tap1/Serpinb9/Arrb2/H2-T23
pro9	GO:0007272	ensheathment of neurons	33/1907	93/10739	3.19328e-05	Nab1/Ncstn/Psap/Sirt2/Xk/B4galt5/Pmp22/Nf1/Galc/Hexb/Serinc5/Tnfrsf21/Mal2/Hexa/Nab2/Pikfyve/Atrn/Tspan2/Ski/Cd9/Acer3/Abcd1/Plp1/Jam3/S100b/Myo5a/Dicer1/Mbp/Zfp24/Abcd2/Qk/Klk8/Ptprz1
pro9	GO:0008366	axon ensheathment	33/1907	93/10739	3.19328e-05	Nab1/Ncstn/Psap/Sirt2/Xk/B4galt5/Pmp22/Nf1/Galc/Hexb/Serinc5/Tnfrsf21/Mal2/Hexa/Nab2/Pikfyve/Atrn/Tspan2/Ski/Cd9/Acer3/Abcd1/Plp1/Jam3/S100b/Myo5a/Dicer1/Mbp/Zfp24/Abcd2/Qk/Klk8/Ptprz1
pro9	GO:0042552	myelination	33/1907	93/10739	3.19328e-05	Nab1/Ncstn/Psap/Sirt2/Xk/B4galt5/Pmp22/Nf1/Galc/Hexb/Serinc5/Tnfrsf21/Mal2/Hexa/Nab2/Pikfyve/Atrn/Tspan2/Ski/Cd9/Acer3/Abcd1/Plp1/Jam3/S100b/Myo5a/Dicer1/Mbp/Zfp24/Abcd2/Qk/Klk8/Ptprz1
pro9	GO:0045807	positive regulation of endocytosis	36/1907	105/10739	3.34711e-05	Mertk/Abr/Rab21/Appl2/Cbll1/Ankfy1/Pld2/Ptk2/Pros1/Il15ra/Mib1/Ptprj/Cd63/Cd151/Itgb1/Dnm1/Il1b/Ppt1/Add1/Rab27a/Dnm2/Cbl/Sirpa/Camk1d/Picalm/Lrp1/Arf1/Actn4/Rab31/Fcer1g/Arrb2/B2m/Ano6/Rap1a/Ighm/Synj2bp
pro9	GO:0032635	interleukin-6 production	25/1907	63/10739	3.38882e-05	Lgals9/Stat3/Lpl/Mapkapk2/Tnfaip3/Aif1/Inpp5d/Traf6/Il1b/Il6ra/Gba/Arhgef2/Akirin2/Tyrobp/Csk/Myd88/Unc93b1/Arid5a/Sirpa/Il18/Ripk2/Mbp/Ticam1/Fcer1g/Arrb2
pro9	GO:0048145	regulation of fibroblast proliferation	25/1907	63/10739	3.38882e-05	Pdgfb/Emd/Cdk4/Zmiz1/Wnt2/Nf1/Ctc1/Rasa1/Myc/Cdkn1a/Fth1/Creb1/Cdc73/Pdgfc/Trp53inp1/Ski/Fosl2/Rasgrf1/Pml/Kmt2c/Fndc3b/Zmpste24/Jun/Trp53/Ptprz1
pro9	GO:0018105	peptidyl-serine phosphorylation	60/1907	206/10739	3.57182e-05	Raf1/Pdgfb/Stk38l/Tgfbr1/Mapkapk2/Nlk/Sgk1/Tbk1/Mknk2/Mapk8/Lats2/Csnk1e/Pak2/Stk38/Rock1/Csnk1a1/Camk2a/Mark2/Smad7/Sgk3/Clk1/Cnot9/Atp2b4/Uhmk1/Nek6/Rassf2/Src/Dclk2/Mknk1/Camk1/Smg1/Ptgs2/Dclk3/Pkd1/Prkx/Fnip1/Cab39/Plcl1/Plcl2/Lats1/Ppp1r15a/Ripk2/Sbk1/Wnk1/Cdk5r1/Rictor/Prkaa1/Prkca/Mapk14/Gsk3a/Pkn1/Camk2b/Arrb2/Fnip2/Hipk2/Vrk2/Nck2/Csnk1g3/Csnk2a1/Prkcg
pro9	GO:0090077	foam cell differentiation	10/1907	15/10739	3.83498e-05	Hbp1/Csf1/Lpl/Nfkbia/Abcg1/Stat1/Soat1/Itgav/Il18/Ep300
pro9	GO:0070848	response to growth factor	95/1907	365/10739	3.88421e-05	Raf1/Pdgfb/Emd/Stk11/Igf1r/Insr/Mef2c/Snx6/Tpr/Tgfbr1/Elk1/Sirt2/Mapkapk2/Plcg1/Nlk/Myo1c/Crk/Smurf2/Sparc/Map2k3/Appl2/Ddx5/Fut8/Hif1a/Lgmn/Gcnt2/Smad5/Rasa1/Bmpr1a/Ptk2/Nus1/Twsg1/Zeb1/Sos1/Rock1/Ldlrad4/Smad2/Coro1b/Rela/Cd63/Nrp1/Smad7/Creb1/Cflar/Actr3/Acvr1/Creb3l1/Usp8/Ptpn1/Src/Skil/Nfkb1/Cpne3/Ptpn12/Ski/Zyx/Cyfip1/Cib1/Usp9x/Fgf16/Adam9/Fgfr1/Smad1/Ireb2/Flcn/Dnm2/Cbl/Pml/Sh3glb1/Spry1/…
pro9	GO:0010324	membrane invagination	18/1907	39/10739	3.97536e-05	Rac1/Snx9/Rhoa/Abca1/Appl2/Myh9/Aif1/Arhgap25/Sirpa/Smurf1/Arhgap12/Fcho2/Snx18/Arf1/Rab31/Fcer1g/Ano6/Ighm
pro9	GO:0090659	walking behavior	18/1907	39/10739	3.97536e-05	Psap/Ctns/Pmp22/Agtpbp1/Scn8a/Npc1/Hexa/Epha4/Cln8/Abl2/Dab1/Abhd12/Idua/Cacna1a/Chd7/Zmpste24/Arrb2/Hipk2
pro9	GO:0050663	cytokine secretion	32/1907	90/10739	3.99775e-05	Lgals9/Il17ra/Abca1/Lpl/Tnfaip3/Sptbn1/Rgcc/Ifnar1/Tnfrsf21/Aif1/Csf1r/Frmd8/Abl2/Itgav/Rasgrp1/Il1b/Src/Rnf19b/Otud5/Crlf2/Cd276/Unc93b1/Pml/Arid5a/Rbpj/Ptger4/Lrp1/Scamp5/Ripk2/Mbp/Mapk14/Gapdh
pro9	GO:0002761	regulation of myeloid leukocyte differentiation	25/1907	64/10739	4.6331e-05	Tfe3/Apc/Csf1/Id2/Nf1/Myc/Csf1r/Creb1/Inpp5d/Traf6/Rassf2/Car2/Tyrobp/Cul4a/Mitf/C1qc/Klf10/Asxl2/Pik3r1/Tmem64/Tob2/Zfpm1/Prkca/Jun/Mafb
pro9	GO:0048144	fibroblast proliferation	25/1907	64/10739	4.6331e-05	Pdgfb/Emd/Cdk4/Zmiz1/Wnt2/Nf1/Ctc1/Rasa1/Myc/Cdkn1a/Fth1/Creb1/Cdc73/Pdgfc/Trp53inp1/Ski/Fosl2/Rasgrf1/Pml/Kmt2c/Fndc3b/Zmpste24/Jun/Trp53/Ptprz1
pro9	GO:0050730	regulation of peptidyl-tyrosine phosphorylation	43/1907	135/10739	4.65538e-05	Pdgfb/Dlg3/Stk11/Irf1/Psen1/Dlg4/Sema4d/Rasa1/Il6st/Pak2/Ifnar1/Csf1r/Ptprj/Itgb1/Nrp1/Pdcl3/Epha4/Ptpn1/Src/Il6ra/Pdgfc/Arhgef2/Epha7/Ctnnd1/Cbl/Cd81/Il18/Ptger4/Ripk2/Agrn/Sh2b3/Socs4/Grm5/Rap2c/Rictor/Prkca/Adam17/Cntn1/Fam72a/Trp53/Arrb2/Ptprz1/Ighm
pro9	GO:0002369	T cell cytokine production	11/1907	18/10739	5.02006e-05	Kdelr1/Smad7/Traf6/Il1b/Malt1/Crlf2/Arid5a/Cd81/Il18/Dennd1b/B2m
pro9	GO:0002687	positive regulation of leukocyte migration	23/1907	57/10739	5.07338e-05	Lgals9/Rac1/Rhoa/Csf1/Ccl4/Med23/Rtn4/Lgmn/Akirin1/Aif1/Capn1/Ptprj/Il1b/P2rx4/Camk1d/Ptger4/Wnk1/Adam17/Mapk14/Adam10/Trp53/Mospd2/Ano6
pro9	GO:0006643	membrane lipid metabolic process	39/1907	119/10739	5.11223e-05	Gm2a/Psap/B4galnt1/Cers2/Serinc3/B4galt5/Smpdl3a/Sgpl1/Galc/Sptlc2/Sgpp1/Hexb/Col4a3bp/Serinc5/Naga/Serinc2/Hexa/Ormdl2/Cln8/Cers6/Gba/Ugcg/Pigo/Cln3/Acer3/Pgap2/Gla/Asah1/Pla2g15/Elovl5/Aldh5a1/Pigu/Sgms1/Pigv/Sptssa/Pigz/Pigm/St6galnac3/Pign
pro9	GO:0042493	response to drug	119/1907	481/10739	5.13113e-05	Pdgfb/Akr1b3/Kmt2a/Crot/Psap/Slc1a2/Hmox1/Igf1r/Mef2c/Cdk4/Rhoa/Trpm2/Crk/Kdm6b/Ccl4/Lyst/Tnfaip3/Ppp1r12a/Psen1/Slc36a1/Rtn4/Pld2/Dlg4/Nfkbia/Mtr/Adcy2/Rasa1/Erbin/Mapk8/Ppp2r2a/Ywhaz/Myc/Fbxo32/Pde1b/Ly6e/Tmbim6/Syt4/Npc1/Gabbr1/Rela/Capn1/Ube3a/Creb1/Cflar/Stat1/Cln8/Lct/Rgs2/Gpr37l1/Atp2b4/Grin1/Itgav/Il1b/Car2/Src/Kpna4/Hadh/Casp6/Gba/Arhgef2/Gclm/Nfkb1/Trp53inp1/Nr4a3/Tmem38b/Casp9/Sdf4/P2r…
pro9	GO:0032760	positive regulation of tumor necrosis factor production	19/1907	43/10739	5.16282e-05	Lgals9/Lpl/Mapkapk2/Ccl4/Frmd8/Ptprj/Ly96/Rasgrp1/Arhgef2/Tyrobp/Myd88/Arid5a/Il18/Ripk2/Pik3r1/Ticam1/Fcer1g/H2-T23/Arfgef2
pro9	GO:1903557	positive regulation of tumor necrosis factor superfamily cytokine production	19/1907	43/10739	5.16282e-05	Lgals9/Lpl/Mapkapk2/Ccl4/Frmd8/Ptprj/Ly96/Rasgrp1/Arhgef2/Tyrobp/Myd88/Arid5a/Il18/Ripk2/Pik3r1/Ticam1/Fcer1g/H2-T23/Arfgef2
pro9	GO:0071900	regulation of protein serine/threonine kinase activity	72/1907	262/10739	5.27894e-05	Dazap2/Raf1/Pdgfb/Kat2b/Ddx3x/Stk11/Map3k11/Ralb/Igf1r/Insr/Apc/Tgfbr1/Rhoa/Sash1/Gadd45b/Taok1/Pmp22/Map2k3/Tnfaip3/Pkib/Dusp6/Psen1/Nf1/Lats2/Rgcc/Cdkn1a/Stk38/Csf1r/Ptprj/Epha4/Rgs2/Atp2b4/Traf6/Mapk8ip1/Rasgrp1/Il1b/Ptpn1/Src/Pdgfc/Gba/Lrp6/Kras/Camk1/Cib1/Irak1/Adam9/Fgfr1/Csk/Pkd1/Cnppd1/Ccnd3/Pkd2/Cab39/Spry1/Cd81/Dusp8/Lats1/Ripk2/Sh2b3/Shc1/Aida/Spred2/Pik3r6/Grm5/Prkca/Adam17/Traf7/Ccni…
pro9	GO:0043536	positive regulation of blood vessel endothelial cell migration	15/1907	30/10739	5.50598e-05	Pdgfb/Sp1/Hmox1/Plcg1/Map2k3/Map3k3/Hif1a/Nus1/Nrp1/P2rx4/Cib1/Fgfr1/Ptgs2/Prkca/Adam17
pro9	GO:0002704	negative regulation of leukocyte mediated immunity	12/1907	21/10739	5.70405e-05	Lgals9/Hmox1/H2-M3/Abr/Crk/Bcl6/Tap2/Smad7/Tap1/Serpinb9/Arrb2/H2-T23
pro9	GO:0002285	lymphocyte activation involved in immune response	28/1907	76/10739	5.77742e-05	Icosl/Lgals9/Paxip1/Relb/Stat3/H2-M3/Irf1/Tnfaip3/Psen1/Bcl6/Smad7/Sema4a/Otud5/Lamp1/Ap1g1/Rab27a/Malt1/Nfkbiz/Nfkbid/Cd81/Plcl2/Il18/Ptger4/Rc3h1/Ripk2/Lgals8/Fcer1g/Trp53
pro9	GO:0032680	regulation of tumor necrosis factor production	28/1907	76/10739	5.77742e-05	Lgals9/Acp5/Lpl/Mapkapk2/Ccl4/Tnfaip3/Frmd8/Ptprj/Ly96/Rasgrp1/Arhgef2/Ube2j1/Tyrobp/Myd88/Arid5a/Sirpa/Il18/Ptger4/Ripk2/Dicer1/Pik3r1/Tspo/Zfp36/Ticam1/Fcer1g/Arrb2/H2-T23/Arfgef2
pro9	GO:1903555	regulation of tumor necrosis factor superfamily cytokine production	28/1907	76/10739	5.77742e-05	Lgals9/Acp5/Lpl/Mapkapk2/Ccl4/Tnfaip3/Frmd8/Ptprj/Ly96/Rasgrp1/Arhgef2/Ube2j1/Tyrobp/Myd88/Arid5a/Sirpa/Il18/Ptger4/Ripk2/Dicer1/Pik3r1/Tspo/Zfp36/Ticam1/Fcer1g/Arrb2/H2-T23/Arfgef2
pro9	GO:0050818	regulation of coagulation	14/1907	27/10739	5.83617e-05	Pdgfb/Psen1/Plek/Pros1/Ptprj/Serpine2/Tfpi/Cd9/Sh2b3/Prkca/Fcer1g/Ano6/Thbd/Vkorc1
pro9	GO:0030193	regulation of blood coagulation	13/1907	24/10739	5.93957e-05	Pdgfb/Plek/Pros1/Ptprj/Serpine2/Tfpi/Cd9/Sh2b3/Prkca/Fcer1g/Ano6/Thbd/Vkorc1
pro9	GO:1900046	regulation of hemostasis	13/1907	24/10739	5.93957e-05	Pdgfb/Plek/Pros1/Ptprj/Serpine2/Tfpi/Cd9/Sh2b3/Prkca/Fcer1g/Ano6/Thbd/Vkorc1
pro9	GO:0045670	regulation of osteoclast differentiation	18/1907	40/10739	6.03633e-05	Tfe3/Apc/Csf1/Nf1/Csf1r/Creb1/Inpp5d/Traf6/Rassf2/Car2/Tyrobp/Mitf/Klf10/Asxl2/Pik3r1/Tmem64/Tob2/Mafb
pro9	GO:1901224	positive regulation of NIK/NF-kappaB signaling	18/1907	40/10739	6.03633e-05	Nfat5/Rhoa/Sash1/Traf4/Lims1/Rela/Traf6/Il1b/Ago3/Irak1/Nr3c2/Tradd/Malt1/Il18/Rc3h1/Ago1/Actn4/Ep300
pro9	GO:0030595	leukocyte chemotaxis	29/1907	80/10739	6.04897e-05	Pdgfb/Rac1/Il17ra/Myo9b/Trpm2/Csf1/Ccl4/Lyst/Lgmn/Akirin1/Aif1/Slc12a2/Ptprj/Il1b/Ptpro/Jam3/Camk1d/Prex1/S1pr1/Mtus1/Wnk1/Prkca/Adam17/Mapk14/Cklf/Adam10/Fcer1g/Mospd2/Ano6
pro9	GO:0071363	cellular response to growth factor stimulus	92/1907	355/10739	6.09563e-05	Raf1/Pdgfb/Emd/Stk11/Igf1r/Insr/Mef2c/Snx6/Tgfbr1/Sirt2/Mapkapk2/Plcg1/Nlk/Myo1c/Crk/Smurf2/Sparc/Map2k3/Appl2/Ddx5/Fut8/Hif1a/Lgmn/Gcnt2/Smad5/Rasa1/Bmpr1a/Ptk2/Nus1/Twsg1/Zeb1/Sos1/Ldlrad4/Smad2/Coro1b/Rela/Cd63/Nrp1/Smad7/Creb1/Cflar/Actr3/Acvr1/Creb3l1/Usp8/Ptpn1/Src/Skil/Nfkb1/Cpne3/Ptpn12/Ski/Zyx/Cyfip1/Cib1/Usp9x/Fgf16/Adam9/Fgfr1/Smad1/Ireb2/Flcn/Dnm2/Cbl/Pml/Sh3glb1/Spry1/Tob1/Eef1a1/Pme…
pro9	GO:1990776	response to angiotensin	9/1907	13/10739	6.19052e-05	Igf1r/Rock1/Camk2a/Rela/Capn1/Car2/Src/Ahcyl1/Nfkb1
pro9	GO:1903426	regulation of reactive oxygen species biosynthetic process	25/1907	65/10739	6.27295e-05	Acp5/Rac1/Hbp1/Stat3/Insr/Ctns/Rhoa/H2-M3/Aif1/Cflar/Atp2b4/Grin1/Il1b/Gla/Abcd1/Rab27a/Ptgs2/Dnm2/Pkd2/Eef1a1/Sirpa/Tspo/Ticam1/Foxo3/Abcd2
pro9	GO:0052547	regulation of peptidase activity	54/1907	184/10739	6.89243e-05	Ddx3x/Rps6ka1/Stat3/Cstb/Rhoa/Ctsd/Timp2/Mdm2/Rffl/Lgmn/Psme1/Myc/Pak2/Xiap/Cflar/Stat1/Epha4/Serpine2/Grin1/Tfpi/Cst3/Src/Efna3/F3/Bcl10/Epha7/Akirin2/Casp9/Diablo/Rps6ka3/Herpud1/Ptgs2/St18/Grn/Arl6ip5/Fnip1/Rps27l/Pml/Dap/Picalm/Ripk2/Serpina3g/Mbp/Serpinb9/Mapk14/Mgmt/Ep300/Gapdh/Arrb2/Gpx1/Tank/Ubxn1/Csnk2a1/Psme2
pro9	GO:0007628	adult walking behavior	17/1907	37/10739	6.98111e-05	Ctns/Pmp22/Agtpbp1/Scn8a/Npc1/Hexa/Epha4/Cln8/Abl2/Dab1/Abhd12/Idua/Cacna1a/Chd7/Zmpste24/Arrb2/Hipk2
pro9	GO:0042330	taxis	77/1907	287/10739	7.10097e-05	Pdgfb/Lgals9/Efnb2/Rac1/Il17ra/Myo9b/Ephb3/Rhoa/Trpm2/Csf1/Plgrkt/Crk/Lsp1/Ccl4/Lyst/Id2/Lgmn/Evl/Sema4d/Akirin1/Aif1/Slc12a2/Csf1r/Coro1b/Slit1/Ptprj/Nrp1/Creb1/Epha4/Itgav/Sema6d/Il1b/Efna3/Sema4a/Epha7/Nr4a3/P2rx4/Plxna4/Plxna1/Ptpro/Cyfip1/Fgf16/Fgfr1/Jam3/Nptn/Ryk/Zswim6/Tbr1/Zswim4/Plxnb2/Camk1d/Prex1/Pik3cd/Lrp1/Agrn/Ackr3/S1pr1/Mtus1/Wnk1/Cdk5r1/Prkca/Adam17/Mapk14/Cklf/Adam10/Hmgb2/Ep300…
pro9	GO:0009615	response to virus	41/1907	129/10739	7.31358e-05	Ddx3x/Lgals9/Serinc3/Irf1/Lyst/Ifngr1/Ddx21/Tbk1/Pum2/Sec14l1/Zmynd11/Traf3/Serinc5/Ifnar1/Ifnar2/Ivns1abp/Riok3/Stat1/Xpr1/Il1b/Itch/Samhd1/Ago3/Oasl2/Zc3hav1/Irf2/Myd88/Elmod2/Unc93b1/Pml/Stat2/Hnrnpul1/Dicer1/Zmpste24/Bst2/Ticam1/Arf1/Dtx3l/Mapk14/Ddx17/Lgals8
pro9	GO:0050851	antigen receptor-mediated signaling pathway	28/1907	77/10739	7.55985e-05	Icosl/Stk11/Sh2b2/Mef2c/Plcg1/Psen1/Tnfrsf21/Rela/Ptprj/Rab29/Traf6/Bcl10/Sppl3/Usp9x/Malt1/Nfkbiz/Cd276/Elf1/Nfkbid/Cd81/Plcl2/Rftn1/Rc3h1/Ripk2/Wnk1/Dennd1b/Nectin2/Ighm
pro9	GO:0000082	G1/S transition of mitotic cell cycle	39/1907	121/10739	7.72439e-05	Ddx3x/Cdk4/Crlf3/Mdm2/Id2/Klf11/Lats2/Rgcc/Psme1/Cdkn1a/Brd4/Aif1/Camk2a/Itgb1/Cdc73/Acvr1/Plk3/Rcc1/Kmt2e/Casp2/Cul4a/Brd7/Pkd1/Npat/Ccnd3/Pkd2/Rps27l/Pml/Lats1/Cables1/Rbbp8/Inhba/Lsm10/Adam17/Camk2b/Trp53/Rpl17/Ccnd1/Psme2
pro9	GO:0018209	peptidyl-serine modification	62/1907	220/10739	7.79415e-05	Galnt1/Raf1/Pdgfb/Stk38l/Tgfbr1/Mapkapk2/Nlk/Sgk1/Tbk1/Mknk2/Galnt16/Mapk8/Lats2/Csnk1e/Pak2/Stk38/Rock1/Csnk1a1/Camk2a/Mark2/Smad7/Sgk3/Clk1/Cnot9/Atp2b4/Uhmk1/Nek6/Rassf2/Src/Dclk2/Mknk1/Camk1/Smg1/Ptgs2/Dclk3/Pkd1/Prkx/Fnip1/Cab39/Plcl1/Plcl2/Lats1/Ppp1r15a/Ripk2/Sbk1/Wnk1/Cdk5r1/Rictor/Prkaa1/Prkca/Mapk14/Gsk3a/Pkn1/Camk2b/Arrb2/Fnip2/Hipk2/Vrk2/Nck2/Csnk1g3/Csnk2a1/Prkcg
pro9	GO:0042063	gliogenesis	57/1907	198/10739	7.91895e-05	Pdgfb/Nab1/Ncstn/Stat3/Wdr1/Cnp/Rhoa/Csf1/Sirt2/Cers2/B4galt5/Pmp22/Psen1/Rtn4/Id2/Nf1/Gfap/Hexb/Il6st/Myc/Ptk2/Tnfrsf21/Csf1r/Rela/Ptprj/Nab2/Creb1/Epha4/Serpine2/Actr3/Dbi/Gpr37l1/Srgap2/Abl2/Grin1/Ptpra/Il1b/Tspan2/Dab1/Ski/P2rx4/Lrp6/Kras/Mecp2/Plp1/Arhgef7/Adgrg1/Grn/C1qa/Lrp1/Dicer1/Tspo/Cdk5r1/Nrros/Phgdh/Qk/Ptprz1
pro9	GO:0002532	production of molecular mediator involved in inflammatory response	16/1907	34/10739	7.96353e-05	Il17ra/Kpna6/Appl2/Per1/Ywhaz/Apod/Abcd1/Myd88/Grn/Sirpa/Ticam1/Adam17/Mapk14/Abcd2/Fcer1g/Alox5ap
pro9	GO:0045646	regulation of erythrocyte differentiation	16/1907	34/10739	7.96353e-05	Stat3/Id2/Hif1a/Stat1/Inpp5d/Lmo2/Inhba/Setd1a/Zfp36/Foxo3/Zfpm1/Mapk14/Hmgb2/B2m/Mafb/Prmt1
pro9	GO:0042098	T cell proliferation	30/1907	85/10739	8.06064e-05	Icosl/Lgals9/Ebi3/Ncstn/H2-M3/Irf1/Peli1/Il6st/Pnp/Tnfrsf21/Twsg1/Sos1/Aif1/Cd151/Traf6/Mapk8ip1/Il1b/Itch/Il6ra/Malt1/Ccnd3/Sos2/Cd276/Cd81/Il18/Rc3h1/Ripk2/Trp53/Nck2/H2-T23
pro9	GO:0007178	transmembrane receptor protein serine/threonine kinase signaling pathway	54/1907	186/10739	9.45996e-05	Lgals9/Stk11/Snx6/Rbm14/Tgfbr1/Nlk/Smurf2/Appl2/Sptbn1/Jade2/Ddx5/Fut8/Gcnt2/Smad5/Bmpr1a/Ptk2/Twsg1/Zeb1/Ldlrad4/Smad2/Hexa/Smad7/Creb1/Acvr1/Src/Skil/Ski/Zyx/Usp9x/Adam9/Smad1/Myd88/Flcn/Dnm2/Pml/Tob1/Pmepa1/Smurf1/Rbpj/Inhba/Lemd2/Lemd3/Nrros/Adam17/Jun/Mapk14/Ep300/Trp53/Arrb2/Hipk2/Bmpr2/Zc3h3/Zfp703/Synj2bp
pro9	GO:0019377	glycolipid catabolic process	8/1907	11/10739	9.6582e-05	Gm2a/Psap/Galc/Hexb/Naga/Hexa/Gba/Gla
pro9	GO:0046479	glycosphingolipid catabolic process	8/1907	11/10739	9.6582e-05	Gm2a/Psap/Galc/Hexb/Naga/Hexa/Gba/Gla
pro9	GO:0072538	T-helper 17 type immune response	8/1907	11/10739	9.6582e-05	Stat3/Smad7/Otud5/Malt1/Nfkbiz/Nfkbid/Arid5a/Rc3h1
pro9	GO:0014706	striated muscle tissue development	65/1907	235/10739	9.7387e-05	Efnb2/Ifrd1/Emd/Mef2c/Apc/Tgfbr1/Rhoa/Wnt2/Sirt2/Xk/Pmp22/Kdm6b/Hmg20b/Id2/Nf1/Ddx5/Yy1/Bmpr1a/Zfpm2/Myc/Ly6e/Rcan1/Akirin1/Itgb1/Smad7/Creb1/Cflar/Rgs2/Acvr1/Skil/Mbnl1/Hivep3/Ski/Lrp6/G6pdx/Fgfr1/Sap30/Smad1/Egln1/Usp2/S100b/Arid2/Foxn2/Rbm24/Bcl9/Jarid2/Rbpj/Chd7/Dicer1/Pkp2/Zmpste24/Lemd2/S1pr1/Lemd3/Zfpm1/Prkaa1/Selenon/Mapk14/Ep300/Ddx17/Gsk3a/Arrb2/Zbtb18/Gpx1/Akap13
pro9	GO:0032640	tumor necrosis factor production	28/1907	78/10739	9.82104e-05	Lgals9/Acp5/Lpl/Mapkapk2/Ccl4/Tnfaip3/Frmd8/Ptprj/Ly96/Rasgrp1/Arhgef2/Ube2j1/Tyrobp/Myd88/Arid5a/Sirpa/Il18/Ptger4/Ripk2/Dicer1/Pik3r1/Tspo/Zfp36/Ticam1/Fcer1g/Arrb2/H2-T23/Arfgef2
pro9	GO:0071706	tumor necrosis factor superfamily cytokine production	28/1907	78/10739	9.82104e-05	Lgals9/Acp5/Lpl/Mapkapk2/Ccl4/Tnfaip3/Frmd8/Ptprj/Ly96/Rasgrp1/Arhgef2/Ube2j1/Tyrobp/Myd88/Arid5a/Sirpa/Il18/Ptger4/Ripk2/Dicer1/Pik3r1/Tspo/Zfp36/Ticam1/Fcer1g/Arrb2/H2-T23/Arfgef2
pro9	GO:0046578	regulation of Ras protein signal transduction	47/1907	156/10739	9.94625e-05	Myo9b/Rasa4/Sh2b2/Vav2/Csf1/Abca1/Timp2/Abr/Crk/Rtn4/Nf1/Bcl6/Sos1/Arhgef9/Itgb1/Nrp1/Map4k4/Abl2/Rasgrp1/Arhgef2/Rasgef1a/Arhgdib/Kras/Ophn1/Rasa3/Arhgef7/Adgrg1/Rasgrf1/Flcn/Dnm2/Cbl/Sos2/Spry1/Fbxo8/Prex1/Arhgef1/Rgl2/Dennd4b/Arf6/Cdc42se1/Cdc42se2/Arhgef12/Kalrn/Akap13/Syngap1/Arfgef2/Nup62
pro9	GO:0032615	interleukin-12 production	11/1907	19/10739	0.000100097	Acp5/H2-M3/Irf1/Rel/Rela/Traf6/Nfkb1/G6pdx/Unc93b1/Mapk14/Arrb2
pro9	GO:0043370	regulation of CD4-positive, alpha-beta T cell differentiation	11/1907	19/10739	0.000100097	Cd83/Irf1/Bcl6/Smad7/Cbfb/Malt1/Nfkbiz/Nfkbid/Il18/Rc3h1/Ripk2
pro9	GO:0050866	negative regulation of cell activation	29/1907	82/10739	0.000101052	Pdgfb/Lgals9/Hmox1/Mertk/H2-M3/Abr/Irf1/Tnfaip3/Peli1/Id2/Bcl6/Tnfrsf21/Twsg1/Smad7/Serpine2/Inpp5d/Pag1/Itch/Cd9/Tyrobp/Cbfb/Grn/Cd276/Nfkbid/Rc3h1/Sh2b3/Zfp608/Socs6/Pkn1
pro9	GO:0032722	positive regulation of chemokine production	13/1907	25/10739	0.000103685	Lgals9/Lpl/Aif1/Csf1r/Il1b/Il6ra/Myd88/Il18/Lrp1/Ripk2/Mbp/Ticam1/Adam17
pro9	GO:0032729	positive regulation of interferon-gamma production	13/1907	25/10739	0.000103685	H2-M3/Fam49b/Ifnar1/Abl2/Rasgrp1/Il1b/Il6ra/Cd276/Arid5a/Il18/Ripk2/Zfpm1/Cebpg
pro9	GO:0014812	muscle cell migration	24/1907	63/10739	0.000104434	Pdgfb/Mef2c/Plekho1/Crk/Mdm2/Il6st/Bmpr1a/Myc/Ptk2/Akirin1/Rock1/Aif1/Coro1b/Sema6d/Src/F3/Nr4a3/Plxna1/Myo5a/Rbpj/Il18/Ptger4/Lrp1/Kalrn
pro9	GO:0042129	regulation of T cell proliferation	24/1907	63/10739	0.000104434	Icosl/Lgals9/H2-M3/Irf1/Peli1/Il6st/Pnp/Tnfrsf21/Twsg1/Sos1/Aif1/Traf6/Mapk8ip1/Il1b/Itch/Il6ra/Sos2/Cd276/Cd81/Il18/Rc3h1/Ripk2/Nck2/H2-T23
pro9	GO:0050852	T cell receptor signaling pathway	24/1907	63/10739	0.000104434	Icosl/Stk11/Plcg1/Psen1/Tnfrsf21/Rela/Ptprj/Rab29/Traf6/Bcl10/Sppl3/Usp9x/Malt1/Nfkbiz/Cd276/Elf1/Nfkbid/Cd81/Rftn1/Rc3h1/Ripk2/Wnk1/Dennd1b/Nectin2
pro9	GO:0045124	regulation of bone resorption	12/1907	22/10739	0.000105246	Nf1/Csf1r/Inpp5d/Itgav/Car2/Lrp6/Csk/Idua/Ptger4/Tmem64/S1pr1/Prkca
pro9	GO:0032642	regulation of chemokine production	17/1907	38/10739	0.000105573	Lgals9/Lpl/Erbin/Apod/Aif1/Csf1r/Il1b/Il6ra/Myd88/Sirpa/Il18/Lrp1/Ripk2/Mbp/Ticam1/Zfpm1/Adam17
pro9	GO:0046632	alpha-beta T cell differentiation	19/1907	45/10739	0.000109626	Relb/Stat3/Rhoa/Cd83/Irf1/Pnp/Bcl6/Smad7/Abl2/Sema4a/Otud5/Cbfb/Malt1/Nfkbiz/Nfkbid/Il18/Ptger4/Rc3h1/Ripk2
pro9	GO:0044843	cell cycle G1/S phase transition	40/1907	127/10739	0.000111263	Ddx3x/Cdk4/Crlf3/Mdm2/Id2/Klf11/Lats2/Rgcc/Psme1/Cdkn1a/Brd4/Aif1/Camk2a/Itgb1/Cdc73/Atp2b4/Acvr1/Plk3/Rcc1/Kmt2e/Casp2/Cul4a/Brd7/Pkd1/Npat/Ccnd3/Pkd2/Rps27l/Pml/Lats1/Cables1/Rbbp8/Inhba/Lsm10/Adam17/Camk2b/Trp53/Rpl17/Ccnd1/Psme2
pro9	GO:0001818	negative regulation of cytokine production	39/1907	123/10739	0.000114932	Lgals9/Acp5/Rac1/Relb/Ndrg2/Hmox1/Mertk/Cd83/Tnfaip3/Appl2/Rel/Yy1/Erbin/Rgcc/Bcl6/Apod/Tnfrsf21/Twsg1/Smad7/Inpp5d/Gba/Nfkb1/Tyrobp/Otud5/Abcd1/Fgfr1/Csk/Nptn/Cd276/Pml/Sirpa/Ptger4/Dicer1/Tspo/Zfp36/Zfpm1/Abcd2/Arrb2/Cd2ap
pro9	GO:1903409	reactive oxygen species biosynthetic process	26/1907	71/10739	0.000118026	Acp5/Rac1/Hbp1/Stat3/Insr/Ctns/Rhoa/H2-M3/Aif1/Cflar/Atp2b4/Grin1/Il1b/P2rx4/Gla/Abcd1/Rab27a/Ptgs2/Dnm2/Pkd2/Eef1a1/Sirpa/Tspo/Ticam1/Foxo3/Abcd2
pro9	GO:0010595	positive regulation of endothelial cell migration	22/1907	56/10739	0.000118084	Pdgfb/Sp1/Hmox1/Sash1/Plcg1/Sparc/Map2k3/Map3k3/Hif1a/Lgmn/Nus1/Nrp1/P2rx4/Cib1/Fgf16/Fgfr1/Ptgs2/Grn/Prkca/Adam17/Rhob/Bmpr2
pro9	GO:1900076	regulation of cellular response to insulin stimulus	22/1907	56/10739	0.000118084	Cdk4/Ankrd26/Lpl/Myo1c/Appl2/Rela/Nucks1/Adipor1/Il1b/Ptpn1/Sla2/Src/Ybx1/Sesn3/Gnai2/Ccnd3/Myo5a/Ncoa5/Pik3r1/Prkaa1/Prkca/Gsk3a
pro9	GO:0014070	response to organic cyclic compound	93/1907	366/10739	0.000121538	Pdgfb/Gramd1a/Stat3/Ralb/Mef2c/Cdk4/Tgfbr1/Gabrb2/Rhoa/Trpm2/Slc3a2/Sirt2/Cd83/Sgk1/Ddx21/Peli1/Cnot2/Ddx5/Pld2/Dlg4/Per1/Nfkbia/Adcy2/Smad5/Ppp2r2a/Fbxo32/Pak2/Riok3/Npc1/Smad2/Ube3a/Pias2/Cflar/Stat1/Cnot9/Atp2b4/Grin1/Il1b/Src/Ncoa3/Casp6/Gba/Nfkb1/Nr4a3/Tmem38b/Casp9/Fosl2/P2rx4/Zc3hav1/Lrp6/Itpr2/Pak4/Mecp2/Adam9/Smad1/Slc16a1/Atp1a1/Dnm2/Gabrb3/Pkd2/Tiparp/Grn/Cebpa/Il18/Rftn1/Epg5/Lats1/Ri…
pro9	GO:0051345	positive regulation of hydrolase activity	84/1907	324/10739	0.000123909	Ddx3x/Snx9/Tbc1d8/Stat3/Psap/Myo9b/Mef2c/Rhoa/Ctsd/Abr/Crk/Ccl4/Ppp1r12a/Lims1/Plek/Tbc1d15/Snx13/Gna13/Nf1/Lgmn/Sema4d/Rasa1/Mapk8/Psme1/Myc/Gnaq/Itgb1/Map4k4/Stat1/Epha4/Srgap2/Tor1aip1/Abl2/Rsu1/Grin1/Itga6/Rasgrp1/Ralgapb/Efna3/F3/Bcl10/Akirin2/Casp9/Tbc1d1/Diablo/Zc3hav1/Rgs10/Arhgef7/Fgfr1/Wrn/Rasgrf1/Atp1b3/Dnm2/St18/Grn/Mtmr9/Elmod2/Arl6ip5/Rps27l/Pml/Arap2/Dap/Picalm/Prex1/Tax1bp3/Ppp1r1…
pro9	GO:0022408	negative regulation of cell-cell adhesion	28/1907	79/10739	0.000126698	Lgals9/Tnr/H2-M3/Irf1/Tnfaip3/Peli1/Rgcc/Bcl6/Ptk2/Tnfrsf21/Twsg1/Smad7/Serpine2/Abl2/Pag1/Itch/Cd9/Cbfb/Cd276/Nfkbid/Rc3h1/Pik3r1/Mbp/Sh2b3/Wnk1/Zfp608/Socs6/Zfp703
pro9	GO:0014910	regulation of smooth muscle cell migration	20/1907	49/10739	0.00012829	Pdgfb/Mef2c/Crk/Mdm2/Il6st/Bmpr1a/Myc/Ptk2/Aif1/Coro1b/Sema6d/Src/F3/Nr4a3/Plxna1/Myo5a/Rbpj/Il18/Ptger4/Lrp1
pro9	GO:0046849	bone remodeling	20/1907	49/10739	0.00012829	Acp5/Rac1/Nf1/Csf1r/Inpp5d/Itgav/Traf6/Rassf2/Car2/Src/Lrp6/Tpp1/Csk/Idua/Mitf/Ctss/Ptger4/Tmem64/S1pr1/Prkca
pro9	GO:0043086	negative regulation of catalytic activity	99/1907	395/10739	0.00012958	Kat2b/Ddx3x/Dlg3/Oxa1l/Rps6ka1/Rasa4/Cstb/Igf1r/Apc/Tmbim1/Gadd45b/Timp2/Tnfaip3/Pkib/Ppp1r12a/Dusp6/Psen1/Mdm2/Rffl/Nf1/Sema4d/Lats2/Pak2/Tmbim6/Cdkn1a/Stk38/Rock1/Gabbr1/Gnaq/Ptprj/Xiap/Smad7/Cflar/Serpine2/Rgs2/Atp2b4/Tfpi/Mapk8ip1/Il1b/Cst3/Ptpn1/Src/Gba/Nfkb1/Rimbp2/Limk1/Kdm5a/Lrp6/Cln3/Gla/Rps6ka3/Herpud1/Egln1/Csk/Ptgs2/Gnai2/Cbl/Midn/Fnip1/Pml/Spry1/Cep85/Dusp8/Irs2/Picalm/Lats1/Ppp1r15a…
pro9	GO:0050727	regulation of inflammatory response	45/1907	149/10739	0.000130152	Lgals9/Acp5/Il17ra/Ier3/Kpna6/Lpl/Cr1l/Abr/Pmp22/Tnfaip3/Appl2/Per1/Nfkbia/Bcl6/Apod/Rela/Il1b/Nfkb1/Abcd1/Tradd/Abhd12/Ptgs2/Myd88/Grn/Cebpa/Nfkbiz/Sbno2/Cd276/C1qa/Cd81/Sirpa/Cdk19/Ctss/Ptger4/Dicer1/Zfp36/Ticam1/Rictor/Prkca/Mapk14/Abcd2/Fcer1g/Alox5ap/Gpx1/H2-T23
pro9	GO:0060537	muscle tissue development	68/1907	251/10739	0.000134644	Efnb2/Ifrd1/Emd/Mef2c/Apc/Tgfbr1/Rhoa/Wnt2/Sirt2/Xk/Pmp22/Kdm6b/Hmg20b/Id2/Nf1/Ddx5/Yy1/Bmpr1a/Zfpm2/Myc/Ly6e/Rcan1/Akirin1/Itgb1/Smad7/Creb1/Cflar/Rgs2/Csrp1/Acvr1/Skil/Mbnl1/Hivep3/Ski/Lrp6/G6pdx/Fgfr1/Sap30/Smad1/Egln1/Usp2/Flcn/S100b/Arid2/Tiparp/Foxn2/Rbm24/Bcl9/Jarid2/Rbpj/Chd7/Dicer1/Pkp2/Zmpste24/Lemd2/S1pr1/Lemd3/Zfpm1/Prkaa1/Selenon/Mapk14/Ep300/Ddx17/Gsk3a/Arrb2/Zbtb18/Gpx1/Akap13
pro9	GO:0032649	regulation of interferon-gamma production	15/1907	32/10739	0.000140581	Lgals9/H2-M3/Fam49b/Ifnar1/Abl2/Rasgrp1/Il1b/Il6ra/Cd276/Arid5a/Sirpa/Il18/Ripk2/Zfpm1/Cebpg
pro9	GO:0033619	membrane protein proteolysis	15/1907	32/10739	0.000140581	Snx9/Ncstn/Aph1a/Timp2/Psen1/Erap1/Myh9/Rhbdd1/Sppl2a/Il1b/Sppl3/Adam9/Sppl2b/Adam17/Adam10
pro9	GO:2000379	positive regulation of reactive oxygen species metabolic process	21/1907	53/10739	0.000145333	Gnai3/Pdgfb/Insr/H2-M3/Cdkn1a/Aif1/Grin1/Il1b/Tyrobp/Rab27a/Ptgs2/Gnai2/Dnm2/Pkd2/Il18/Tspo/Ticam1/Foxo3/Mapk14/Trp53/Grb2
pro9	GO:0006677	glycosylceramide metabolic process	9/1907	14/10739	0.000145951	Psap/Galc/Naga/Gba/Ugcg/Cln3/Gla/Aldh5a1/St6galnac3
pro9	GO:0046633	alpha-beta T cell proliferation	9/1907	14/10739	0.000145951	Lgals9/Irf1/Twsg1/Mapk8ip1/Itch/Cd81/Il18/Ripk2/H2-T23
pro9	GO:0046640	regulation of alpha-beta T cell proliferation	9/1907	14/10739	0.000145951	Lgals9/Irf1/Twsg1/Mapk8ip1/Itch/Cd81/Il18/Ripk2/H2-T23
pro9	GO:0060348	bone development	37/1907	116/10739	0.000148538	Acp5/Nab1/Mef2c/Rhoa/Sparc/Ctc1/Trip11/Sema4d/Smad5/Nab2/Pip4k2a/Src/Pdgfc/Tmem38b/Wasf2/Ski/Lrp6/Tyrobp/Xylt1/Smad1/Ppib/Chsy1/Idua/Foxn3/Ankrd11/Asxl2/Ptger4/Sh2b3/Zmpste24/Zfpm1/Ep300/Abi1/Trp53/Slc38a10/Ano6/Akap13/Vkorc1
pro9	GO:0006935	chemotaxis	75/1907	284/10739	0.000151378	Pdgfb/Lgals9/Efnb2/Rac1/Il17ra/Myo9b/Ephb3/Rhoa/Trpm2/Csf1/Plgrkt/Crk/Lsp1/Ccl4/Lyst/Lgmn/Evl/Sema4d/Akirin1/Aif1/Slc12a2/Csf1r/Coro1b/Slit1/Ptprj/Nrp1/Creb1/Epha4/Itgav/Sema6d/Il1b/Efna3/Sema4a/Epha7/Nr4a3/P2rx4/Plxna4/Plxna1/Ptpro/Cyfip1/Fgf16/Fgfr1/Jam3/Nptn/Ryk/Zswim6/Tbr1/Zswim4/Plxnb2/Camk1d/Prex1/Pik3cd/Lrp1/Agrn/Ackr3/S1pr1/Mtus1/Wnk1/Cdk5r1/Prkca/Adam17/Mapk14/Cklf/Adam10/Hmgb2/Epha6/Chn…
pro9	GO:0051222	positive regulation of protein transport	66/1907	243/10739	0.000154975	Lgals9/Rac1/Emd/Il17ra/Sri/Trim28/Tpr/Ptbp1/Trpm2/Lpl/Myo1c/Psen1/Mdm2/Sptbn1/Hif1a/Rgcc/Ifnar1/Aif1/Csf1r/Frmd8/Actr3/Rab29/Glul/Abl2/Frmd4a/Stom/Sec16a/Rasgrp1/Il1b/Src/Serp1/Wls/Plk3/Edem1/Camk1/Cib1/Adam9/C2cd2l/Ptgs2/Chrm1/Crlf2/Cd276/Sec24a/Unc93b1/Arid5a/Cd81/Edem2/Zfp384/Irs2/Ptger4/Lrp1/Scamp5/Ripk2/Pik3r1/Mbp/Arf6/Arf1/Cdk5r1/Prkaa1/Mapk14/Vsnl1/Ep300/Gsk3a/Gapdh/Cd2ap/H2-T23
pro9	GO:0032602	chemokine production	17/1907	39/10739	0.000156433	Lgals9/Lpl/Erbin/Apod/Aif1/Csf1r/Il1b/Il6ra/Myd88/Sirpa/Il18/Lrp1/Ripk2/Mbp/Ticam1/Zfpm1/Adam17
pro9	GO:0045766	positive regulation of angiogenesis	27/1907	76/10739	0.00015887	Hk2/Sp1/Stat3/Hmox1/Sash1/Plcg1/Rtn4/Map3k3/Hif1a/Erap1/Itgb1/Nrp1/Pdcl3/Il1b/F3/Add1/Cib1/Pak4/Smad1/Ptgs2/Grn/Btg1/S100a1/Pik3r6/Prkca/Rhob/Hipk2
pro9	GO:0001649	osteoblast differentiation	34/1907	104/10739	0.0001596	Mef2c/Apc/Clic1/H3f3b/Nbr1/Id2/Nf1/Ddx5/Sema4d/Smad5/Il6st/Bmpr1a/Ptk2/Twsg1/Gabbr1/Pias2/Acvr1/Creb3l1/Rassf2/Ski/Fgfr1/Smad1/Cbfb/Cebpa/Zhx3/Cd276/Tob1/Fndc3b/Ptger4/Tmem64/Junb/Nell1/H3f3a/Bmpr2
pro9	GO:0031099	regeneration	29/1907	84/10739	0.000164487	Ifrd1/Hmox1/Igf1r/Cers2/Tnr/Rtn4/Gfap/Mtr/Cdkn1a/Akirin1/Cflar/Map4k4/Epha4/Cd9/Xylt1/Grn/Cd81/Ninj1/Bcl9/Lrp1/Dicer1/Selenon/Adam17/Jun/Mapk14/Stk24/Gpx1/Klk8/Ccnd1
pro9	GO:1903034	regulation of response to wounding	29/1907	84/10739	0.000164487	Pdgfb/Igf1r/Cers2/Tnr/Crk/Plek/Rtn4/Myh9/Pros1/Cdkn1a/Tnfrsf12a/Ptprj/Epha4/Serpine2/Tfpi/Cd9/Xylt1/Grn/Ptger4/Lrp1/Sh2b3/Prkca/Adam17/Fcer1g/Stk24/Klk8/Ano6/Thbd/Vkorc1
pro9	GO:0006979	response to oxidative stress	75/1907	285/10739	0.000170508	Sp1/Akr1b3/Hmox2/Psap/Hmox1/Trpm2/Sirt2/Crk/Kdm6b/Atox1/Tnfaip3/Psen1/Txnrd1/Pld2/Fut8/Hif1a/Mtr/Mapk8/Apod/Naprt/Rcan1/Aif1/Rela/Capn1/P4hb/Prdx4/Cflar/Cln8/Gpr37l1/Itgav/Atrn/Cst3/Src/Kpna4/Casp6/Gclm/Nfkb1/Trp53inp1/Nr4a3/Plk3/Prdx1/Stx2/Diablo/Abcd1/G6pdx/Adam9/Wrn/Egln1/Sesn3/Ptgs2/Ucp2/Arl6ip5/Pml/Sirpa/Mcl1/Ncoa7/Cpeb2/Atf4/Ppp1r15b/Ptgs1/Foxo3/Bag5/Prkaa1/Prkca/Selenon/Msrb3/Jun/Rhob/1600…
pro9	GO:0002700	regulation of production of molecular mediator of immune response	23/1907	61/10739	0.000173364	Paxip1/Hmox1/H2-M3/Tnfaip3/Ddx21/Rtn4/Bcl6/Tmbim6/Smad7/Traf6/Il1b/Nr4a3/Malt1/Arid5a/Cd81/Il18/Ticam1/Mapk14/Pkn1/Fcer1g/B2m/H2-T23/Ighm
pro9	GO:0046635	positive regulation of alpha-beta T cell activation	13/1907	26/10739	0.000173799	Rhoa/Cd83/Irf1/Pnp/Il6ra/Cbfb/Malt1/Nfkbiz/Nfkbid/Cd81/Il18/Ripk2/H2-T23
pro9	GO:0002707	negative regulation of lymphocyte mediated immunity	10/1907	17/10739	0.00017553	Lgals9/H2-M3/Crk/Bcl6/Tap2/Smad7/Tap1/Serpinb9/Arrb2/H2-T23
pro9	GO:0055094	response to lipoprotein particle	10/1907	17/10739	0.00017553	Lpl/Cd68/Npc1/Itgb1/Cd9/Myd88/Cd81/Mylip/Ticam1/Fcer1g
pro9	GO:0002833	positive regulation of response to biotic stimulus	12/1907	23/10739	0.000184608	Lgals9/Sash1/Tbk1/Pum2/Ly96/Traf6/Zc3hav1/Grn/Pvr/Ripk2/Prkca/Nectin2
pro9	GO:0032609	interferon-gamma production	16/1907	36/10739	0.000184681	Lgals9/H2-M3/Fam49b/Ifnar1/Abl2/Rasgrp1/Il1b/Il6ra/Rnf19b/Cd276/Arid5a/Sirpa/Il18/Ripk2/Zfpm1/Cebpg
pro9	GO:0050714	positive regulation of protein secretion	44/1907	147/10739	0.000192559	Lgals9/Rac1/Il17ra/Sri/Ptbp1/Trpm2/Lpl/Sptbn1/Hif1a/Rgcc/Ifnar1/Aif1/Csf1r/Frmd8/Glul/Abl2/Frmd4a/Rasgrp1/Il1b/Src/Serp1/Wls/Adam9/C2cd2l/Crlf2/Cd276/Sec24a/Unc93b1/Arid5a/Zfp384/Irs2/Ptger4/Lrp1/Scamp5/Ripk2/Mbp/Arf6/Arf1/Mapk14/Vsnl1/Ep300/Gapdh/Cd2ap/H2-T23
pro9	GO:0002793	positive regulation of peptide secretion	47/1907	160/10739	0.000193649	Lgals9/Rac1/Il17ra/Sri/Ptbp1/Trpm2/Lpl/Sptbn1/Hif1a/Rgcc/Ifnar1/Aif1/Gabbr1/Csf1r/Frmd8/Glul/Abl2/Frmd4a/Rasgrp1/Il1b/Src/Pex5l/Serp1/Wls/Arhgef7/Adam9/C2cd2l/Crlf2/Cd276/Sec24a/Unc93b1/Arid5a/Zfp384/Irs2/Ptger4/Lrp1/Scamp5/Ripk2/Mbp/Arf6/Arf1/Mapk14/Vsnl1/Ep300/Gapdh/Cd2ap/H2-T23
pro9	GO:0045667	regulation of osteoblast differentiation	27/1907	77/10739	0.000203837	Mef2c/Apc/Clic1/Nbr1/Id2/Ddx5/Sema4d/Smad5/Il6st/Bmpr1a/Ptk2/Twsg1/Pias2/Acvr1/Rassf2/Ski/Fgfr1/Smad1/Cebpa/Zhx3/Cd276/Tob1/Fndc3b/Ptger4/Tmem64/Nell1/Bmpr2
pro9	GO:0007517	muscle organ development	60/1907	218/10739	0.000205747	Efnb2/Emd/Mef2c/Apc/Tgfbr1/Rhoa/Wnt2/Sirt2/Xk/Pmp22/Cd164/Hmg20b/Nf1/Ddx5/Yy1/Bmpr1a/Zfpm2/Myc/Ly6e/Rcan1/Paxbp1/Scn8a/Akirin1/Smad7/Creb1/Cflar/Rgs2/Skil/Mbnl1/Serp1/Hivep3/Ski/Lrp6/G6pdx/Fgfr1/Sap30/Egln1/Usp2/S100b/Foxn2/Rbm24/Bcl9/Jarid2/Rbpj/Chd7/Pkp2/Lemd2/S1pr1/Lemd3/Zfpm1/Prkaa1/Selenon/Mapk14/Ep300/Ddx17/Foxk1/Gsk3a/Arrb2/Zbtb18/Gpx1
pro9	GO:0050731	positive regulation of peptidyl-tyrosine phosphorylation	31/1907	93/10739	0.000206368	Pdgfb/Dlg3/Stk11/Dlg4/Sema4d/Rasa1/Il6st/Pak2/Csf1r/Ptprj/Itgb1/Nrp1/Epha4/Ptpn1/Src/Il6ra/Arhgef2/Ctnnd1/Cd81/Il18/Ptger4/Ripk2/Agrn/Grm5/Rictor/Adam17/Cntn1/Trp53/Arrb2/Ptprz1/Ighm
pro9	GO:0050707	regulation of cytokine secretion	28/1907	81/10739	0.000206675	Lgals9/Il17ra/Lpl/Tnfaip3/Sptbn1/Rgcc/Ifnar1/Tnfrsf21/Aif1/Csf1r/Frmd8/Abl2/Rasgrp1/Il1b/Src/Otud5/Crlf2/Cd276/Unc93b1/Pml/Arid5a/Ptger4/Lrp1/Scamp5/Ripk2/Mbp/Mapk14/Gapdh
pro9	GO:0034612	response to tumor necrosis factor	30/1907	89/10739	0.000207764	Insr/Hipk1/Irf1/Ccl4/Lims1/Rffl/Txndc17/Nfkbia/Traf3/Erbin/Tnfrsf21/Map4k3/Rela/Stat1/Actr3/Gba/Nfkb1/Cib1/Adam9/Asah1/Tradd/St18/Cebpa/Zfp36/Foxo3/Adam17/Mapk14/Adam10/Actn4/Tank
pro9	GO:0022604	regulation of cell morphogenesis	99/1907	400/10739	0.000212839	Gna12/Ifrd1/Rac1/Mov10/Stk11/Ulk2/Wdr1/Ephb3/Qrich1/Rhoa/Xk/Plekho1/Tnr/Crk/Sparc/Lims1/Psen1/Sgk1/Epb41l2/Rab21/Rtn4/Gna13/Slc9a3r1/Dlg4/Numb/Sema4d/Hexb/Myh9/Arc/Ptk2/Tnfrsf12a/Myl12a/Rhoq/Syt4/Csf1r/Coro1b/Mark2/Slit1/Ube3a/Pias2/Nrp1/Epha4/Actr3/Olfm1/Grin1/Sema6d/Src/Skil/Sema4a/Epha7/Ptprd/Dab1/Limk1/Cux1/Plxna4/Plxna1/Cyfip1/Cib1/Mecp2/Ryk/Zswim6/S100b/Dnm2/Cacna1a/Tbr1/Zswim4/Fmnl2/Plxnb2…
pro9	GO:0005996	monosaccharide metabolic process	48/1907	165/10739	0.000214563	Hk2/Kat2b/Akr1b3/Stk11/Ranbp2/Man2b1/Insr/Dhdh/Fuca2/Hif1a/Myc/Apod/Man2a1/Pfkfb4/Adipor1/Sord/Slc23a2/Src/Supt20/Serp1/Crtc2/B4galt1/Fggy/Dyrk2/Pgd/Man2b2/Khk/Pgm1/Gfpt1/G6pdx/Oma1/Galm/Midn/Aldh5a1/Man1c1/Irs2/Pik3r1/Ppp4r3a/Atf4/Zmpste24/Glb1/Prkaa1/Gnpda1/Mapk14/Ep300/Foxk1/Gapdh/Trp53
pro9	GO:0009100	glycoprotein metabolic process	65/1907	241/10739	0.000215162	Galnt1/Ncstn/Plod3/Man2b1/Insr/Man1a2/Slc35c2/B4galt5/Psen1/Phlda1/Mgat1/Galnt10/Fut8/Hif1a/Galnt16/Trip11/Gcnt2/Itm2b/Nus1/Man2a1/Npc1/Syvn1/St8sia5/Cant1/Mgat4a/Soat1/Cst3/Serp1/Manba/Ube2j1/Erp44/B4galt1/St3gal3/Man2b2/Ugdh/Gfpt1/Edem1/Xylt1/Magt1/Aga/Galnt7/Stt3a/Dpagt1/Stt3b/Chsy1/Idua/Tet3/Alg8/Gxylt1/Mgat4b/Man1c1/Galnt11/Edem2/Ndst2/Hs2st1/Tet2/Edem3/Dpy19l4/B3gat1/Xxylt1/St6galnac3/Ep300…
pro9	GO:0032946	positive regulation of mononuclear cell proliferation	22/1907	58/10739	0.000215618	Icosl/Mef2c/Csf1/Peli1/Il6st/Pnp/Bcl6/Cdkn1a/Aif1/Traf6/Il1b/Il6ra/Myd88/Cd276/Cd81/Irs2/Il18/Ripk2/Ticam1/Nck2/H2-T23/Ighm
pro9	GO:2000181	negative regulation of blood vessel morphogenesis	22/1907	58/10739	0.000215618	Foxj2/Rhoa/H2-M3/Sparc/Rtn4/Nf1/Rgcc/Rock1/Stat1/Creb3l1/Efna3/Sema4a/Pde3b/Mecp2/Flcn/Epn1/Pml/Ptger4/Ago1/Shc1/Sema3e/Synj2bp
pro9	GO:0043410	positive regulation of MAPK cascade	70/1907	264/10739	0.000217997	Raf1/Pdgfb/Map3k11/Psap/Igf1r/Insr/Tgfbr1/Bnip2/Sash1/Gadd45b/Taok1/Traf4/Timp2/Ccl4/Map2k3/Psen1/Map3k3/Gcnt2/Peli2/Pja2/Rock1/Csf1r/Ptprj/Nrp1/Cflar/Map4k4/Epha4/Gpr37l1/Abl2/Traf6/Mapk8ip1/Rassf2/Rasgrp1/Il1b/Ptpn1/Src/Il6ra/Pdgfc/Kras/Cib1/St5/Irak1/Adam9/Fgfr1/Csk/Myd88/Ryk/Gnai2/Arl6ip5/Cd81/Lrp1/Dhx33/Ripk2/Shc1/Ackr3/Pik3r6/Rell1/Grm5/Prkca/Adam17/Rap1b/Jun/Traf7/Kl/Arrb2/Hipk2/Akap13/Rap…
pro9	GO:0006970	response to osmotic stress	19/1907	47/10739	0.000218659	Ddx3x/Akr1b3/Rac1/Relb/Vac14/Mapk8/Slc12a2/Slc12a6/Tsc22d2/Plk3/Mknk1/Tsc22d4/Ptgs2/Pkd2/Lrrc8d/Prkca/Pkn1/Trp53/Scn2a
pro9	GO:0019724	B cell mediated immunity	19/1907	47/10739	0.000218659	Icosl/Paxip1/Pou2f2/H2-M3/Cr1l/Bcl6/Inpp5d/Bcl10/Myd88/Crlf2/C1qa/C1qc/C1qb/H2-DMa/Cd81/Fcer1g/Nectin2/H2-T23/Ighm
pro9	GO:0080135	regulation of cellular response to stress	111/1907	458/10739	0.000218873	Paxip1/Ier3/Map3k11/Psap/Igf1r/Trim28/Pttg1ip/Trpm2/Sash1/Gadd45b/Atf6b/Cers2/Tnr/H2-M3/Nbr1/Taok1/Traf4/Serinc3/Mdm2/Rnf185/Rtn4/Nampt/Map3k3/Ddx5/Per1/Fut8/Hif1a/Zmynd11/Dek/Bmpr1a/Pnp/Myc/Bcl6/Usp25/Tmbim6/Pja2/Syvn1/P4hb/Mms19/Uimc1/Map4k4/Epha4/Gpr37l1/Traf6/Mapk8ip1/Creb3l1/Rassf2/Rasgrp1/Il1b/Ptpn1/Itch/Skil/Ube2j1/Nr4a3/Prdx1/Eya3/Casp9/Edem1/Kras/Smg1/Xylt1/Abcd1/Irak1/Cul4a/Herpud1/Ptgs…
pro9	GO:0032970	regulation of actin filament-based process	66/1907	246/10739	0.00022738	Rac1/Snx9/Sri/Cnn2/Wdr1/Mef2c/Tgfbr1/Rhoa/Trpm2/Taok1/Myo1c/Crk/Plek/Sptbn1/Pdlim4/Evl/Ctsl/Rasa1/Rgcc/Myh9/Twf1/Rhoq/Rock1/Csf1r/Coro1b/Capn1/Nrp1/Actr3/Nckap1/Tmod1/Wasf2/Add1/Fscn1/Limk1/Arhgdib/Cyfip1/Fchsd2/Arhgap17/Gpm6b/Jam3/Ank2/Atp1a1/Prex1/Ptger4/Lats1/Lrp1/Pik3r1/Kcnj2/Coro2b/Pkp2/Arf6/S1pr1/Bst2/Arf1/Cdk5r1/Rictor/Rhob/Ep300/Actr3b/Grb2/Cd2ap/Sema3e/Akap13/Nck2/Capza1/Rhog
pro9	GO:0097581	lamellipodium organization	23/1907	62/10739	0.000229864	Rac1/Myo9b/Vav2/Plekho1/Pmp22/Twf1/Akirin1/Coro1b/Itgb1/Actr3/Srgap2/Nckap1/Src/Wasf2/Fscn1/Ptpro/Cyfip1/Sh2b1/Arhgef7/Dnm2/S1pr1/Abi1/Nck2
pro9	GO:1904951	positive regulation of establishment of protein localization	69/1907	260/10739	0.00023444	Lgals9/Rac1/Emd/Il17ra/Sri/Trim28/Tpr/Ptbp1/Trpm2/Lpl/Myo1c/Psen1/Mdm2/Sptbn1/Hif1a/Rgcc/Ifnar1/Aif1/Csf1r/Frmd8/Actr3/Rab29/Glul/Abl2/Frmd4a/Stom/Sec16a/Rasgrp1/Il1b/Src/Serp1/Wls/Plk3/Edem1/Camk1/Cib1/Adam9/C2cd2l/Ptgs2/Chrm1/Crlf2/Cd276/Sec24a/Cep135/Unc93b1/Sh3glb1/Arid5a/Cd81/Edem2/Zfp384/Irs2/Ptger4/Lrp1/Scamp5/Ripk2/Pik3r1/Mbp/Coro2b/Arf6/Arf1/Cdk5r1/Prkaa1/Mapk14/Vsnl1/Ep300/Gsk3a/Gapdh/C…
pro9	GO:0031342	negative regulation of cell killing	8/1907	12/10739	0.000244486	Lgals9/H2-M3/Crk/Tap2/Tap1/Serpinb9/Arrb2/H2-T23
pro9	GO:1904385	cellular response to angiotensin	8/1907	12/10739	0.000244486	Igf1r/Rock1/Camk2a/Rela/Car2/Src/Ahcyl1/Nfkb1
pro9	GO:2000516	positive regulation of CD4-positive, alpha-beta T cell activation	8/1907	12/10739	0.000244486	Cd83/Irf1/Malt1/Nfkbiz/Nfkbid/Cd81/Il18/Ripk2
pro9	GO:0048708	astrocyte differentiation	20/1907	51/10739	0.00024517	Stat3/Psen1/Id2/Nf1/Gfap/Il6st/Epha4/Serpine2/Actr3/Gpr37l1/Abl2/Il1b/Tspan2/Dab1/Kras/Mecp2/Plp1/Grn/C1qa/Lrp1
pro9	GO:0034101	erythrocyte homeostasis	31/1907	94/10739	0.00025636	Sp1/Dnase2a/Stat3/Hmox1/Ampd3/Id2/Hif1a/Smad5/Bcl6/Stat1/Inpp5d/Ptbp3/Prdx1/Kmt2e/Add1/G6pdx/Ireb2/Lmo2/Rcor1/Inhba/Setd1a/Sh2b3/Zfp36/Foxo3/Zfpm1/Mapk14/Hmgb2/Cebpg/B2m/Mafb/Prmt1
pro9	GO:0008344	adult locomotory behavior	28/1907	82/10739	0.000261442	Cstb/Ctns/Cnp/Pmp22/Id2/Agtpbp1/Scn8a/Npc1/Hexa/Epha4/Cln8/Abl2/Dnm1/Grin1/Tmod1/Dab1/Ppt1/Mecp2/Abhd12/Arcn1/Idua/Cacna1a/Chd7/Zmpste24/Arrb2/Hipk2/Kalrn/Btbd9
pro9	GO:0052548	regulation of endopeptidase activity	47/1907	162/10739	0.000266074	Ddx3x/Rps6ka1/Stat3/Rhoa/Ctsd/Timp2/Mdm2/Rffl/Lgmn/Psme1/Myc/Pak2/Xiap/Cflar/Stat1/Epha4/Serpine2/Grin1/Src/Efna3/F3/Bcl10/Epha7/Akirin2/Casp9/Diablo/Rps6ka3/Herpud1/Ptgs2/St18/Arl6ip5/Fnip1/Rps27l/Pml/Dap/Picalm/Ripk2/Serpina3g/Mbp/Serpinb9/Mgmt/Ep300/Gapdh/Arrb2/Gpx1/Csnk2a1/Psme2
pro9	GO:0014909	smooth muscle cell migration	21/1907	55/10739	0.000267956	Pdgfb/Mef2c/Crk/Mdm2/Il6st/Bmpr1a/Myc/Ptk2/Aif1/Coro1b/Sema6d/Src/F3/Nr4a3/Plxna1/Myo5a/Rbpj/Il18/Ptger4/Lrp1/Kalrn
pro9	GO:0050729	positive regulation of inflammatory response	21/1907	55/10739	0.000267956	Il17ra/Kpna6/Lpl/Nfkbia/Il1b/Tradd/Ptgs2/Myd88/Grn/Cebpa/Nfkbiz/C1qa/Cd81/Cdk19/Ctss/Ptger4/Ticam1/Prkca/Fcer1g/Alox5ap/H2-T23
pro9	GO:0050777	negative regulation of immune response	21/1907	55/10739	0.000267956	Lgals9/Hmox1/H2-M3/Cr1l/Abr/Crk/Irf1/Tnfaip3/Bcl6/Tap2/Smad7/Inpp5d/Samhd1/Grn/Tap1/Rc3h1/Trafd1/Serpinb9/Arrb2/Gpx1/H2-T23
pro9	GO:0061061	muscle structure development	94/1907	379/10739	0.000281953	Pdgfb/Efnb2/Ifrd1/Emd/Wdr1/Mef2c/Apc/Nr2c2/Ptbp1/Tgfbr1/Rhoa/Wnt2/Bnip2/Sirt2/Xk/Plekho1/H3f3b/Pmp22/Kdm6b/Cd164/Hmg20b/Pdlim4/Nf1/Ddx5/Yy1/Bmpr1a/Zfpm2/Myc/Myh9/Ly6e/Rcan1/Paxbp1/Scn8a/Akirin1/Zeb1/Epc1/Itgb1/Smad7/Creb1/Cflar/Rgs2/Csrp1/Acvr1/Skil/Mbnl1/Serp1/Tmod1/Hivep3/Ybx1/Ski/Lrp6/Kras/Camk1/Cd9/Mecp2/G6pdx/Fgfr1/Sap30/Egln1/Usp2/Ank2/S100b/Foxn2/Btg1/Cd81/Rbm24/Bcl9/Jarid2/Rbpj/Il18/Chd7/…
pro9	GO:0051250	negative regulation of lymphocyte activation	22/1907	59/10739	0.000286878	Lgals9/Mertk/H2-M3/Irf1/Tnfaip3/Peli1/Id2/Bcl6/Tnfrsf21/Twsg1/Smad7/Inpp5d/Pag1/Itch/Tyrobp/Cbfb/Cd276/Nfkbid/Rc3h1/Zfp608/Socs6/Pkn1
pro9	GO:0043062	extracellular structure organization	39/1907	128/10739	0.000291355	Plod3/Tgfbr1/Abca1/Lpl/Tnr/Pmp22/Plod1/P4ha1/Nf1/Gfap/Vipas39/Rgcc/Ptk2/Abcg1/Efemp2/Nfkb2/Prdx4/Itgb1/Cflar/Lamc1/Abl2/Soat1/Hsd17b12/Creb3l1/B4galt1/Tmem38b/Fscn1/Gpm6b/Thsd4/Pdcd6ip/Idua/Colgalt1/Scarb1/Ctss/Arf1/Lemd3/Plagl2/Ero1lb/Atxn1l
pro9	GO:2000378	negative regulation of reactive oxygen species metabolic process	19/1907	48/10739	0.000302321	Hk2/Acp5/Hbp1/Stat3/Ctns/Rhoa/Sirt2/Hif1a/Cflar/Atp2b4/Gla/Abcd1/G6pdx/Eef1a1/Sirpa/Ptger4/Tspo/Abcd2/Trp53
pro9	GO:0043331	response to dsRNA	12/1907	24/10739	0.000309821	Ralb/Slc3a2/Ddx21/Peli1/Nfkbia/Riok3/Stat1/Nfkb1/Zc3hav1/Rftn1/Ripk2/Ticam1
pro9	GO:0043112	receptor metabolic process	44/1907	150/10739	0.000316078	Efnb2/Sirt2/Psen1/Gria1/Pld2/Dlg4/Fut8/Hif1a/Lgmn/Numb/Arc/Capn1/Cd63/Itgb1/Rab29/Dnm1/Itgav/Ptpn1/Itch/Vamp3/Cd9/Ophn1/Pik3r4/Dnm2/Sec24a/Sh3glb1/Cd81/Mylip/Smurf1/Picalm/Ankrd13a/Agrn/Ackr3/Cltc/Arf1/Dtx3l/Ubqln2/Rab31/Fcer1g/Grb2/Arrb2/Cacng3/Arfgef2/Synj2bp
pro9	GO:0002695	negative regulation of leukocyte activation	25/1907	71/10739	0.000321551	Lgals9/Hmox1/Mertk/H2-M3/Abr/Irf1/Tnfaip3/Peli1/Id2/Bcl6/Tnfrsf21/Twsg1/Smad7/Inpp5d/Pag1/Itch/Tyrobp/Cbfb/Grn/Cd276/Nfkbid/Rc3h1/Zfp608/Socs6/Pkn1
pro9	GO:0034105	positive regulation of tissue remodeling	11/1907	21/10739	0.000329542	Tmbim1/Rock1/Car2/B4galt1/Lrp6/Idua/Pml/Il18/Ptger4/Tmem64/Prkca
pro9	GO:1900015	regulation of cytokine production involved in inflammatory response	11/1907	21/10739	0.000329542	Il17ra/Kpna6/Appl2/Per1/Apod/Abcd1/Myd88/Sirpa/Ticam1/Mapk14/Abcd2
pro9	GO:1905517	macrophage migration	11/1907	21/10739	0.000329542	Myo9b/Csf1/Rtn4/Akirin1/Ptprj/P2rx4/Cd9/Cd81/Mtus1/Mapk14/Cklf
pro9	GO:0032655	regulation of interleukin-12 production	10/1907	18/10739	0.000332192	Acp5/H2-M3/Irf1/Rel/Rela/Traf6/Nfkb1/Unc93b1/Mapk14/Arrb2
pro9	GO:0045648	positive regulation of erythrocyte differentiation	10/1907	18/10739	0.000332192	Stat3/Id2/Hif1a/Stat1/Inpp5d/Inhba/Foxo3/Mapk14/Hmgb2/Prmt1
pro9	GO:0050830	defense response to Gram-positive bacterium	10/1907	18/10739	0.000332192	Acp5/Hist1h2bc/Tbk1/Myd88/Ripk2/Hist1h2be/Adam17/Hmgb2/H2-T23/Rpl39
pro9	GO:0014015	positive regulation of gliogenesis	20/1907	52/10739	0.000332676	Csf1/Rtn4/Id2/Gfap/Il6st/Myc/Ptk2/Rela/Serpine2/Actr3/Grin1/Ptpra/Il1b/P2rx4/C1qa/Lrp1/Dicer1/Tspo/Qk/Ptprz1
pro9	GO:0050671	positive regulation of lymphocyte proliferation	21/1907	56/10739	0.00035788	Icosl/Mef2c/Peli1/Il6st/Pnp/Bcl6/Cdkn1a/Aif1/Traf6/Il1b/Il6ra/Myd88/Cd276/Cd81/Irs2/Il18/Ripk2/Ticam1/Nck2/H2-T23/Ighm
pro9	GO:0032956	regulation of actin cytoskeleton organization	59/1907	218/10739	0.000374164	Rac1/Snx9/Wdr1/Mef2c/Tgfbr1/Rhoa/Trpm2/Taok1/Myo1c/Crk/Plek/Sptbn1/Pdlim4/Evl/Ctsl/Rasa1/Rgcc/Twf1/Rhoq/Rock1/Csf1r/Coro1b/Capn1/Nrp1/Actr3/Nckap1/Tmod1/Wasf2/Add1/Fscn1/Limk1/Arhgdib/Cyfip1/Fchsd2/Arhgap17/Gpm6b/Jam3/Prex1/Ptger4/Lats1/Lrp1/Pik3r1/Coro2b/Arf6/S1pr1/Bst2/Arf1/Cdk5r1/Rictor/Rhob/Ep300/Actr3b/Grb2/Cd2ap/Sema3e/Akap13/Nck2/Capza1/Rhog
pro9	GO:0045862	positive regulation of proteolysis	59/1907	218/10739	0.000374164	Ddx3x/Snx9/Stat3/Rhoa/Ctsd/Sirt2/Plgrkt/Psen1/Mdm2/Fbxw11/Rnf185/Lgmn/Mapk8/Psme1/Myc/Csnk1e/Myh9/Ptk2/Csnk1a1/Arih1/Smad7/Stat1/Rhbdd1/Epha4/Grin1/Il1b/Src/Efna3/Gba/F3/Bcl10/Akirin2/Plk3/Rnf19b/Casp9/Diablo/Edem1/Adam9/Herpud1/St18/Ctnnd1/Grn/Arl6ip5/Rps27l/Pml/Edem2/Smurf1/Dap/Picalm/Ripk2/Mbp/Socs4/Ubqln2/Mapk14/Zfand2a/Ep300/Gsk3a/Tank/Psme2
pro9	GO:0070665	positive regulation of leukocyte proliferation	22/1907	60/10739	0.000377991	Icosl/Mef2c/Csf1/Peli1/Il6st/Pnp/Bcl6/Cdkn1a/Aif1/Traf6/Il1b/Il6ra/Myd88/Cd276/Cd81/Irs2/Il18/Ripk2/Ticam1/Nck2/H2-T23/Ighm
pro9	GO:0008360	regulation of cell shape	32/1907	100/10739	0.000379573	Gna12/Wdr1/Rhoa/Plekho1/Crk/Epb41l2/Gna13/Slc9a3r1/Sema4d/Hexb/Myh9/Ptk2/Myl12a/Rhoq/Csf1r/Mark2/Sema4a/Plxna4/Plxna1/Cyfip1/S100b/Fmnl2/Plxnb2/Sh3kbp1/Zmpste24/Cdc42se1/Cdc42se2/Rhob/Fmnl1/Sema3e/Rhog/Plxnc1
pro9	GO:0006687	glycosphingolipid metabolic process	14/1907	31/10739	0.000379611	Gm2a/Psap/B4galnt1/B4galt5/Galc/Hexb/Naga/Hexa/Gba/Ugcg/Cln3/Gla/Aldh5a1/St6galnac3
pro9	GO:0061614	pri-miRNA transcription by RNA polymerase II	14/1907	31/10739	0.000379611	Pdgfb/Stat3/Tgfbr1/Ddx5/Hif1a/Yy1/Bmpr1a/Rela/Nfkb1/Smad1/Gnl3/Jun/Ddx17/Trp53
pro9	GO:0030308	negative regulation of cell growth	40/1907	134/10739	0.000392234	Ddx3x/Ifrd1/Stk11/Ulk2/Sertad1/Tnr/Crlf3/Rtn4/Yy1/Sema4d/Bcl6/Cdkn1a/Slit1/Ptprj/Nrp1/Serpine2/Actr3/Rgs2/Adipor1/Sema6d/Sema4a/Epha7/Ppt1/Adipor2/Rbbp7/Mecp2/G6pdx/Ryk/Flcn/Prdm4/Pml/Inhba/Cdk5r1/Cgrrf1/Sertad3/Gsk3a/Trp53/Ei24/Sema3e/Bmpr2
pro9	GO:0003158	endothelium development	23/1907	64/10739	0.000393251	Pdgfb/Foxj2/Plod3/Tgfbr1/Rhoa/Kdm6b/Rtn4/Zeb1/Rock1/Acvr1/Il1b/Add1/Tjp1/Myd88/Btg1/Rbpj/Rap2c/Rap1b/Rhob/Gpx1/Bmpr2/Rap1a/Apold1
pro9	GO:1901343	negative regulation of vasculature development	23/1907	64/10739	0.000393251	Pdgfb/Foxj2/Rhoa/H2-M3/Sparc/Rtn4/Nf1/Rgcc/Rock1/Stat1/Creb3l1/Efna3/Sema4a/Pde3b/Mecp2/Flcn/Epn1/Pml/Ptger4/Ago1/Shc1/Sema3e/Synj2bp
pro9	GO:0002475	antigen processing and presentation via MHC class Ib	7/1907	10/10739	0.000400259	H2-M3/Tap2/H2-T22/B2m/H2-K1/H2-T23/H2-D1
pro9	GO:0002726	positive regulation of T cell cytokine production	7/1907	10/10739	0.000400259	Traf6/Il1b/Malt1/Arid5a/Cd81/Il18/B2m
pro9	GO:0009620	response to fungus	7/1907	10/10739	0.000400259	Il17ra/Bcl10/Cotl1/Myd88/Malt1/Pik3cd/Gapdh
pro9	GO:0010743	regulation of macrophage derived foam cell differentiation	7/1907	10/10739	0.000400259	Hbp1/Csf1/Lpl/Nfkbia/Abcg1/Itgav/Il18
pro9	GO:0071404	cellular response to low-density lipoprotein particle stimulus	7/1907	10/10739	0.000400259	Lpl/Npc1/Itgb1/Cd9/Cd81/Mylip/Fcer1g
pro9	GO:0072539	T-helper 17 cell differentiation	7/1907	10/10739	0.000400259	Stat3/Smad7/Otud5/Malt1/Nfkbiz/Nfkbid/Rc3h1
pro9	GO:1903707	negative regulation of hemopoiesis	27/1907	80/10739	0.000413664	H2-M3/Irf1/Id2/Nf1/Nfkbia/Myc/Bcl6/Smad7/Inpp5d/Cdc73/Meis2/N4bp2l2/Cib1/Cul4a/Cbfb/Lmo2/C1qc/Nfkbid/Rc3h1/Pik3r1/Zfp36/Tob2/Zfpm1/Zfp608/Hist1h4d/Mafb/Prmt1
pro9	GO:0001894	tissue homeostasis	34/1907	109/10739	0.000431259	Acp5/Akr1b3/Rac1/Kmt2a/Stk11/Csf1/Slc22a5/Poc1b/Nf1/Gcnt2/Lpcat1/Csf1r/Lipa/Itgb1/Inpp5d/Cln8/Itgav/Traf6/Car2/Src/Dram2/Add1/Lrp6/Kras/Tpp1/Csk/Idua/Ankrd11/Ctss/Ptger4/Ildr2/Tmem64/S1pr1/Prkca
pro9	GO:0050878	regulation of body fluid levels	38/1907	126/10739	0.000433677	Pdgfb/Akr1b3/Mertk/Hps5/Lyst/Plek/Gna13/Hif1a/Evl/Pros1/Hps1/Ptprj/Creb1/Serpine2/Tfpi/Stxbp3/Gba/F3/Ugcg/Ptpro/Cd9/Rab27a/Gnai2/Chrm1/Mllt6/Ptger4/Coro2b/Hps4/Sh2b3/Wnk1/Chrm3/Prkca/Fcer1g/Kalrn/Ano6/Ccnd1/Thbd/Vkorc1
pro9	GO:0006509	membrane protein ectodomain proteolysis	13/1907	28/10739	0.000439822	Snx9/Ncstn/Aph1a/Timp2/Psen1/Erap1/Myh9/Sppl2a/Il1b/Adam9/Sppl2b/Adam17/Adam10
pro9	GO:0030219	megakaryocyte differentiation	13/1907	28/10739	0.000439822	Sp1/Mef2c/Pip4k2a/Wasf2/Cib1/Rcor1/Sh2b3/Zfpm1/Hmgb2/Ep300/Abi1/Hist1h4d/Prmt1
pro9	GO:0046637	regulation of alpha-beta T cell differentiation	13/1907	28/10739	0.000439822	Rhoa/Cd83/Irf1/Pnp/Bcl6/Smad7/Cbfb/Malt1/Nfkbiz/Nfkbid/Il18/Rc3h1/Ripk2
pro9	GO:1903427	negative regulation of reactive oxygen species biosynthetic process	13/1907	28/10739	0.000439822	Acp5/Hbp1/Stat3/Ctns/Rhoa/Cflar/Atp2b4/Gla/Abcd1/Eef1a1/Sirpa/Tspo/Abcd2
pro9	GO:0031589	cell-substrate adhesion	50/1907	179/10739	0.000463433	Rac1/Bcan/Ephb3/Rhoa/Mertk/Csf1/Crk/Lims1/Nf1/Gcnt2/Rasa1/Bcl6/Apod/Ptk2/Tnfrsf12a/Rock1/Slk/Ptprj/Cd63/Itgb1/Nrp1/Map4k4/Srgap2/Lamc1/Rsu1/Itgav/Itga6/Hsd17b12/Src/Macf1/Vamp3/Zyx/Cib1/Akip1/Gpm6b/Adam9/Jam3/Dnm2/Prkx/Sirpa/Ninj1/Fndc3b/Prex1/Lrp1/Pik3r1/Coro2b/Actn4/Sema3e/Ptprz1/Peak1
pro9	GO:0002790	peptide secretion	86/1907	346/10739	0.000468228	Raf1/Lgals9/Rac1/Il17ra/Sri/Ptbp1/M6pr/Pou2f2/Trpm2/Abca1/Lpl/Plcg1/Lyst/Tnfaip3/Plek/Sptbn1/Rab10/Hif1a/Pde8b/Rgcc/Ifnar1/Tmbim6/Nagpa/Tnfrsf21/Syt4/Aif1/Gabbr1/Smad2/Csf1r/Frmd8/Hps1/Copg2/Map4k4/Glul/Abl2/Frmd4a/Itgav/Traf6/Rasgrp1/Il1b/Src/Pex5l/Serp1/Stxbp3/Hadh/Wls/Svbp/Rnf19b/Pde3b/Otud5/Arhgef7/Adam9/C2cd2l/Slc16a1/Crlf2/Idua/Ucp2/Myo5a/Sidt2/Midn/Cd276/Sec24a/Unc93b1/Pml/Rab11fip3/Arid5a…
pro9	GO:0048638	regulation of developmental growth	66/1907	252/10739	0.000470714	Ifrd1/Stat3/Ulk2/Insr/Mef2c/Apc/Cdk4/Tgfbr1/Ankrd26/Wnt2/Csf1/Tnr/Dusp6/Sgpl1/Rab21/Rtn4/Lgmn/Yy1/Sema4d/Bmpr1a/Lats2/Atp8a2/Nipbl/Zfpm2/Ptk2/Cdkn1a/Tnfrsf12a/Syt4/Slit1/Nrp1/Creb1/Actr3/Rgs2/Olfm1/Sema6d/Atrn/Serp1/Sema4a/Epha7/Limk1/Plxna4/Cyfip1/Mecp2/G6pdx/Fgfr1/Ppib/Ryk/Dnm2/Sh3glb1/Jarid2/Golga4/Smurf1/Rbpj/Picalm/Ptger4/Lats1/Lrp1/Chd7/Agrn/Zmpste24/Cdk5r1/Mapk14/Ep300/Gsk3a/Sema3e/Bmpr2
pro9	GO:0014911	positive regulation of smooth muscle cell migration	15/1907	35/10739	0.000473489	Pdgfb/Crk/Mdm2/Il6st/Myc/Ptk2/Aif1/Sema6d/Src/F3/Nr4a3/Myo5a/Il18/Ptger4/Lrp1
pro9	GO:0042113	B cell activation	36/1907	118/10739	0.000476493	Icosl/Paxip1/Mef2c/Pou2f2/Tnfaip3/Peli1/Id2/Pnp/Bcl6/Cdkn1a/Tnfrsf21/Ptprj/Inpp5d/Dclre1c/Tyrobp/Malt1/Zbtb1/Fnip1/Cd81/Irs2/Plcl2/Rbpj/Pik3cd/Rc3h1/Pik3r1/Ticam1/Irf2bp2/Adam17/Ep300/Cebpg/Lgals8/Pkn1/Skap2/Trp53/Atp11c/Ighm
pro9	GO:0030183	B cell differentiation	22/1907	61/10739	0.000493421	Pou2f2/Tnfaip3/Id2/Pnp/Bcl6/Ptprj/Inpp5d/Dclre1c/Malt1/Zbtb1/Fnip1/Plcl2/Rbpj/Pik3r1/Irf2bp2/Adam17/Ep300/Cebpg/Lgals8/Trp53/Atp11c/Ighm
pro9	GO:0006911	phagocytosis, engulfment	12/1907	25/10739	0.000500101	Rac1/Abca1/Appl2/Myh9/Aif1/Arhgap25/Sirpa/Arhgap12/Rab31/Fcer1g/Ano6/Ighm
pro9	GO:0045824	negative regulation of innate immune response	12/1907	25/10739	0.000500101	Lgals9/H2-M3/Crk/Tnfaip3/Tap2/Samhd1/Grn/Tap1/Trafd1/Serpinb9/Arrb2/H2-T23
pro9	GO:0016064	immunoglobulin mediated immune response	18/1907	46/10739	0.000510843	Icosl/Paxip1/Pou2f2/Cr1l/Bcl6/Inpp5d/Bcl10/Myd88/Crlf2/C1qa/C1qc/C1qb/H2-DMa/Cd81/Fcer1g/Nectin2/H2-T23/Ighm
pro9	GO:0070167	regulation of biomineral tissue development	18/1907	46/10739	0.000510843	Mef2c/Nbr1/Hif1a/Bmpr1a/Acvr1/Gpm6b/Bmp2k/Cd276/Asxl2/Txlng/Dicer1/Atf4/Zmpste24/S1pr1/Nell1/Kl/Ano6/Bmpr2
pro9	GO:0071902	positive regulation of protein serine/threonine kinase activity	46/1907	162/10739	0.000519876	Dazap2/Raf1/Pdgfb/Ddx3x/Stk11/Map3k11/Ralb/Insr/Tgfbr1/Rhoa/Sash1/Gadd45b/Taok1/Map2k3/Psen1/Rgcc/Csf1r/Epha4/Atp2b4/Traf6/Rasgrp1/Il1b/Ptpn1/Src/Pdgfc/Kras/Camk1/Cib1/Irak1/Adam9/Fgfr1/Csk/Pkd1/Ccnd3/Pkd2/Cab39/Cd81/Ripk2/Shc1/Pik3r6/Grm5/Adam17/Traf7/Akap13/Ccnd1/Ighm
pro9	GO:0040013	negative regulation of locomotion	56/1907	207/10739	0.000526349	Pdgfb/Stat3/Cnn2/Trim28/Mef2c/Rhoa/Cers2/Abr/Crk/Nf1/Slc9a3r1/Evl/Sema4d/Ptprg/Bmpr1a/Rgcc/Apod/Ptk2/Aif1/Trim26/Ldlrad4/Coro1b/Slit1/Trim8/Ptprj/Cd63/Nrp1/Srgap2/Adipor1/Olfm1/Sema6d/Sema4a/Trp53inp1/Svbp/Arhgdib/Mecp2/Adgrg1/Ryk/Flcn/Arid2/Mitf/Pml/Rbpj/Ptger4/Lrp1/Pkp2/Foxo3/Grm5/Rap2c/Rap2a/Rhob/Stk24/Sema3e/Lrch1/Arrdc3/Synj2bp
pro9	GO:0010035	response to inorganic substance	72/1907	281/10739	0.000529777	Akr1b3/Ncstn/Fosb/Psap/Rasa4/Hmox1/Mef2c/Cdk4/Trpm2/Slc41a1/Crk/Kdm6b/Lrp11/Tnfaip3/Id2/Pld2/Dlg4/Lgmn/Mtr/Mapk8/Syt4/Npc1/Rela/Capn1/Creb1/Cflar/Lct/Gpr37l1/Atp2b4/Itgav/Sord/Src/Kpna4/Ahcyl1/Casp6/Cpne3/Nr4a3/Prdx1/Add1/Slc30a3/Khk/P2rx4/Fus/Mecp2/Adam9/Egln1/Ireb2/Ucp2/Pkd2/Cebpa/Sec31a/Sirpa/Wnk1/Ppp1r15b/Foxo3/Prkaa1/Dlg2/Jun/Junb/Rhob/Ep300/Zfp277/Sipa1/Gsk3a/Camk2b/Trp53/Alox5ap/B2m/Stk24/…
pro9	GO:0002724	regulation of T cell cytokine production	8/1907	13/10739	0.000536615	Smad7/Traf6/Il1b/Malt1/Arid5a/Cd81/Il18/B2m
pro9	GO:0048589	developmental growth	115/1907	488/10739	0.000539825	Ifrd1/Stk11/Stat3/Psap/Ulk2/Bcan/Slc1a2/Insr/Trim28/Mef2c/Apc/Cdk4/Tgfbr1/Zmiz1/Ankrd26/Wnt2/Csf1/Tnr/H3f3b/Pmp22/Dusp6/Sgpl1/Rab21/Jade2/Rtn4/Ctc1/Lgmn/Yy1/Sema4d/Bmpr1a/Lats2/Atp8a2/Nipbl/Zfpm2/Ly6e/Ptk2/Cdkn1a/Akirin1/Tnfrsf12a/Brd4/Sos1/Syt4/Smad2/Slc12a2/Slit1/Ube3a/Itgb1/Nrp1/Creb1/Raph1/Cflar/Actr3/Rgs2/Abl2/Olfm1/Sema6d/Atrn/Ncoa3/Serp1/Il6ra/Sema4a/Epha7/Tmem38b/Add1/Limk1/Plxna4/Plxna1/…
pro9	GO:0048729	tissue morphogenesis	84/1907	338/10739	0.000544736	Pdgfb/Dlg3/Efnb2/Rac1/Plod3/Wdr1/Igf1r/Trim28/Mef2c/Tgfbr1/Rhoa/Wnt2/Cluap1/Csf1/Ctsz/Kdm6b/Psen1/Mdm2/Txnrd1/Gna13/Slc9a3r1/Mthfd1/Hif1a/Numb/Ctsl/Bmpr1a/Zfpm2/Myc/Ly6e/Twsg1/Sos1/Mib1/Smad2/Slc12a2/Cd151/Nrp1/Smad7/Epha4/Abl2/Acvr1/Nckap1/Traf6/Car2/Src/Ncoa3/Wls/Bcl10/Epha7/Nr4a3/B4galt1/Macf1/Ski/Plxna1/Lrp6/Kras/Ophn1/Fgfr1/Smad1/Egln1/Ryk/Pkd1/Ctnnd1/Pkd2/Prkx/Gatad2a/Plxnb2/Pml/Spry1/Rbpj/…
pro9	GO:0002534	cytokine production involved in inflammatory response	11/1907	22/10739	0.000553838	Il17ra/Kpna6/Appl2/Per1/Apod/Abcd1/Myd88/Sirpa/Ticam1/Mapk14/Abcd2
pro9	GO:0070555	response to interleukin-1	19/1907	50/10739	0.000555991	Irf1/Ccl4/Yy1/Rela/Traf6/Il1b/Src/Nfkb1/Irak1/Myd88/St18/Otud4/Sirpa/Rc3h1/Ripk2/Prkca/Irak2/Vrk2/Tank
pro9	GO:0008347	glial cell migration	16/1907	39/10739	0.000558223	Csf1/Cers2/Pmp22/Rtn4/Hexb/Epha4/Srgap2/Grin1/Dab1/P2rx4/Arhgef7/Adgrg1/Lrp1/Tspo/Cdk5r1/Ptprz1
pro9	GO:0048146	positive regulation of fibroblast proliferation	16/1907	39/10739	0.000558223	Pdgfb/Cdk4/Zmiz1/Wnt2/Ctc1/Rasa1/Myc/Cdkn1a/Pdgfc/Fosl2/Rasgrf1/Pml/Kmt2c/Fndc3b/Jun/Ptprz1
pro9	GO:0051099	positive regulation of binding	42/1907	145/10739	0.000571003	Kat2b/Lgals9/Ralb/Trim28/Mef2c/Hipk1/Sirt2/Hnrnpl/Traf4/Psen1/Cln5/Nipbl/Myc/Derl1/Brd4/Epha4/Actr3/Abl2/Traf6/Ski/Add1/Sppl3/Ctbp2/Arhgef7/Amfr/Herpud1/Mau2/Pkd1/Plcl1/Plcl2/Lrp1/Ripk2/Agrn/Arf6/Ticam1/Pygo2/Dtx3l/Hmgb2/Ep300/B2m/Hipk2/H1f0
pro9	GO:0014002	astrocyte development	10/1907	19/10739	0.000590076	Psen1/Nf1/Gfap/Il1b/Tspan2/Kras/Plp1/Grn/C1qa/Lrp1
pro9	GO:0071887	leukocyte apoptotic process	20/1907	54/10739	0.000591953	Kdelr1/Mef2c/Mertk/Hif1a/Pnp/Myc/Tnfrsf21/Bcl10/Nr4a3/Fnip1/Nfkbid/Irs2/Il18/Pik3cd/Pdcd7/Serpinb9/Adam17/Pkn1/Fcer1g/Trp53
pro9	GO:0045622	regulation of T-helper cell differentiation	9/1907	16/10739	0.000592001	Irf1/Bcl6/Smad7/Malt1/Nfkbiz/Nfkbid/Il18/Rc3h1/Ripk2
pro9	GO:0045672	positive regulation of osteoclast differentiation	9/1907	16/10739	0.000592001	Csf1/Csf1r/Creb1/Traf6/Car2/Tyrobp/Klf10/Asxl2/Tmem64
pro9	GO:0043900	regulation of multi-organism process	59/1907	222/10739	0.000618847	Ddx3x/Lgals9/Sp1/Kpna6/Trim28/Vps4b/Sirt2/Sash1/Smurf2/Ccl4/Fuca2/Tnfaip3/Tbk1/Pum2/Ddx5/Sec14l1/Traf3/Pabpc1/Tfeb/Riok3/Trim26/Osbp/Trim8/P4hb/Prdx4/Ly96/Stat1/Nucks1/Stom/Itgav/Traf6/Il1b/Itch/B4galt1/Tpst2/Oasl2/Zc3hav1/Hpgds/Arhgdib/Cib1/Ppib/Myd88/Grn/Elmod2/Pml/Il18/Ripk2/Inhba/Dicer1/Zmpste24/Zfp36/Lhfpl2/Bst2/Dtx3l/Prkca/Jun/Ep300/Gapdh/Nectin2
pro9	GO:0009306	protein secretion	81/1907	325/10739	0.000618938	Raf1/Lgals9/Rac1/Il17ra/Sri/Ptbp1/M6pr/Pou2f2/Trpm2/Abca1/Lpl/Plcg1/Lyst/Tnfaip3/Plek/Sptbn1/Rab10/Hif1a/Pde8b/Rgcc/Ifnar1/Tmbim6/Nagpa/Tnfrsf21/Syt4/Aif1/Smad2/Csf1r/Frmd8/Hps1/Copg2/Map4k4/Glul/Abl2/Frmd4a/Itgav/Traf6/Rasgrp1/Il1b/Src/Serp1/Stxbp3/Hadh/Wls/Svbp/Rnf19b/Pde3b/Otud5/Adam9/C2cd2l/Slc16a1/Crlf2/Idua/Ucp2/Myo5a/Sidt2/Midn/Cd276/Sec24a/Unc93b1/Pml/Rab11fip3/Arid5a/Zfp384/Irs2/Rbpj/Ptg…
pro9	GO:0002698	negative regulation of immune effector process	21/1907	58/10739	0.000619185	Lgals9/Hmox1/H2-M3/Cr1l/Abr/Crk/Irf1/Tnfaip3/Sec14l1/Bcl6/Tmbim6/Tap2/Riok3/Smad7/Itch/Grn/Tap1/Rc3h1/Serpinb9/Arrb2/H2-T23
pro9	GO:0050921	positive regulation of chemotaxis	23/1907	66/10739	0.000650342	Pdgfb/Rac1/Csf1/Ccl4/Lgmn/Akirin1/Aif1/Ptprj/Nrp1/Il1b/P2rx4/Fgf16/Fgfr1/Camk1d/S1pr1/Wnk1/Prkca/Adam17/Mapk14/Adam10/Mospd2/Ano6/Bmpr2
pro9	GO:0007249	I-kappaB kinase/NF-kappaB signaling	33/1907	107/10739	0.000650972	Relb/Rhoa/Irf1/Tnfaip3/Ddx21/Peli1/Rel/Per1/Nfkbia/Zmynd11/Rock1/Riok3/Rela/Trim8/Stat1/Abl2/Traf6/Il1b/Bcl10/Zc3hav1/Irak1/Tradd/Myd88/Malt1/S100b/Nfkbid/Sirpa/Ripk2/Ticam1/Irak2/Tank/Akap13/Nup62
pro9	GO:0071356	cellular response to tumor necrosis factor	26/1907	78/10739	0.00065133	Hipk1/Irf1/Ccl4/Lims1/Rffl/Txndc17/Nfkbia/Traf3/Erbin/Tnfrsf21/Rela/Stat1/Actr3/Gba/Nfkb1/Cib1/Asah1/Tradd/St18/Cebpa/Zfp36/Foxo3/Adam17/Mapk14/Actn4/Tank
pro9	GO:0002831	regulation of response to biotic stimulus	25/1907	74/10739	0.000655993	Lgals9/Sirt2/Sash1/Tnfaip3/Tbk1/Pum2/Sec14l1/Traf3/Tfeb/Riok3/Ly96/Stat1/Traf6/Il1b/Itch/Zc3hav1/Grn/Elmod2/Pml/Pvr/Ripk2/Zmpste24/Dtx3l/Prkca/Nectin2
pro9	GO:0050890	cognition	63/1907	241/10739	0.000660334	Gm2a/Kmt2a/Ncstn/Man2b1/Cic/Mef2c/Ctns/Tnr/Psen1/Sgk1/Eif4ebp2/Gria1/Nf1/Hif1a/Lgmn/Pde8b/Nipbl/Pde1b/Arc/Rcan1/Pja2/Syt4/Rin1/Itgb1/Creb1/Cln8/Dbi/Abl2/Grin1/Meis2/Il1b/Kcnab1/Brinp1/Ppt1/Kras/Cyfip1/Cln3/Magt1/Mecp2/Ptgs2/Chrm1/S100b/Idua/Tbr1/Picalm/Cpeb3/Chd7/Gpr155/C1ql1/Ptgs1/Grm5/Prkca/Foxo6/Jun/Ep300/Kalrn/Btbd9/Sorcs3/Klk8/Syngap1/Ptprz1/Atxn1l/Scn2a
pro9	GO:0051098	regulation of binding	69/1907	269/10739	0.000663508	Pdgfb/Kat2b/Lgals9/Sri/Ralb/Hmox1/Trim28/Mef2c/Tgfbr1/Hipk1/Sirt2/Hnrnpl/Ctsz/Traf4/Crk/Psen1/Id2/Mapk8/Cln5/Nipbl/Myc/Derl1/Csnk1e/Tmbim6/Brd4/Rock1/Smad2/Csnk1a1/Mark2/Mitd1/Epha4/Actr3/Nucks1/Abl2/Traf6/Src/Ski/Add1/Sppl3/Camk1/Ctbp2/Mecp2/Arhgef7/Amfr/Herpud1/Mau2/Pkd1/Plcl1/Plcl2/Lrp1/Btaf1/Ripk2/Agrn/Aida/Zmpste24/Arf6/Hjurp/Ticam1/Pygo2/Dtx3l/Zfpm1/Jun/Hmgb2/Ep300/Arrb2/B2m/Hipk2/Dot1l/H1f0
pro9	GO:0071621	granulocyte chemotaxis	15/1907	36/10739	0.000679781	Rac1/Il17ra/Csf1/Ccl4/Akirin1/Ptprj/Il1b/Jam3/Camk1d/Prex1/Prkca/Mapk14/Cklf/Fcer1g/Mospd2
pro9	GO:0046626	regulation of insulin receptor signaling pathway	18/1907	47/10739	0.000692198	Cdk4/Ankrd26/Rela/Nucks1/Adipor1/Il1b/Ptpn1/Sla2/Src/Ybx1/Sesn3/Gnai2/Ccnd3/Ncoa5/Pik3r1/Prkaa1/Prkca/Gsk3a
pro9	GO:0050770	regulation of axonogenesis	46/1907	164/10739	0.000695705	Ifrd1/Stk11/Ulk2/Ephb3/Xk/Tnr/Psen1/Rab21/Rtn4/Sema4d/Ptk2/Tnfrsf12a/Mark2/Slit1/Nrp1/Epha4/Actr3/Olfm1/Grin1/Sema6d/Skil/Sema4a/Epha7/Dab1/Limk1/Plxna4/Plxna1/Cyfip1/Ryk/Zswim6/Dnm2/Cacna1a/Tbr1/Zswim4/Plxnb2/Golga4/Picalm/Lrp1/Agrn/Cdk5r1/Ep300/Chn1/Sema3e/Bmpr2/Syngap1/Plxnc1
pro9	GO:0040008	regulation of growth	110/1907	467/10739	0.000720347	Ddx3x/Ifrd1/Stk11/Stat3/Ulk2/Insr/Mef2c/Apc/Cdk4/Tgfbr1/Rhoa/Ankrd26/Sertad1/Wnt2/Csf1/Tnr/Crlf3/Crk/Dusp6/Sgk1/Sgpl1/Rab21/Rtn4/Hif1a/Lgmn/Yy1/Sema4d/Bmpr1a/Lats2/Atp8a2/Nipbl/Zfpm2/Nell2/Bcl6/Ptk2/Pak2/Cdkn1a/Tnfrsf12a/Epc1/Syt4/Osbp/Slit1/Ptprj/Nrp1/Creb1/Serpine2/Actr3/Rgs2/Cdc73/Adipor1/Olfm1/Sema6d/Atrn/Ncoa3/Serp1/Sema4a/Epha7/Ppt1/Limk1/Plxna4/Adipor2/Cyfip1/Cib1/Rbbp7/Mecp2/G6pdx/Fgfr1/W…
pro9	GO:0050801	ion homeostasis	101/1907	423/10739	0.000720764	Slc39a13/Sri/Hmox2/Hmox1/Trpm2/Slc41a1/Abca1/Xk/Plcg1/Atox1/Lyst/Psen1/Sgk1/Gna13/Slc9a3r1/Dlg4/Hif1a/Mcur1/Hexb/Il6st/Slmap/Cln5/Slc22a17/Myc/Atp13a3/Ptk2/Tmbim6/Abcg1/Slc39a7/Slc12a2/Fth1/Smad7/Dbi/Atp2b4/Xpr1/Abl2/Grin1/Itgav/Slc12a6/Il1b/Car2/Src/Gclm/Tmem38b/Ppt1/Slc30a3/P2rx4/Sppl3/Lrp6/Itpr2/Cln3/Slc9a9/Abcd1/Nr3c2/Herpud1/Egln1/Ireb2/Nptn/Atp1b3/Gnai2/Ank2/Pkd1/Atp1a1/S100b/Pkd2/Myo5a/Cac…
pro9	GO:0030855	epithelial cell differentiation	72/1907	284/10739	0.000731433	Pdgfb/Rac1/Foxj2/Psap/Plod3/Mef2c/Apc/Tgfbr1/Rhoa/Kdm6b/Rtn4/Id2/Slc9a3r1/Sgpp1/Hif1a/Numb/Lats2/Zeb1/Rock1/Cd63/Creb1/Abl2/Acvr1/Il1b/Skil/Ncoa3/Gpsm2/Tmod1/Ugcg/B4galt1/Tmem38b/Add1/Fosl2/Rilpl1/Rilpl2/Stx2/Cux1/Ptpro/Tjp1/Sipa1l3/Myo7a/Ophn1/Fgfr1/Asah1/Tmem231/Ptgs2/Myd88/Fndc3a/Ctnnd1/Sidt2/Tdrd7/Prkx/Btg1/Jmjd1c/Rbpj/Arid4b/Fndc3b/Ubn1/Lats1/Dicer1/Zfp36/Ptgs1/Rap2c/Rap1b/Jun/Gpx1/Bmpr2/Rap…
pro9	GO:0007040	lysosome organization	20/1907	55/10739	0.000777094	Naglu/Acp2/Abca1/Lyst/Hexb/Cln5/Tfeb/Hexa/Cln8/Gba/Ppt1/Cln3/Myo7a/Tpp1/Mbtps1/Idua/Grn/Hps4/Arf1/Rab39
pro9	GO:0016525	negative regulation of angiogenesis	20/1907	55/10739	0.000777094	Foxj2/Rhoa/H2-M3/Sparc/Nf1/Rgcc/Rock1/Stat1/Creb3l1/Efna3/Sema4a/Pde3b/Mecp2/Flcn/Epn1/Pml/Ago1/Shc1/Sema3e/Synj2bp
pro9	GO:0080171	lytic vacuole organization	20/1907	55/10739	0.000777094	Naglu/Acp2/Abca1/Lyst/Hexb/Cln5/Tfeb/Hexa/Cln8/Gba/Ppt1/Cln3/Myo7a/Tpp1/Mbtps1/Idua/Grn/Hps4/Arf1/Rab39
pro9	GO:0072678	T cell migration	12/1907	26/10739	0.000779788	Lgals9/Rhoa/Crk/Med23/Apod/Aif1/Slc12a2/S1pr1/Wnk1/Adam17/Adam10/Lrch1
pro9	GO:0055088	lipid homeostasis	26/1907	79/10739	0.00080953	Abca1/Lpl/Plscr3/Lyst/Rtn4/Npc2/Col4a3bp/Nus1/Abcg1/Npc1/Ormdl2/Pnpla2/Soat1/Raly/Acox3/Abcd1/Med13/Cebpa/Sec24a/Scarb1/Ttc39b/Mylip/Il18/Abhd4/Pkp2/Prkaa1
pro9	GO:2001237	negative regulation of extrinsic apoptotic signaling pathway	22/1907	63/10739	0.00081888	Raf1/Hmox1/Tmbim1/Tgfbr1/Tnfaip3/Rffl/Zmynd11/Rela/Nrp1/Sgk3/Cflar/Acvr1/Itgav/Itga6/Il1b/Src/Gclm/Eya3/Mcl1/Sgms1/Hmgb2/Gpx1
pro9	GO:1990266	neutrophil migration	14/1907	33/10739	0.000823278	Rac1/Wdr1/Ccl4/Rtn4/Il1b/Jam3/Myd88/Camk1d/Prex1/Ptger4/Prkca/Cklf/Fcer1g/Mospd2
pro9	GO:0003007	heart morphogenesis	41/1907	143/10739	0.000825899	Insr/Mef2c/Tgfbr1/Zmiz1/Wnt2/Cluap1/Psen1/Mdm2/Rtn4/Id2/Hif1a/Col4a3bp/Bmpr1a/Nipbl/Zfpm2/Ly6e/Sos1/Mib1/Nrp1/Smad7/Acvr1/Pds5a/Lrp6/Egln1/Arid2/Pkd2/Asxl2/Rbpj/Chd7/Dicer1/Pkp2/Zmpste24/Lemd2/S1pr1/Zfpm1/Jun/Mdm4/Gsk3a/Trp53/Bmpr2/Gng5
pro9	GO:0007266	Rho protein signal transduction	35/1907	117/10739	0.000843747	Gna12/Rac1/Myo9b/Rhoa/Vav2/Abca1/Abr/Gna13/Bcl6/Rhoq/Sos1/Rock1/Arhgef9/Itgb1/Nrp1/Abl2/Arhgef2/Arhgdib/Ophn1/Arhgef7/Adgrg1/Rasgrf1/Flcn/Sos2/Prex1/Tax1bp3/Arhgef1/Cdc42se1/Cdc42se2/Rhob/Arhgef12/Kalrn/Akap13/Rhog/Synj2bp
pro9	GO:0019318	hexose metabolic process	43/1907	152/10739	0.000845556	Hk2/Kat2b/Stk11/Ranbp2/Man2b1/Insr/Fuca2/Hif1a/Myc/Apod/Man2a1/Pfkfb4/Adipor1/Sord/Src/Supt20/Serp1/Crtc2/B4galt1/Dyrk2/Man2b2/Khk/Pgm1/Gfpt1/G6pdx/Oma1/Galm/Midn/Aldh5a1/Man1c1/Irs2/Pik3r1/Ppp4r3a/Atf4/Zmpste24/Glb1/Prkaa1/Gnpda1/Mapk14/Ep300/Foxk1/Gapdh/Trp53
pro9	GO:0014855	striated muscle cell proliferation	17/1907	44/10739	0.000860872	Stat3/Mef2c/Apc/Tgfbr1/Wnt2/Bmpr1a/Zfpm2/Paxbp1/Akirin1/Cflar/Fgfr1/Smad1/Arid2/Jarid2/Rbpj/Selenon/Mapk14
pro9	GO:0032963	collagen metabolic process	17/1907	44/10739	0.000860872	Pdgfb/Plod3/Plod1/Vipas39/Hif1a/Ctsb/Rgcc/Itgb1/Creb3l1/Il6ra/Idua/P3h2/Ctss/Il18/Ep300/Arrb2/Rap1a
pro9	GO:2000106	regulation of leukocyte apoptotic process	17/1907	44/10739	0.000860872	Mef2c/Mertk/Hif1a/Pnp/Myc/Bcl10/Nr4a3/Fnip1/Nfkbid/Irs2/Il18/Pik3cd/Pdcd7/Serpinb9/Adam17/Fcer1g/Trp53
pro9	GO:0003013	circulatory system process	64/1907	248/10739	0.000863701	Scpep1/Pdgfb/Kat2b/Sri/Ier3/Plod3/Hmox1/Rhoa/Abr/Ccl4/Map2k3/Mdm2/Nampt/Id2/Hif1a/Smad5/Erap1/Ptk2/Rock1/Capn1/Ptprj/Sp4/Smad7/Stat1/Rgs2/Gpr37l1/Atp2b4/Adra1d/Src/Gclm/Tmem38b/P2rx4/Ptpro/Mecp2/G6pdx/Ptgs2/Gnai2/Ank2/Atp1a1/Il18/Ndst2/Chd7/Pik3r1/Kcnj2/Coro2b/Rnpep/Agrn/Pkp2/Shc1/Zmpste24/S100a1/Wnk1/Chrm3/Ptgs1/Scn3b/Prkca/Mdm4/Gsk3a/Kl/Prcp/Tmem65/Gpx1/Akap13/Bmpr2
pro9	GO:1902895	positive regulation of pri-miRNA transcription by RNA polymerase II	11/1907	23/10739	0.000892298	Pdgfb/Stat3/Tgfbr1/Hif1a/Bmpr1a/Rela/Nfkb1/Smad1/Gnl3/Jun/Trp53
pro9	GO:0010720	positive regulation of cell development	107/1907	455/10739	0.00089912	Kat2b/Rac1/Stk11/Mmd/Igf1r/Mef2c/Ptbp1/Rhoa/Bnip2/Csf1/Sirt2/Timp2/Crk/Lims1/Psen1/Sgk1/Rab21/Hmg20b/Jade2/Rtn4/Id2/Nf1/Dlg4/Gfap/Hif1a/Numb/Sema4d/Il6st/Mapk8/Atp8a2/Nipbl/Myc/Twf1/Bcl6/Ptk2/Atf1/Tnfrsf12a/Man2a1/Zeb1/Syt4/Rela/Mark2/Pias2/Itgb1/Nrp1/Cflar/Epha4/Serpine2/Actr3/Rgs2/Abl2/Grin1/Itga6/Ptpra/Il1b/Skil/Casp6/Arhgef2/Brinp1/Ptprd/Dab1/Add1/Scarb2/P2rx4/Limk1/Cux1/Plxna4/Plxna1/Lrp6/Ca…
pro9	GO:0007611	learning or memory	57/1907	216/10739	0.000912986	Gm2a/Kmt2a/Ncstn/Man2b1/Cic/Mef2c/Ctns/Tnr/Psen1/Sgk1/Eif4ebp2/Gria1/Nf1/Hif1a/Lgmn/Pde8b/Pde1b/Arc/Rcan1/Pja2/Syt4/Rin1/Itgb1/Creb1/Cln8/Dbi/Abl2/Grin1/Meis2/Il1b/Kcnab1/Brinp1/Ppt1/Kras/Cln3/Mecp2/Ptgs2/S100b/Idua/Tbr1/Picalm/Cpeb3/C1ql1/Ptgs1/Grm5/Prkca/Foxo6/Jun/Ep300/Kalrn/Btbd9/Sorcs3/Klk8/Syngap1/Ptprz1/Atxn1l/Scn2a
pro9	GO:0006517	protein deglycosylation	7/1907	11/10739	0.000931694	Man2b1/Man2a1/Man2b2/Edem1/Aga/Edem2/Edem3
pro9	GO:0032735	positive regulation of interleukin-12 production	7/1907	11/10739	0.000931694	H2-M3/Irf1/Rel/Rela/Traf6/Unc93b1/Mapk14
pro9	GO:0043372	positive regulation of CD4-positive, alpha-beta T cell differentiation	7/1907	11/10739	0.000931694	Cd83/Irf1/Malt1/Nfkbiz/Nfkbid/Il18/Ripk2
pro9	GO:0002526	acute inflammatory response	15/1907	37/10739	0.000957675	Stat3/Cr1l/Acvr1/Il1b/Casp6/F3/B4galt1/Ptgs2/Serpinb9/Kl/Fcer1g/Alox5ap/Prcp/Ano6/H2-T23
pro9	GO:0007568	aging	38/1907	131/10739	0.000990338	Slc1a2/Zmiz1/H2-M3/Pmp22/Cd68/Sec63/Psen1/Nampt/Id2/Map3k3/Ctc1/Bmpr1a/Atp8a2/Bcl6/Apod/Cdkn1a/Inpp5d/Cln8/Adra1d/Serp1/Kras/Wrn/Xrn1/C1qa/Pml/Jmjd1c/Picalm/Shc1/Zmpste24/Foxo3/Grm5/Mapk14/Zfp277/Gsk3a/Kl/Trp53/Grb2/Nup62
pro9	GO:0043403	skeletal muscle tissue regeneration	10/1907	20/10739	0.000993349	Ifrd1/Akirin1/Cflar/Cd9/Cd81/Bcl9/Dicer1/Selenon/Mapk14/Gpx1
pro9	GO:0007519	skeletal muscle tissue development	31/1907	101/10739	0.00102222	Emd/Mef2c/Rhoa/Xk/Pmp22/Hmg20b/Nf1/Ddx5/Myc/Rcan1/Akirin1/Cflar/Skil/Mbnl1/Hivep3/Ski/Sap30/Usp2/S100b/Foxn2/Rbm24/Bcl9/Lemd2/Lemd3/Prkaa1/Selenon/Mapk14/Ep300/Ddx17/Zbtb18/Gpx1
pro9	GO:2001236	regulation of extrinsic apoptotic signaling pathway	31/1907	101/10739	0.00102222	Raf1/Hmox1/Tmbim1/Tgfbr1/Tnfaip3/Rffl/Nf1/Zmynd11/Pak2/Tnfrsf12a/Rela/Acsl5/Nrp1/Sgk3/Cflar/Acvr1/Itgav/Itga6/Il1b/Src/Skil/Gclm/Bcl10/Eya3/Fgfr1/Pml/Mcl1/Sgms1/Inhba/Hmgb2/Gpx1
pro9	GO:0034440	lipid oxidation	23/1907	68/10739	0.00104235	Crot/Appl2/Eci2/Apod/Eci1/Acsl5/Echs1/Acadl/Dbi/Adipor1/Hadh/Decr1/Nr4a3/Acox3/Adipor2/Abcd1/Acaa2/Irs2/Prkaa1/Mapk14/Abcd2/Hadhb/Cyp4v3
pro9	GO:1902622	regulation of neutrophil migration	8/1907	14/10739	0.0010575	Rac1/Rtn4/Il1b/Jam3/Myd88/Camk1d/Ptger4/Mospd2
pro9	GO:0042088	T-helper 1 type immune response	9/1907	17/10739	0.00106053	Relb/Irf1/Traf6/Il1b/Il6ra/Sema4a/Arid5a/Il18/Ripk2
pro9	GO:0070741	response to interleukin-6	9/1907	17/10739	0.00106053	Stat3/Il6st/Rela/Il6ra/Nfkb1/St18/Cebpa/Sbno2/Traf7
pro9	GO:0071354	cellular response to interleukin-6	9/1907	17/10739	0.00106053	Stat3/Il6st/Rela/Il6ra/Nfkb1/St18/Cebpa/Sbno2/Traf7
pro9	GO:1905521	regulation of macrophage migration	9/1907	17/10739	0.00106053	Csf1/Rtn4/Akirin1/Ptprj/P2rx4/Cd9/Cd81/Mtus1/Mapk14
pro9	GO:0030500	regulation of bone mineralization	16/1907	41/10739	0.00106922	Mef2c/Nbr1/Hif1a/Bmpr1a/Acvr1/Gpm6b/Bmp2k/Cd276/Asxl2/Txlng/Zmpste24/S1pr1/Nell1/Kl/Ano6/Bmpr2
pro9	GO:0051051	negative regulation of transport	80/1907	326/10739	0.00108611	Lgals9/Hbp1/Sri/Ier3/Cnn2/Sh2b2/Hmox1/Insr/Tpr/Vps4b/Abr/Tnfaip3/Appl2/Nf1/Slc9a3r1/Dlg4/Nup153/Pde8b/Rgcc/Myc/Apod/Tmbim6/Tnfrsf21/Rhoq/Syt4/Gabbr1/Gnaq/Map4k4/Serpine2/Rgs2/Frmd4a/Itgav/Il1b/Kcnab1/Stxbp3/Hadh/Ube2j1/Yrdc/Vamp3/Abcg2/Cyfip1/Pde3b/Otud5/Gpm6b/Irak1/Wwp2/Usp2/Csk/Ptgs2/Gnai2/Idua/Ucp2/Pkd2/Arl6ip5/Midn/Acaa2/Pml/Rab11fip3/Sirpa/Irs2/Picalm/Ptger4/Scamp5/Ubac2/Ankrd13a/Agrn/Atf4/W…
pro9	GO:0002440	production of molecular mediator of immune response	29/1907	93/10739	0.00111051	Icosl/Paxip1/Kdelr1/Hmox1/Pou2f2/H2-M3/Tnfaip3/Ddx21/Rtn4/Bcl6/Tmbim6/Smad7/Traf6/Il1b/Samhd1/Nr4a3/Malt1/Crlf2/Arid5a/Cd81/Il18/Ticam1/Mapk14/Dennd1b/Pkn1/Fcer1g/B2m/H2-T23/Ighm
pro9	GO:0090087	regulation of peptide transport	103/1907	438/10739	0.00111389	Lgals9/Rac1/Emd/Il17ra/Sri/Trim28/Tpr/Ptbp1/Trpm2/Lpl/Myo1c/Tnfaip3/Psen1/Mdm2/Sptbn1/Nf1/Hif1a/Pde8b/Rgcc/Apod/Ifnar1/Tmbim6/Tnfrsf21/Syt4/Aif1/Gabbr1/Csf1r/Frmd8/Map4k4/Actr3/Rab29/Glul/Abl2/Frmd4a/Uhmk1/Gapvd1/Stom/Sec16a/Traf6/Rasgrp1/Il1b/Ptpn1/Car2/Src/Pex5l/Serp1/Hadh/Wls/Ube2j1/Plk3/Edem1/Camk1/Cib1/Pde3b/Nucb1/Otud5/Arhgef7/Adam9/Wwp2/C2cd2l/Csk/Ptgs2/Chrm1/Slc16a1/Crlf2/Idua/Ucp2/Sidt2/…
pro9	GO:0045926	negative regulation of growth	47/1907	172/10739	0.00113045	Ddx3x/Ifrd1/Stk11/Ulk2/Apc/Ankrd26/Sertad1/Tnr/Crlf3/Rtn4/Hif1a/Lgmn/Yy1/Sema4d/Bcl6/Ptk2/Cdkn1a/Slit1/Ptprj/Nrp1/Serpine2/Actr3/Rgs2/Adipor1/Sema6d/Sema4a/Epha7/Ppt1/Adipor2/Rbbp7/Mecp2/G6pdx/Myd88/Ryk/Flcn/Prdm4/Pml/Jarid2/Inhba/Cdk5r1/Cgrrf1/Sertad3/Gsk3a/Trp53/Ei24/Sema3e/Bmpr2
pro9	GO:0048332	mesoderm morphogenesis	14/1907	34/10739	0.00117338	Kdm6b/Txnrd1/Bmpr1a/Twsg1/Smad2/Acvr1/Nckap1/Wls/Nr4a3/Macf1/Fgfr1/Smad1/Inhba/Bmpr2
pro9	GO:0060395	SMAD protein signal transduction	14/1907	34/10739	0.00117338	Rbm14/Tgfbr1/Sptbn1/Jade2/Smad5/Bmpr1a/Smad2/Hexa/Ski/Smad1/Tob1/Inhba/Jun/Hipk2
pro9	GO:0048013	ephrin receptor signaling pathway	12/1907	27/10739	0.00117883	Efnb2/Ephb3/Crk/Ptk2/Epha4/Efna3/Epha7/Ss18/Rbpj/Cdk5r1/Chn1/Nck2
pro9	GO:0030218	erythrocyte differentiation	27/1907	85/10739	0.00119218	Sp1/Dnase2a/Stat3/Id2/Hif1a/Smad5/Bcl6/Stat1/Inpp5d/Ptbp3/Kmt2e/Add1/G6pdx/Lmo2/Rcor1/Inhba/Setd1a/Sh2b3/Zfp36/Foxo3/Zfpm1/Mapk14/Hmgb2/Cebpg/B2m/Mafb/Prmt1
pro9	GO:0010001	glial cell differentiation	42/1907	150/10739	0.00120635	Pdgfb/Nab1/Ncstn/Stat3/Wdr1/Cnp/Rhoa/Sirt2/B4galt5/Pmp22/Psen1/Rtn4/Id2/Nf1/Gfap/Il6st/Tnfrsf21/Rela/Ptprj/Nab2/Epha4/Serpine2/Actr3/Gpr37l1/Abl2/Ptpra/Il1b/Tspan2/Dab1/Ski/Lrp6/Kras/Mecp2/Plp1/Grn/C1qa/Lrp1/Dicer1/Nrros/Phgdh/Qk/Ptprz1
pro9	GO:0030032	lamellipodium assembly	18/1907	49/10739	0.00122433	Rac1/Vav2/Pmp22/Twf1/Akirin1/Itgb1/Actr3/Srgap2/Nckap1/Wasf2/Fscn1/Ptpro/Cyfip1/Sh2b1/Arhgef7/Dnm2/S1pr1/Nck2
pro9	GO:1902106	negative regulation of leukocyte differentiation	18/1907	49/10739	0.00122433	H2-M3/Irf1/Id2/Nf1/Myc/Bcl6/Smad7/Inpp5d/Cul4a/Cbfb/C1qc/Nfkbid/Rc3h1/Pik3r1/Tob2/Zfpm1/Zfp608/Mafb
pro9	GO:0061564	axon development	88/1907	366/10739	0.00123496	Efnb2/Ifrd1/Rac1/Stk11/Ulk2/Igf1r/Apc/Ephb3/Cnp/Xk/Cers2/Tnr/B4galt5/Pmp22/Psen1/Rab21/Rtn4/Llgl1/Rab10/Numb/Evl/Mtr/Sema4d/Atp8a2/Ptk2/Tnfrsf12a/Tnfrsf21/Csf1r/Mark2/Slit1/Bhlhe22/Itgb1/Nrp1/Creb1/Raph1/Dst/Epha4/Actr3/Olfm1/Grin1/Sema6d/Skil/Tspan2/Casp6/Efna3/Sema4a/Epha7/Nr4a3/Dab1/Limk1/Plxna4/Plxna1/Ptpro/Cyfip1/Xylt1/Usp9x/Plp1/Nptn/Ryk/Zswim6/Slitrk5/Dnm2/Cacna1a/Grn/Tbr1/Zswim4/Plxnb2/Go…
pro9	GO:0043087	regulation of GTPase activity	56/1907	214/10739	0.00124648	Snx9/Tbc1d8/Myo9b/Rasa4/Ephb3/Vav2/Abr/Crk/Ccl4/Lims1/Tbc1d15/Snx13/Nf1/Sema4d/Rasa1/Bcl6/Itgb1/Map4k4/Epha4/Srgap2/Rsu1/Gapvd1/Itga6/Rasgrp1/Ralgapb/Tbc1d1/Plxna4/Plxna1/Rgs10/Rasa3/Arhgef7/Rasgrf1/Elmod2/Plxnb2/Spry1/Arap2/Sbf2/Picalm/Prex1/Tax1bp3/Arhgap12/Agrn/Elmod1/Snx18/S1pr1/Wnk1/Rictor/Dennd1b/Chn1/Arrb2/Kalrn/Syngap1/Lrch1/Rap1a/Rhog/Plxnc1
pro9	GO:0050769	positive regulation of neurogenesis	98/1907	415/10739	0.00126147	Kat2b/Rac1/Stk11/Mmd/Igf1r/Mef2c/Ptbp1/Rhoa/Bnip2/Csf1/Timp2/Psen1/Sgk1/Rab21/Hmg20b/Jade2/Rtn4/Id2/Nf1/Dlg4/Gfap/Hif1a/Numb/Sema4d/Il6st/Mapk8/Atp8a2/Nipbl/Myc/Twf1/Bcl6/Ptk2/Atf1/Tnfrsf12a/Man2a1/Zeb1/Syt4/Rela/Mark2/Pias2/Itgb1/Nrp1/Cflar/Epha4/Serpine2/Actr3/Rgs2/Abl2/Grin1/Itga6/Ptpra/Il1b/Skil/Arhgef2/Brinp1/Ptprd/Dab1/Scarb2/P2rx4/Limk1/Cux1/Plxna4/Plxna1/Lrp6/Camk1/Cyfip1/Mecp2/Fgfr1/Grn/…
pro9	GO:0043525	positive regulation of neuron apoptotic process	21/1907	61/10739	0.00131412	Map3k11/Rhoa/Ctsz/Nf1/Mapk8/Il1b/Casp6/Epha7/Casp9/Casp2/Tyrobp/Grn/Mcl1/Il18/Agrn/Atf4/Foxo3/Cdk5r1/Jun/Gsk3a/Trp53
pro9	GO:0038127	ERBB signaling pathway	22/1907	65/10739	0.00131506	Plcg1/Psen1/Rtn4/Lgmn/Ptk2/Sos1/Ptprj/Cnot9/Abl2/Rassf2/Src/Rnf115/Cpne3/Ptpn12/Mvb12a/Cbl/Rbpj/Shc1/Socs4/Adam17/Shkbp1/Nup62
pro9	GO:1901216	positive regulation of neuron death	29/1907	94/10739	0.00133855	Efnb2/Map3k11/Rhoa/Trpm2/Elk1/Ctsz/Nf1/Mapk8/Trp53bp2/Il1b/Casp6/Epha7/Casp9/Casp2/Tyrobp/Egln1/Grn/C1qa/Mcl1/Il18/Picalm/Agrn/Atf4/Foxo3/Cdk5r1/Jun/Gsk3a/Trp53/Ptprz1
pro9	GO:0030888	regulation of B cell proliferation	13/1907	31/10739	0.00143069	Mef2c/Peli1/Bcl6/Cdkn1a/Tnfrsf21/Inpp5d/Tyrobp/Cd81/Irs2/Rc3h1/Ticam1/Pkn1/Ighm
pro9	GO:0071674	mononuclear cell migration	13/1907	31/10739	0.00143069	Pdgfb/Myo9b/Csf1/Ccl4/Lgmn/Akirin1/Aif1/Ptprj/Ptpro/Sirpa/Mapk14/Mospd2/Ano6
pro9	GO:0006914	autophagy	75/1907	305/10739	0.00144144	Gnai3/Hk2/Stk11/Stat3/Ralb/Ulk2/Hmox1/Ctsd/Vps4b/Sirt2/Lamp2/Nbr1/Ctsa/Pmp22/Gabarap/Tnfaip3/Psen1/Dram1/Tbk1/Rnf185/Nampt/Gfap/Sptlc2/Hif1a/Pacs2/Ptk2/Snap29/Tmbim6/Tfeb/Wac/Rock1/Npc1/Trim8/Pip4k2c/Pikfyve/Pip4k2a/Vps16/Dram2/Gba/Trp53inp1/Rragc/Plk3/Cln3/Sesn3/Pik3r4/Flcn/Mtmr3/Mtmr9/Trim17/Sh3glb1/Sbf2/Mcl1/Smurf1/Dap/Epg5/Ripk2/Tspo/Arsb/Zmpste24/Irgm1/Ticam1/Cltc/Tmem41b/Foxo3/Smcr8/Ubqln2/…
pro9	GO:0061919	process utilizing autophagic mechanism	75/1907	305/10739	0.00144144	Gnai3/Hk2/Stk11/Stat3/Ralb/Ulk2/Hmox1/Ctsd/Vps4b/Sirt2/Lamp2/Nbr1/Ctsa/Pmp22/Gabarap/Tnfaip3/Psen1/Dram1/Tbk1/Rnf185/Nampt/Gfap/Sptlc2/Hif1a/Pacs2/Ptk2/Snap29/Tmbim6/Tfeb/Wac/Rock1/Npc1/Trim8/Pip4k2c/Pikfyve/Pip4k2a/Vps16/Dram2/Gba/Trp53inp1/Rragc/Plk3/Cln3/Sesn3/Pik3r4/Flcn/Mtmr3/Mtmr9/Trim17/Sh3glb1/Sbf2/Mcl1/Smurf1/Dap/Epg5/Ripk2/Tspo/Arsb/Zmpste24/Irgm1/Ticam1/Cltc/Tmem41b/Foxo3/Smcr8/Ubqln2/…
pro9	GO:0051348	negative regulation of transferase activity	49/1907	183/10739	0.00144673	Kat2b/Igf1r/Apc/Gadd45b/Tnfaip3/Pkib/Dusp6/Psen1/Nf1/Lats2/Cdkn1a/Stk38/Gnaq/Ptprj/Smad7/Rgs2/Mapk8ip1/Il1b/Ptpn1/Src/Gba/Limk1/Lrp6/Csk/Cbl/Midn/Pml/Spry1/Cep85/Dusp8/Irs2/Lats1/Sh2b3/Aida/Zfp36/Spred2/Wnk1/Socs4/Smcr8/Dtx3l/Bag5/Prkca/Taf7/Fam72a/Gsk3a/Pkn1/Trp53/Fgfr1op/Nup62
pro9	GO:0061351	neural precursor cell proliferation	34/1907	116/10739	0.00146679	Rhoa/Wnt2/Sirt2/Ctsz/Fabp7/Lims1/Appl2/Id2/Rab10/Nf1/Hif1a/Numb/Mapk8/Gpr37l1/Rsu1/Il1b/Arhgef2/Lrp6/Fgfr1/Adgrg1/Gnai2/Grn/Prdm4/Dagla/Plxnb2/Daglb/Setd1a/Pou3f3/Foxo3/Trp53/Numbl/Tacc1/Gng5/Ptprz1
pro9	GO:0034330	cell junction organization	47/1907	174/10739	0.00147025	Rac1/Wdr1/Tgfbr1/Rhoa/Hipk1/Myo1c/Pmp22/Lims1/Numb/Apod/Ptk2/Rock1/Csf1r/Slk/Ptprj/Itgb1/Nrp1/Smad7/Map4k4/Dst/Lamc1/Itgav/Src/Tln1/Macf1/Add1/Fscn1/Ptpro/Cd9/Ophn1/Gpm6b/Csk/Pdcd6ip/Flcn/Ctnnd1/Lrp1/Coro2b/Pkp2/Arf6/Prkca/Rap1b/Actn4/Numbl/Rap1a/Capza1/Peak1/Zfp703
pro9	GO:0051271	negative regulation of cellular component movement	52/1907	197/10739	0.00148716	Pdgfb/Stat3/Cnn2/Mef2c/Rhoa/Cers2/Abr/Crk/Nf1/Slc9a3r1/Evl/Sema4d/Ptprg/Bmpr1a/Rgcc/Apod/Ptk2/Aif1/Ldlrad4/Coro1b/Slit1/Ptprj/Cd63/Nrp1/Srgap2/Adipor1/Olfm1/Sema6d/Sema4a/Trp53inp1/Svbp/Arhgdib/Cd9/Mecp2/Adgrg1/Ryk/Flcn/Arid2/Mitf/Rbpj/Ptger4/Lrp1/Pkp2/Foxo3/Rap2c/Rap2a/Rhob/Actn4/Stk24/Sema3e/Lrch1/Synj2bp
pro9	GO:0071396	cellular response to lipid	65/1907	258/10739	0.00153132	Gramd1a/Mef2c/Cdk4/Rhoa/Elk1/Abca1/Sash1/Lpl/Cd68/Plscr3/Tnfaip3/Sgk1/Cnot2/Ddx5/Per1/Nfkbia/Adcy2/Mapk8/Fbxo32/Npc1/Rela/Ube3a/Pias2/Ly96/Creb1/Stat1/Cnot9/Cdc73/Abl2/Traf6/Il1b/Src/Ncoa3/Nfkb1/Bcl10/Brinp1/Casp9/Add1/Lrp6/Irak1/Adam9/Myd88/Malt1/Atp1a1/Sbno2/Arid5a/Sirpa/Il18/Ptger4/Lats1/Ripk2/Inhba/Zfp36/Ticam1/Prkaa1/Prkca/Taf7/Mapk14/Ep300/Ddx17/Kdm5d/Arrb2/Irak2/Akap13/Zfp703
pro9	GO:0071407	cellular response to organic cyclic compound	65/1907	258/10739	0.00153132	Pdgfb/Gramd1a/Stat3/Ralb/Mef2c/Cdk4/Gabrb2/Rhoa/Trpm2/Sirt2/Sgk1/Cnot2/Ddx5/Per1/Nfkbia/Adcy2/Smad5/Fbxo32/Pak2/Riok3/Npc1/Ube3a/Pias2/Stat1/Cnot9/Atp2b4/Il1b/Src/Ncoa3/Casp6/Nfkb1/Nr4a3/Tmem38b/Casp9/P2rx4/Zc3hav1/Lrp6/Itpr2/Pak4/Mecp2/Smad1/Slc16a1/Atp1a1/Dnm2/Gabrb3/Pkd2/Tiparp/Cebpa/Il18/Epg5/Lats1/Inhba/Atf4/Zfp36/Selenon/Taf7/Rap1b/Ep300/Ddx17/Kdm5d/Gsk3a/Arrb2/Akap13/Rap1a/Zfp703
pro9	GO:0007229	integrin-mediated signaling pathway	17/1907	46/10739	0.00153689	Gab2/Rhoa/Lims1/Plek/Fut8/Ptk2/Cd63/Itgb1/Nrp1/Itgav/Itga6/Src/Tln1/Zyx/Tyrobp/Plp1/Fcer1g
pro9	GO:0046677	response to antibiotic	44/1907	161/10739	0.00159393	Pdgfb/Akr1b3/Psap/Hmox1/Igf1r/Mef2c/Trpm2/Crk/Kdm6b/Tnfaip3/Mdm2/Pld2/Hif1a/Adcy2/Mapk8/Rela/Capn1/Lct/Gpr37l1/Grin1/Src/Kpna4/Casp6/Trp53inp1/Nr4a3/Sdf4/Itpr2/G6pdx/Adam9/Cbl/Sirpa/Kat7/Ppp1r15b/Dusp18/Foxo3/Prkaa1/Prkca/Rhob/Zfp277/Trp53/Stk24/Gpx1/Ggh/Vkorc1
pro9	GO:0046638	positive regulation of alpha-beta T cell differentiation	10/1907	21/10739	0.00159681	Rhoa/Cd83/Irf1/Pnp/Cbfb/Malt1/Nfkbiz/Nfkbid/Il18/Ripk2
pro9	GO:0008361	regulation of cell size	42/1907	152/10739	0.00159822	Ifrd1/Rac1/Ulk2/Cdk4/Rhoa/Xk/Tnr/Plek/Rab21/Rtn4/Slc9a3r1/Sema4d/Tnfrsf12a/Slc12a2/Slit1/Nrp1/Creb1/Cln8/Actr3/Olfm1/Slc12a6/Sema6d/Sema4a/Epha7/Add1/Limk1/Plxna4/Cyfip1/Ryk/Dnm2/Arhgap5/Golga4/Rap1gap2/Lrp1/Lrrc8d/Cdk5r1/Tmem123/Ep300/Sema3e/Ano6/Bmpr2/Lrrc8b
pro9	GO:0050885	neuromuscular process controlling balance	18/1907	50/10739	0.00160028	Gm2a/Psap/Tnr/Abr/Dlg4/Hexb/Pde8b/Hexa/Cln8/Abl2/Nr4a3/Cln3/Myo7a/Tpp1/Myo5a/Cacna1a/Camk2b/Ei24
pro9	GO:0045685	regulation of glial cell differentiation	19/1907	54/10739	0.00163975	Wdr1/Sirt2/Rtn4/Id2/Nf1/Il6st/Tnfrsf21/Rela/Epha4/Serpine2/Actr3/Gpr37l1/Ptpra/Il1b/Dab1/Mecp2/C1qa/Dicer1/Qk
pro9	GO:0048844	artery morphogenesis	14/1907	35/10739	0.00163997	Efnb2/Tgfbr1/Zmiz1/Rtn4/Nf1/Bmpr1a/Nrp1/Smad7/Arid2/Rbpj/Ptger4/Lrp1/Chd7/Bmpr2
pro9	GO:0005975	carbohydrate metabolic process	83/1907	345/10739	0.00164534	Pdgfb/Gm2a/Hk2/Kat2b/Akr1b3/Stk11/Ranbp2/Ier3/Stat3/Man2b1/Insr/Slc3a2/Dhdh/B4galt5/Fuca2/Plek/Hif1a/Hexb/Il6st/Myc/Naga/Apod/B4galt4/Man2a1/Hexa/Gusb/Pfkfb4/Adipor1/Sord/Slc23a2/Src/Supt20/Serp1/Crtc2/Nfkb1/Manba/Ctbs/Nans/B4galt1/Fggy/Dyrk2/Pgd/Man2b2/Khk/Pgm1/Ugdh/Coq2/Scarb2/Abcg2/Gfpt1/Gla/Mecp2/G6pdx/Idua/Oma1/Galm/Midn/Aldh5a1/Amdhd2/Phkb/Man1c1/Mlxip/Irs2/Ndst2/Ptger4/Hs2st1/Ppip5k2/Pik3r…
pro9	GO:0019395	fatty acid oxidation	22/1907	66/10739	0.00164742	Crot/Appl2/Eci2/Eci1/Acsl5/Echs1/Acadl/Dbi/Adipor1/Hadh/Decr1/Nr4a3/Acox3/Adipor2/Abcd1/Acaa2/Irs2/Prkaa1/Mapk14/Abcd2/Hadhb/Cyp4v3
pro9	GO:0045446	endothelial cell differentiation	20/1907	58/10739	0.00165866	Foxj2/Plod3/Tgfbr1/Kdm6b/Rtn4/Zeb1/Rock1/Acvr1/Il1b/Add1/Tjp1/Myd88/Btg1/Rbpj/Rap2c/Rap1b/Gpx1/Bmpr2/Rap1a/Apold1
pro9	GO:0045778	positive regulation of ossification	20/1907	58/10739	0.00165866	Mef2c/Clic1/Smad5/Il6st/Bmpr1a/Nipbl/Acvr1/Lrp6/Gpm6b/Smad1/Cebpa/Zhx3/Cd276/Asxl2/Ptger4/Tob2/Nell1/Kl/Ano6/Bmpr2
pro9	GO:0006644	phospholipid metabolic process	61/1907	240/10739	0.00167828	Pdgfb/Agpat3/Rac1/Abhd3/Lpcat3/Pcyt1a/Vav2/Vac14/Plcg1/Serinc3/Lyst/Smpdl3a/Plek/Pld2/Sptlc2/Sgpp1/Lpcat1/Hexb/Serinc5/Nus1/Serinc2/Csf1r/Acsl5/Dgka/Pip4k2c/Pikfyve/Inpp5d/Cln8/Dbi/Pip4k2a/Sla2/Src/Tmem38b/Pigo/Smg1/Cln3/Pgap2/Mecp2/Pla2g15/Abhd12/Dpagt1/Pik3r4/Mtmr3/Mtmr9/Aldh5a1/Sh3glb1/Cd81/Scarb1/Pigu/Pik3cd/Pitpnc1/Sgms1/Plppr2/Pik3r1/Pigv/Pigz/Arf1/Pigm/Socs6/Pign/Chpt1
pro9	GO:0051403	stress-activated MAPK cascade	41/1907	148/10739	0.00171137	Map3k11/Igf1r/Nr2c2/Sash1/Gadd45b/Mapkapk2/Nbr1/Taok1/Traf4/Map2k3/Map3k3/Per1/Zmynd11/Mapk8/Ptk2/Pja2/Map4k4/Epha4/Traf6/Mapk8ip1/Rassf2/Rasgrp1/Il1b/Ptpn1/Itch/Prdx1/Irak1/Myd88/Arl6ip5/Sirpa/Ptger4/Ripk2/Aida/Zfp36/Mapk10/Cdc42se1/Rell1/Rap2a/Mapk14/Hipk2/Prmt1
pro9	GO:0051493	regulation of cytoskeleton organization	87/1907	365/10739	0.00172729	Kat2b/Rac1/Snx9/Wdr1/Mef2c/Apc/Tpr/Rbm14/Tgfbr1/Rhoa/Mid1ip1/Trpm2/Vps4b/Taok1/Myo1c/Crk/Sgk1/Plek/Sptbn1/Pdlim4/Evl/Ctsl/Rasa1/Mapk8/Rgcc/Twf1/Rhoq/Rock1/Csf1r/Coro1b/Capn1/Mark2/Nrp1/Stag2/Dst/Actr3/Nckap1/Gpsm2/Arhgef2/Tmod1/Wasf2/Add1/Fscn1/Limk1/Arhgdib/Cyfip1/Cib1/Fchsd2/Arhgap17/Gpm6b/Mecp2/Jam3/Pdcd6ip/Pkd1/Senp6/Slain2/Stag1/Cep85/Bicd2/Prex1/Ptger4/Lats1/Lrp1/Map6d1/Pik3r1/Coro2b/Agrn/A…
pro9	GO:0002763	positive regulation of myeloid leukocyte differentiation	12/1907	28/10739	0.00173308	Csf1/Id2/Csf1r/Creb1/Traf6/Car2/Tyrobp/Klf10/Asxl2/Tmem64/Prkca/Jun
pro9	GO:0042246	tissue regeneration	12/1907	28/10739	0.00173308	Ifrd1/Cdkn1a/Akirin1/Cflar/Cd9/Cd81/Ninj1/Bcl9/Dicer1/Selenon/Mapk14/Gpx1
pro9	GO:0046850	regulation of bone remodeling	12/1907	28/10739	0.00173308	Nf1/Csf1r/Inpp5d/Itgav/Car2/Lrp6/Csk/Idua/Ptger4/Tmem64/S1pr1/Prkca
pro9	GO:1902893	regulation of pri-miRNA transcription by RNA polymerase II	12/1907	28/10739	0.00173308	Pdgfb/Stat3/Tgfbr1/Hif1a/Yy1/Bmpr1a/Rela/Nfkb1/Smad1/Gnl3/Jun/Trp53
pro9	GO:0071622	regulation of granulocyte chemotaxis	9/1907	18/10739	0.00178887	Rac1/Csf1/Akirin1/Ptprj/Il1b/Jam3/Camk1d/Mapk14/Mospd2
pro9	GO:0010506	regulation of autophagy	51/1907	194/10739	0.00180529	Gnai3/Hk2/Stk11/Stat3/Ralb/Ulk2/Hmox1/Sirt2/Ctsa/Tnfaip3/Dram1/Tbk1/Nampt/Gfap/Sptlc2/Hif1a/Ptk2/Tfeb/Wac/Rock1/Npc1/Trim8/Pip4k2c/Pikfyve/Pip4k2a/Dram2/Gba/Trp53inp1/Rragc/Plk3/Sesn3/Flcn/Mtmr3/Mtmr9/Sh3glb1/Mcl1/Smurf1/Dap/Ripk2/Tspo/Zmpste24/Irgm1/Ticam1/Foxo3/Smcr8/Ubqln2/Tmem150c/Prkaa1/Foxk1/Gsk3a/Trp53
pro9	GO:0002690	positive regulation of leukocyte chemotaxis	15/1907	39/10739	0.00180536	Rac1/Csf1/Ccl4/Lgmn/Akirin1/Aif1/Ptprj/Il1b/Camk1d/Wnk1/Adam17/Mapk14/Adam10/Mospd2/Ano6
pro9	GO:0051962	positive regulation of nervous system development	107/1907	464/10739	0.00181572	Kat2b/Rac1/Stk11/Mmd/Igf1r/Mef2c/Ephb3/Ptbp1/Rhoa/Bnip2/Csf1/Timp2/Psen1/Sgk1/Rab21/Hmg20b/Jade2/Rtn4/Id2/Nf1/Dlg4/Gfap/Hif1a/Numb/Sema4d/Il6st/Mapk8/Atp8a2/Nipbl/Myc/Twf1/Bcl6/Ptk2/Atf1/Tnfrsf12a/Man2a1/Zeb1/Syt4/Rela/Mark2/Pias2/Itgb1/Nrp1/Cflar/Epha4/Serpine2/Actr3/Rgs2/Gpr37l1/Abl2/Grin1/Itga6/Ptpra/Il1b/Skil/Arhgef2/Sema4a/Brinp1/Ptprd/Dab1/Scarb2/P2rx4/Limk1/Cux1/Plxna4/Plxna1/Lrp6/Camk1/Cy…
pro9	GO:0008217	regulation of blood pressure	26/1907	83/10739	0.00182259	Scpep1/Pdgfb/Ier3/Hmox1/Rhoa/Nampt/Id2/Erap1/Gpr37l1/Adra1d/P2rx4/Ptpro/Mecp2/G6pdx/Ptgs2/Atp1a1/Ndst2/Pik3r1/Coro2b/Rnpep/Wnk1/Ptgs1/Gsk3a/Kl/Prcp/Bmpr2
pro9	GO:0007160	cell-matrix adhesion	33/1907	113/10739	0.00182631	Rac1/Bcan/Rhoa/Csf1/Lims1/Nf1/Rasa1/Bcl6/Apod/Ptk2/Rock1/Slk/Ptprj/Cd63/Itgb1/Nrp1/Map4k4/Itgav/Itga6/Src/Macf1/Zyx/Cib1/Gpm6b/Adam9/Jam3/Sirpa/Ninj1/Lrp1/Pik3r1/Coro2b/Sema3e/Peak1
pro9	GO:0034329	cell junction assembly	40/1907	144/10739	0.00183191	Rac1/Wdr1/Rhoa/Hipk1/Myo1c/Pmp22/Lims1/Apod/Ptk2/Rock1/Slk/Ptprj/Itgb1/Nrp1/Smad7/Map4k4/Dst/Lamc1/Itgav/Src/Tln1/Macf1/Fscn1/Ptpro/Cd9/Ophn1/Gpm6b/Pdcd6ip/Flcn/Ctnnd1/Lrp1/Coro2b/Pkp2/Prkca/Rap1b/Actn4/Rap1a/Capza1/Peak1/Zfp703
pro9	GO:0010876	lipid localization	49/1907	185/10739	0.00185422	Gm2a/Gramd1a/Hbp1/Crot/Psap/B4galnt1/Vps4b/Gltp/Abca1/Lpl/Stard3/Abca8b/Nfkbia/Sgpp1/Npc2/Hexb/Col4a3bp/Atp8a2/Lrp10/Apod/Osbpl11/Nus1/Abcg1/Npc1/Osbp/Acsl5/Hexa/Pnpla2/Soat1/Itgav/Il1b/Ugcg/Osbpl9/Scarb2/Lrp6/Abcd1/Irak1/Atp11a/C2cd2l/Scarb1/Ttc39b/Irs2/Lrp1/Pitpnc1/Inhba/Tspo/Osbpl6/Atp11c/Ano6
pro9	GO:0008015	blood circulation	61/1907	241/10739	0.00186686	Scpep1/Pdgfb/Kat2b/Sri/Ier3/Plod3/Hmox1/Rhoa/Abr/Ccl4/Map2k3/Mdm2/Nampt/Id2/Hif1a/Smad5/Erap1/Ptk2/Rock1/Capn1/Ptprj/Sp4/Smad7/Stat1/Rgs2/Gpr37l1/Atp2b4/Adra1d/Gclm/Tmem38b/P2rx4/Ptpro/Mecp2/G6pdx/Ptgs2/Ank2/Atp1a1/Il18/Ndst2/Chd7/Pik3r1/Kcnj2/Coro2b/Rnpep/Agrn/Pkp2/Shc1/Zmpste24/S100a1/Wnk1/Chrm3/Ptgs1/Scn3b/Prkca/Mdm4/Gsk3a/Kl/Prcp/Tmem65/Gpx1/Bmpr2
pro9	GO:0097435	supramolecular fiber organization	97/1907	415/10739	0.00187703	Rac1/Snx9/Plod3/Wdr1/Mef2c/Apc/Tgfbr1/Rhoa/Mid1ip1/Taok1/Myo1c/Plod1/P4ha1/Psen1/Sgk1/Nedd1/Washc3/Plek/Mdm2/Sptbn1/Pdlim4/Nf1/Gfap/Vipas39/Ccdc88c/Evl/Cap2/Rasa1/Mapk8/Rgcc/Twf1/Nckap5l/Rhoq/Rock1/Aif1/Coro1b/Efemp2/Capn1/Slk/Itgb1/Nrp1/Cflar/Dst/Agfg1/Actr3/Csrp1/Abl2/Nckap1/Cst3/Src/Arhgef2/Tmod1/Plk3/Wasf2/Add1/Fscn1/Limk1/Zyx/Arhgap25/Cyfip1/Cib1/Fchsd2/Arhgap17/Mecp2/Tpm4/Thsd4/Diaph2/Colga…
pro9	GO:0042176	regulation of protein catabolic process	74/1907	303/10739	0.0018788	Gna12/Snx9/Dlgap1/Ier3/Apc/Pttg1ip/Sirt2/Timp2/Ctsa/Smurf2/Tnfaip3/Psen1/Mdm2/Rnf185/Gfap/Lpcat1/Mapk8/Psme1/Csnk1e/Ptk2/Usp25/Wac/Csnk1a1/Rela/Arih1/Ube3a/Smad7/Pdcl3/Rhbdd1/Psmd1/Epha4/Serpine2/Usp8/Il1b/Cst3/Itch/Gba/Ube2j1/Plk3/Rnf19b/Edem1/Ophn1/Cul4a/Adam9/N4bp1/Herpud1/Wwp2/Egln1/Smarcc1/Pkd1/Tiparp/Pml/Cd81/Mylip/Edem2/Smurf1/Fbxl5/Lats1/Lrp1/Ubac2/Arel1/Socs4/Bag5/Ubqln2/Zfand2a/Mdm4/Nel…
pro9	GO:0035728	response to hepatocyte growth factor	7/1907	12/10739	0.00189379	Sirt2/Crk/Appl2/Lgmn/Rela/Nrp1/Creb1
pro9	GO:0070935	3'-UTR-mediated mRNA stabilization	7/1907	12/10739	0.00189379	Ptbp1/Hnrnpa0/Mapkapk2/Myd88/Rbm24/Elavl1/Zfp36
pro9	GO:2000515	negative regulation of CD4-positive, alpha-beta T cell activation	7/1907	12/10739	0.00189379	Lgals9/Irf1/Bcl6/Twsg1/Smad7/Cbfb/Rc3h1
pro9	GO:2001233	regulation of apoptotic signaling pathway	70/1907	284/10739	0.00191232	Gnai3/Raf1/Ddx3x/Ier3/Hmox1/Tmbim1/Tgfbr1/Pttg1ip/Serinc3/Pmp22/Tnfaip3/Psen1/Mdm2/Rffl/Nf1/Slc9a3r1/Hif1a/Zmynd11/Mapk8/Myc/Pak2/Tmbim6/Ivns1abp/Tnfrsf12a/Syvn1/Rela/Acsl5/P4hb/Nrp1/Sgk3/Cflar/Acvr1/Itgav/Itga6/Mapk8ip1/Creb3l1/Il1b/Ptpn1/Src/Skil/Gclm/Bcl10/Trp53inp1/Eya3/Casp2/Fgfr1/Herpud1/Ptgs2/Gnai2/Flcn/St18/Acaa2/Pml/Sh3glb1/Mcl1/Sgms1/Inhba/Pdcd7/Ackr3/Bag5/Plagl2/Traf7/Hmgb2/Gsk3a/Camk2…
pro9	GO:0010543	regulation of platelet activation	8/1907	15/10739	0.00191481	Pdgfb/Plek/Ptprj/Serpine2/Cd9/Sh2b3/Prkca/Fcer1g
pro9	GO:0046636	negative regulation of alpha-beta T cell activation	8/1907	15/10739	0.00191481	Lgals9/Irf1/Bcl6/Twsg1/Smad7/Itch/Cbfb/Rc3h1
pro9	GO:0061756	leukocyte adhesion to vascular endothelial cell	8/1907	15/10739	0.00191481	Nfat5/Rhoa/Rock1/Rela/Capn1/Itgb1/Traf6/Irak1
pro9	GO:1901532	regulation of hematopoietic progenitor cell differentiation	8/1907	15/10739	0.00191481	Sos1/N4bp2l2/Flcn/Zbtb1/Sos2/Fnip1/Setd1a/Pus7
pro9	GO:0035914	skeletal muscle cell differentiation	16/1907	43/10739	0.00192919	Emd/Mef2c/Hmg20b/Ddx5/Myc/Akirin1/Hivep3/Sap30/S100b/Foxn2/Rbm24/Bcl9/Lemd2/Lemd3/Selenon/Ddx17
pro9	GO:0050868	negative regulation of T cell activation	16/1907	43/10739	0.00192919	Lgals9/H2-M3/Irf1/Peli1/Bcl6/Tnfrsf21/Twsg1/Smad7/Pag1/Itch/Cbfb/Cd276/Nfkbid/Rc3h1/Zfp608/Socs6
pro9	GO:0008544	epidermis development	39/1907	140/10739	0.00196022	Rac1/Nab1/Psap/Plod3/Igf1r/Insr/Apc/Plod1/Nf1/Slc9a3r1/Sgpp1/Ctsl/Lats2/Sos1/Rock1/Rela/Nab2/Dbi/Ncoa3/Ugcg/Fosl2/Cux1/Myo7a/Fgfr1/Asah1/Tradd/Ptgs2/Myo5a/Trpc4ap/Tfdp1/Rbpj/Ubn1/Lats1/Inhba/Dicer1/Zmpste24/Zfp36/Ptgs1/Alg10b
pro9	GO:0007610	behavior	109/1907	475/10739	0.00196559	Gm2a/Naglu/Kmt2a/Ncstn/Stat3/Psap/Cstb/Slc1a2/Man2b1/Cic/Mef2c/Nr2c2/Ctns/Cnp/Ankrd26/Tnr/Pmp22/Slc22a5/Psen1/Sgk1/Eif4ebp2/Gria1/Id2/Nf1/Dlg4/Hif1a/Lgmn/Agtpbp1/Hexb/Pde8b/Atp8a2/Csnk1e/Pde1b/Arc/Rcan1/Scn8a/Pja2/Syt4/Npc1/Gnaq/Rin1/Hexa/Itgb1/Creb1/Epha4/Serpine2/Cln8/Dbi/Abl2/Dnm1/Grin1/Meis2/Il1b/Kcnab1/Tmod1/Nr4a3/Brinp1/Dab1/Ppt1/P2rx4/Kras/Cln3/Mecp2/Usp2/Abhd12/Arcn1/Ptgs2/Slc16a1/S100b/S…
pro9	GO:0002791	regulation of peptide secretion	67/1907	270/10739	0.0019745	Lgals9/Rac1/Il17ra/Sri/Ptbp1/Trpm2/Lpl/Tnfaip3/Sptbn1/Hif1a/Pde8b/Rgcc/Ifnar1/Tmbim6/Tnfrsf21/Syt4/Aif1/Gabbr1/Csf1r/Frmd8/Map4k4/Glul/Abl2/Frmd4a/Traf6/Rasgrp1/Il1b/Src/Pex5l/Serp1/Hadh/Wls/Pde3b/Otud5/Arhgef7/Adam9/C2cd2l/Slc16a1/Crlf2/Idua/Ucp2/Sidt2/Midn/Cd276/Sec24a/Unc93b1/Pml/Rab11fip3/Arid5a/Zfp384/Irs2/Ptger4/Lrp1/Scamp5/Ripk2/Chd7/Mbp/Arf6/Arf1/Rab11fip5/Mapk14/Vsnl1/Ep300/Gapdh/Cd2ap/K…
pro9	GO:0070997	neuron death	72/1907	294/10739	0.00198964	Efnb2/Ncstn/Stat3/Map3k11/Hmox1/Mef2c/Snx6/Gabrb2/Rhoa/Trpm2/Elk1/Csf1/Ctsz/Psen1/Rel/Cpeb4/Nf1/Hif1a/Lgmn/Mapk8/Tnfrsf21/Rock1/Nrp1/Xiap/Creb1/Rab29/Trp53bp2/Grin1/Il1b/Casp6/Gba/Gclm/Epha7/Nr4a3/Ppt1/Casp9/Rilpl1/Diablo/Casp2/Kras/Tyrobp/Cln3/Mecp2/G6pdx/Egln1/Gabrb3/Cbl/Cacna1a/Grn/C1qa/Mcl1/Il18/Picalm/Ncoa7/Lrp1/Agrn/Atf4/Gpr75/Foxo3/Cdk5r1/Bag5/Jun/Gsk3a/Gapdh/Trp53/Arrb2/Hipk2/Gpx1/Syngap1…
pro9	GO:0048008	platelet-derived growth factor receptor signaling pathway	17/1907	47/10739	0.00201555	Pdgfb/Sgpl1/Slc9a3r1/Apod/Ptprj/Nrp1/Abl2/Ptpn1/Src/Pdgfc/F3/Nr4a3/Phf14/Csrnp1/Cbl/Tiparp/Lrp1
pro9	GO:0001707	mesoderm formation	13/1907	32/10739	0.00202265	Kdm6b/Txnrd1/Bmpr1a/Twsg1/Smad2/Acvr1/Wls/Nr4a3/Macf1/Fgfr1/Smad1/Inhba/Bmpr2
pro9	GO:0060538	skeletal muscle organ development	31/1907	105/10739	0.00204704	Emd/Mef2c/Rhoa/Xk/Pmp22/Hmg20b/Nf1/Ddx5/Myc/Rcan1/Akirin1/Cflar/Skil/Mbnl1/Hivep3/Ski/Sap30/Usp2/S100b/Foxn2/Rbm24/Bcl9/Lemd2/Lemd3/Prkaa1/Selenon/Mapk14/Ep300/Ddx17/Zbtb18/Gpx1
pro9	GO:0071695	anatomical structure maturation	31/1907	105/10739	0.00204704	Pdgfb/Rac1/Rhoa/Sirt2/B4galt5/Pmp22/Nf1/Hif1a/Sema4d/Gnaq/Kcnip2/Abl2/Grin1/Ptbp3/Xylt1/Mecp2/G6pdx/Arcn1/Myo5a/Cacna1a/C1qa/Asxl2/Trpc4ap/Rbpj/S1pr1/C1ql1/Foxo3/Cdk5r1/Dlg2/Ano6/Dleu2
pro9	GO:0000768	syncytium formation by plasma membrane fusion	11/1907	25/10739	0.00208057	Plekho1/Myh9/Cflar/Stat1/Camk1/Cd9/Tyrobp/Adam9/Sbno2/Cd81/Mapk14
pro9	GO:0140253	cell-cell fusion	11/1907	25/10739	0.00208057	Plekho1/Myh9/Cflar/Stat1/Camk1/Cd9/Tyrobp/Adam9/Sbno2/Cd81/Mapk14
pro9	GO:1901214	regulation of neuron death	66/1907	266/10739	0.00213028	Efnb2/Stat3/Map3k11/Hmox1/Mef2c/Snx6/Gabrb2/Rhoa/Trpm2/Elk1/Csf1/Ctsz/Psen1/Rel/Cpeb4/Nf1/Hif1a/Lgmn/Mapk8/Rock1/Nrp1/Xiap/Creb1/Rab29/Trp53bp2/Grin1/Il1b/Casp6/Gba/Gclm/Epha7/Nr4a3/Ppt1/Casp9/Rilpl1/Casp2/Kras/Tyrobp/Cln3/Mecp2/G6pdx/Egln1/Gabrb3/Cbl/Cacna1a/Grn/C1qa/Mcl1/Il18/Picalm/Ncoa7/Lrp1/Agrn/Atf4/Gpr75/Foxo3/Cdk5r1/Jun/Gsk3a/Trp53/Arrb2/Hipk2/Gpx1/Syngap1/Ptprz1/Prkcg
pro9	GO:0042987	amyloid precursor protein catabolic process	14/1907	36/10739	0.002251	Ncstn/Aph1a/Psen1/Tmed10/Csnk1e/Abcg1/Rock1/Epha4/Olfm1/Efna3/Cln3/Picalm/Adam10/Gsk3a
pro9	GO:0043388	positive regulation of DNA binding	14/1907	36/10739	0.002251	Lgals9/Trim28/Hipk1/Sirt2/Nipbl/Myc/Brd4/Traf6/Ski/Mau2/Hmgb2/Ep300/Hipk2/H1f0
pro9	GO:0048640	negative regulation of developmental growth	25/1907	80/10739	0.00229323	Ifrd1/Ulk2/Apc/Ankrd26/Tnr/Rtn4/Lgmn/Yy1/Sema4d/Ptk2/Cdkn1a/Slit1/Nrp1/Actr3/Rgs2/Sema6d/Sema4a/Epha7/Mecp2/G6pdx/Ryk/Jarid2/Cdk5r1/Gsk3a/Sema3e
pro9	GO:0032102	negative regulation of response to external stimulus	46/1907	173/10739	0.00231083	Pdgfb/Lgals9/Acp5/Ier3/Sirt2/Cers2/Tnr/Abr/Crk/Tnfaip3/Fabp7/Appl2/Rtn4/Sec14l1/Sema4d/Apod/Pros1/Cdkn1a/Aif1/Riok3/Coro1b/Slit1/Nrp1/Epha4/Serpine2/Grin1/Tfpi/Sema6d/Itch/Sema4a/Nfkb1/Cd9/Xylt1/Abcd1/Ryk/Grn/Cd276/Sirpa/Ptger4/Sh2b3/Zfp36/Abcd2/Sema3e/Gpx1/Klk8/Thbd
pro9	GO:0051223	regulation of protein transport	97/1907	418/10739	0.00237415	Lgals9/Rac1/Emd/Il17ra/Sri/Trim28/Tpr/Ptbp1/Trpm2/Lpl/Myo1c/Tnfaip3/Psen1/Mdm2/Sptbn1/Nf1/Hif1a/Pde8b/Rgcc/Apod/Ifnar1/Tmbim6/Tnfrsf21/Syt4/Aif1/Csf1r/Frmd8/Map4k4/Actr3/Rab29/Glul/Abl2/Frmd4a/Uhmk1/Gapvd1/Stom/Sec16a/Traf6/Rasgrp1/Il1b/Ptpn1/Src/Serp1/Hadh/Wls/Ube2j1/Plk3/Edem1/Camk1/Cib1/Pde3b/Nucb1/Otud5/Adam9/Wwp2/C2cd2l/Csk/Ptgs2/Chrm1/Slc16a1/Crlf2/Idua/Ucp2/Sidt2/Midn/Cd276/Sec24a/Unc93b1/…
pro9	GO:0009101	glycoprotein biosynthetic process	52/1907	201/10739	0.00237684	Galnt1/Ncstn/Plod3/Insr/Slc35c2/B4galt5/Psen1/Phlda1/Mgat1/Galnt10/Fut8/Galnt16/Trip11/Gcnt2/Itm2b/Nus1/Npc1/Syvn1/St8sia5/Cant1/Mgat4a/Soat1/Serp1/Ube2j1/B4galt1/St3gal3/Ugdh/Gfpt1/Xylt1/Magt1/Galnt7/Stt3a/Dpagt1/Stt3b/Chsy1/Tet3/Alg8/Gxylt1/Mgat4b/Man1c1/Galnt11/Ndst2/Hs2st1/Tet2/Dpy19l4/B3gat1/Xxylt1/St6galnac3/Ep300/Fut9/Alg10b/Hs3st4
pro9	GO:0042133	neurotransmitter metabolic process	24/1907	76/10739	0.00237971	Acp5/Rac1/Insr/H2-M3/Agtpbp1/Pde1b/Aif1/Atp2b4/Aldh9a1/Il1b/P2rx4/Cln3/Gla/Ptgs2/Dnm2/Pkd2/Dagla/Aldh5a1/Sirpa/Daglb/Tspo/Ticam1/Phgdh/Btbd9
pro9	GO:0017148	negative regulation of translation	31/1907	106/10739	0.00241124	Ddx3x/Mov10/Stat3/Tpr/Fxr2/Eif4ebp2/Cnot2/Cpeb4/Rock1/Cnot9/Rgs2/Ago3/Malsu1/Ireb2/Xrn1/Cnot6l/Pml/Tob1/Rbm24/Cpeb3/Cpeb2/Rc3h1/Ago1/Ago4/Zfp36/Prkca/Tnrc6a/Pus7/Gapdh/Qk/Hnrnpr
pro9	GO:0030198	extracellular matrix organization	31/1907	106/10739	0.00241124	Plod3/Tgfbr1/Tnr/Pmp22/Plod1/P4ha1/Nf1/Gfap/Vipas39/Rgcc/Ptk2/Efemp2/Nfkb2/Prdx4/Itgb1/Cflar/Lamc1/Abl2/Hsd17b12/Creb3l1/B4galt1/Tmem38b/Fscn1/Gpm6b/Thsd4/Idua/Colgalt1/Ctss/Lemd3/Ero1lb/Atxn1l
pro9	GO:0007033	vacuole organization	40/1907	146/10739	0.00241353	Naglu/Acp2/Ralb/Ulk2/Ctsd/Vps4b/Abca1/Gabarap/Lyst/Psen1/Pacs2/Hexb/Cln5/Tfeb/Man2a1/Hexa/Pip4k2c/Pikfyve/Cln8/Pip4k2a/Vps16/Gba/Trp53inp1/Ppt1/Cln3/Myo7a/Tpp1/Mbtps1/Idua/Mtmr3/Grn/Sh3glb1/Smurf1/Hps4/Irgm1/Tmem41b/Arf1/Smcr8/Ubqln2/Rab39
pro9	GO:0033344	cholesterol efflux	10/1907	22/10739	0.00246595	Abca1/Nfkbia/Npc2/Abcg1/Npc1/Soat1/Irak1/Scarb1/Ttc39b/Lrp1
pro9	GO:0070570	regulation of neuron projection regeneration	12/1907	29/10739	0.00248446	Igf1r/Cers2/Tnr/Rtn4/Map4k4/Epha4/Xylt1/Grn/Lrp1/Adam17/Stk24/Klk8
pro9	GO:0043405	regulation of MAP kinase activity	45/1907	169/10739	0.00248649	Raf1/Pdgfb/Map3k11/Igf1r/Insr/Tgfbr1/Sash1/Gadd45b/Taok1/Map2k3/Dusp6/Psen1/Nf1/Stk38/Ptprj/Epha4/Rgs2/Traf6/Mapk8ip1/Rasgrp1/Il1b/Ptpn1/Src/Pdgfc/Gba/Kras/Irak1/Adam9/Fgfr1/Csk/Spry1/Cd81/Dusp8/Ripk2/Sh2b3/Shc1/Aida/Spred2/Pik3r6/Grm5/Prkca/Traf7/Akap13/Ighm/Nup62
pro9	GO:0051090	regulation of DNA-binding transcription factor activity	57/1907	225/10739	0.00252842	Ifrd1/Sri/Stat3/Hmox1/Igf1r/Wnt2/Tnfaip3/Peli1/Id2/Nfkbia/Traf3/Erbin/Rgcc/Trim26/Camk2a/Rela/Trim8/Pias2/Smad7/Cflar/Rnf2/Traf6/Il1b/Itch/Ncoa3/Crtc2/Arhgef2/Bcl10/Bhlhe40/Kdm5a/Lrp6/Kras/Crtc3/Cib1/Irak1/Tradd/Wwp2/Egln1/Myd88/Malt1/Pkd1/Gtf2a2/Med13/Pkd2/Nfkbid/Camk1d/Dap/Il18/Dhx33/Ripk2/Ticam1/Pbx1/Ep300/Cebpg/Arrb2/Irak2/Hipk2
pro9	GO:0002702	positive regulation of production of molecular mediator of immune response	16/1907	44/10739	0.00253965	Paxip1/H2-M3/Ddx21/Rtn4/Traf6/Il1b/Nr4a3/Malt1/Arid5a/Cd81/Il18/Ticam1/Mapk14/Fcer1g/B2m/H2-T23
pro9	GO:0021700	developmental maturation	46/1907	174/10739	0.00261291	Pdgfb/Rac1/Bcan/Rhoa/Pou2f2/Sirt2/B4galt5/Pmp22/Rab32/Id2/Nf1/Dlg4/Hif1a/Sema4d/Ywhaz/Syt4/Gnaq/Kcnip2/Cd63/Abl2/Grin1/Ptbp3/Xylt1/Mecp2/G6pdx/Plp1/Fgfr1/Ap1g1/Cbfb/Arcn1/Myo5a/Cacna1a/Cebpa/C1qa/Asxl2/Trpc4ap/Rbpj/Picalm/S1pr1/C1ql1/Foxo3/Cdk5r1/Dlg2/Camk2b/Ano6/Dleu2
pro9	GO:0002688	regulation of leukocyte chemotaxis	17/1907	48/10739	0.00261298	Rac1/Csf1/Ccl4/Lgmn/Akirin1/Aif1/Ptprj/Il1b/Jam3/Camk1d/Mtus1/Wnk1/Adam17/Mapk14/Adam10/Mospd2/Ano6
pro9	GO:0006022	aminoglycan metabolic process	17/1907	48/10739	0.00261298	Pdgfb/B4galt5/Hexb/Hexa/Il1b/Nfkb1/Ctbs/Ugdh/Xylt1/Chsy1/Idua/Ccnd3/Gns/Ndst2/Ptger4/Hs2st1/Cltc
pro9	GO:0042136	neurotransmitter biosynthetic process	18/1907	52/10739	0.00264832	Acp5/Rac1/Insr/H2-M3/Aif1/Atp2b4/Aldh9a1/Il1b/P2rx4/Gla/Ptgs2/Dnm2/Pkd2/Dagla/Sirpa/Daglb/Tspo/Ticam1
pro9	GO:0050771	negative regulation of axonogenesis	18/1907	52/10739	0.00264832	Ifrd1/Ulk2/Tnr/Psen1/Rtn4/Sema4d/Ptk2/Slit1/Nrp1/Actr3/Sema6d/Sema4a/Epha7/Dab1/Ryk/Cdk5r1/Sema3e/Syngap1
pro9	GO:0019216	regulation of lipid metabolic process	52/1907	202/10739	0.00266113	Pdgfb/Rac1/Stk11/Psap/Igf1r/Cdk4/Ankrd26/Mid1ip1/Vav2/Eef1a2/Ctdnep1/Appl2/Id2/Golm1/Lpcat1/Pde8b/Apod/Abcg1/Acsl5/Ormdl2/Pnpla2/Creb1/Acadl/Dbi/Adipor1/Il1b/Src/Nfkb1/Nr4a3/Cdk8/Crtc3/Pde3b/Abcd1/Asah1/Elovl5/Ptgs2/Pik3r4/Atp1a1/Mtmr3/Mtmr9/Cnep1r1/Sh3glb1/Cd81/Scarb1/Ttc39b/Irs2/Pik3r1/Tspo/Zmpste24/Arf1/Prkaa1/Abcd2
pro9	GO:0043409	negative regulation of MAPK cascade	32/1907	111/10739	0.00266198	Ndrg2/Igf1r/Apc/Ankrd26/Dusp6/Nf1/Slc9a3r1/Per1/Zmynd11/Stk38/Ptprj/Rgs2/Mapk8ip1/Il1b/Ptpn1/Itch/Gba/Csk/Flcn/Spry1/Dusp8/Sirpa/Ranbp9/Sh2b3/Aida/Lemd2/Spred2/Cdc42se1/Rnf149/Prkca/Synj2bp/Nup62
pro9	GO:0098656	anion transmembrane transport	32/1907	111/10739	0.00266198	Slc1a2/Gabrb2/Slc3a2/Slc35c2/Psen1/Slc16a7/Slc36a1/Slc7a8/Myc/Slc38a2/Slc12a2/Acsl5/Cln8/Rgs2/Xpr1/Slc12a6/Slc23a2/Slc20a1/Slc35a3/Slc7a6/Slc16a1/Gabrb3/Arl6ip5/Irs2/Slc7a5/Lrrc8d/Slc38a9/Grm5/Prkca/Slc38a10/Ano6/Lrrc8b
pro9	GO:0035023	regulation of Rho protein signal transduction	25/1907	81/10739	0.00276858	Myo9b/Vav2/Abca1/Abr/Bcl6/Sos1/Arhgef9/Itgb1/Nrp1/Abl2/Arhgef2/Arhgdib/Ophn1/Arhgef7/Adgrg1/Rasgrf1/Flcn/Sos2/Prex1/Arhgef1/Cdc42se1/Cdc42se2/Arhgef12/Kalrn/Akap13
pro9	GO:0010812	negative regulation of cell-substrate adhesion	13/1907	33/10739	0.00280224	Rhoa/Nf1/Gcnt2/Rasa1/Bcl6/Apod/Src/Lrp1/Pik3r1/Coro2b/Actn4/Sema3e/Ptprz1
pro9	GO:0016601	Rac protein signal transduction	13/1907	33/10739	0.00280224	Rac1/Crk/Rtn4/Nf1/Aif1/Nckap1/Wasf2/Kras/Cyfip1/Rasgrf1/Dnm2/Arf6/Rhog
pro9	GO:0045861	negative regulation of proteolysis	45/1907	170/10739	0.00281319	Ddx3x/Rps6ka1/Cstb/Ctsz/Cr1l/Timp2/Psen1/Mdm2/Rffl/Pak2/Usp25/Wac/Xiap/Cflar/Pdcl3/Epha4/Serpine2/Tfpi/Cst3/Src/Ube2j1/Cln3/Ophn1/Rps6ka3/N4bp1/Herpud1/Smarcc1/Ptgs2/Fnip1/Pml/Picalm/Pik3r1/Serpina3g/Ubac2/Serpinb9/Bag5/Ep300/Gapdh/Trp53/Arrb2/Hipk2/Gpx1/Ubxn1/Csnk2a1/Prkcg
pro9	GO:0051607	defense response to virus	31/1907	107/10739	0.00282957	Serinc3/Irf1/Lyst/Ifngr1/Ddx21/Tbk1/Pum2/Sec14l1/Zmynd11/Traf3/Serinc5/Ifnar1/Ifnar2/Riok3/Stat1/Il1b/Itch/Samhd1/Oasl2/Zc3hav1/Irf2/Elmod2/Unc93b1/Pml/Stat2/Dicer1/Zmpste24/Bst2/Ticam1/Dtx3l/Ddx17
pro9	GO:0051402	neuron apoptotic process	54/1907	212/10739	0.00285165	Ncstn/Map3k11/Hmox1/Mef2c/Snx6/Gabrb2/Rhoa/Ctsz/Psen1/Cpeb4/Nf1/Hif1a/Lgmn/Mapk8/Tnfrsf21/Rock1/Nrp1/Xiap/Grin1/Il1b/Casp6/Gclm/Epha7/Nr4a3/Ppt1/Casp9/Diablo/Casp2/Kras/Tyrobp/Cln3/Mecp2/G6pdx/Gabrb3/Cacna1a/Grn/Mcl1/Il18/Lrp1/Agrn/Atf4/Foxo3/Cdk5r1/Jun/Gsk3a/Gapdh/Trp53/Arrb2/Hipk2/Gpx1/Syngap1/Ptprz1/Scn2a/Prkcg
pro9	GO:0010586	miRNA metabolic process	9/1907	19/10739	0.00286778	Rela/Nfkb1/Rc3h1/Dicer1/Ago1/Ago4/Dis3l2/Ep300/Ddx17
pro9	GO:0043330	response to exogenous dsRNA	9/1907	19/10739	0.00286778	Ralb/Slc3a2/Ddx21/Nfkbia/Stat1/Zc3hav1/Rftn1/Ripk2/Ticam1
pro9	GO:0045923	positive regulation of fatty acid metabolic process	9/1907	19/10739	0.00286778	Mid1ip1/Acsl5/Il1b/Nr4a3/Abcd1/Elovl5/Ptgs2/Irs2/Abcd2
pro9	GO:0061900	glial cell activation	9/1907	19/10739	0.00286778	Psen1/Nampt/Aif1/Il1b/Tyrobp/Grn/C1qa/Lrp1/Jun
pro9	GO:1903362	regulation of cellular protein catabolic process	51/1907	198/10739	0.00286977	Gna12/Dlgap1/Pttg1ip/Sirt2/Tnfaip3/Psen1/Mdm2/Rnf185/Mapk8/Psme1/Csnk1e/Ptk2/Usp25/Wac/Csnk1a1/Arih1/Ube3a/Smad7/Pdcl3/Epha4/Gba/Ube2j1/Plk3/Rnf19b/Edem1/Ophn1/N4bp1/Herpud1/Smarcc1/Pkd1/Pml/Cd81/Mylip/Edem2/Smurf1/Fbxl5/Lats1/Lrp1/Ubac2/Socs4/Bag5/Ubqln2/Zfand2a/Nell1/Gsk3a/Hipk2/Gpx1/Ubxn1/Csnk2a1/Prkcg/Psme2
pro9	GO:0098771	inorganic ion homeostasis	89/1907	381/10739	0.0028807	Slc39a13/Sri/Hmox2/Hmox1/Trpm2/Slc41a1/Xk/Plcg1/Atox1/Psen1/Sgk1/Gna13/Slc9a3r1/Dlg4/Hif1a/Mcur1/Hexb/Il6st/Cln5/Slc22a17/Myc/Atp13a3/Ptk2/Tmbim6/Slc39a7/Slc12a2/Fth1/Dbi/Atp2b4/Xpr1/Abl2/Grin1/Itgav/Slc12a6/Il1b/Car2/Tmem38b/Ppt1/Slc30a3/P2rx4/Sppl3/Lrp6/Itpr2/Cln3/Slc9a9/Nr3c2/Herpud1/Egln1/Ireb2/Nptn/Atp1b3/Gnai2/Ank2/Pkd1/Atp1a1/S100b/Pkd2/Myo5a/Cacna1a/Grn/Pml/Atp6v0a2/Mllt6/Atp6v1g1/Picalm/…
pro9	GO:0003231	cardiac ventricle development	24/1907	77/10739	0.00288663	Mef2c/Tgfbr1/Mdm2/Id2/Hif1a/Trip11/Bmpr1a/Zfpm2/Ly6e/Smad7/Acvr1/Lrp6/Egln1/Dnm2/Rbpj/Chd7/Pkp2/Zmpste24/Zfpm1/Mdm4/Cntrl/Gsk3a/Tmem65/Bmpr2
pro9	GO:1901136	carbohydrate derivative catabolic process	24/1907	77/10739	0.00288663	Gm2a/Psap/Fuca2/Mgat1/Galc/Hexb/Pnp/Naga/Hexa/Gusb/Cst3/Samhd1/Gba/Manba/Ctbs/Edem1/Gla/Abcd1/Stt3b/Idua/Amdhd2/Edem2/Edem3/Gnpda1
pro9	GO:0043523	regulation of neuron apoptotic process	49/1907	189/10739	0.00297834	Map3k11/Hmox1/Mef2c/Snx6/Gabrb2/Rhoa/Ctsz/Psen1/Cpeb4/Nf1/Hif1a/Lgmn/Mapk8/Rock1/Nrp1/Xiap/Grin1/Il1b/Casp6/Gclm/Epha7/Nr4a3/Ppt1/Casp9/Casp2/Kras/Tyrobp/Cln3/Mecp2/G6pdx/Gabrb3/Cacna1a/Grn/Mcl1/Il18/Lrp1/Agrn/Atf4/Foxo3/Cdk5r1/Jun/Gsk3a/Trp53/Arrb2/Hipk2/Gpx1/Syngap1/Ptprz1/Prkcg
pro9	GO:0002444	myeloid leukocyte mediated immunity	14/1907	37/10739	0.00303823	Gab2/Wdr1/Hmox1/Abr/Lyst/Ddx21/Pld2/Ywhaz/Rasgrp1/Nr4a3/Kmt2e/Ticam1/Fcer1g/H2-T23
pro9	GO:0042100	B cell proliferation	14/1907	37/10739	0.00303823	Mef2c/Peli1/Bcl6/Cdkn1a/Tnfrsf21/Inpp5d/Tyrobp/Cd81/Irs2/Plcl2/Rc3h1/Ticam1/Pkn1/Ighm
pro9	GO:0072676	lymphocyte migration	14/1907	37/10739	0.00303823	Lgals9/Rhoa/Crk/Ccl4/Med23/Apod/Aif1/Slc12a2/S1pr1/Wnk1/Adam17/Cklf/Adam10/Lrch1
pro9	GO:0006898	receptor-mediated endocytosis	42/1907	157/10739	0.00309641	Efnb2/Snx9/Insr/Sirt2/Rab21/Gria1/Pld2/Dlg4/Numb/Arc/Cd63/Itgb1/Dnm1/Clta/Ppt1/Scarb2/Lrp6/Cd9/Fchsd2/Cln3/Ophn1/Dnajc13/Dnm2/Cbl/Cd81/Picalm/Lrp1/Fcho2/Ankrd13a/Ackr3/Cltc/Arf1/Ubqln2/Prkca/Rab31/Fcer1g/Grb2/Arrb2/B2m/Cd2ap/Cacng3/Synj2bp
pro9	GO:0001936	regulation of endothelial cell proliferation	22/1907	69/10739	0.00310353	Pdgfb/Sp1/Stat3/Hmox1/Mef2c/Tgfbr1/Wnt2/Plcg1/Sparc/Nf1/Rgcc/Pdcl3/Stat1/F3/Fgfr1/Rictor/Prkca/Adam17/Jun/Hmgb2/Bmpr2/Synj2bp
pro9	GO:0022612	gland morphogenesis	22/1907	69/10739	0.00310353	Pdgfb/Rps6ka1/Igf1r/Csf1/Tnfaip3/Lims1/Rtn4/Slc9a3r1/Twsg1/Slc12a2/Capn1/Nrp1/Cflar/Src/Ncoa3/B4galt1/Plxna1/Lrp6/Fgfr1/Ctnnd1/Pml/Tet2
pro9	GO:0097696	STAT cascade	22/1907	69/10739	0.00310353	Akr1b3/Stat3/Crlf3/Irf1/Il6st/Il15ra/Csf1r/Stat1/Adipor1/Il6ra/Ptprd/Dab1/Pkd1/Crlf2/Pkd2/Leprot/Pigu/Il18/Ptger4/Stat2/Sh2b3/Dot1l
pro9	GO:0055065	metal ion homeostasis	79/1907	333/10739	0.00313731	Slc39a13/Sri/Hmox2/Hmox1/Trpm2/Slc41a1/Xk/Plcg1/Atox1/Psen1/Sgk1/Gna13/Dlg4/Hif1a/Mcur1/Hexb/Il6st/Slc22a17/Myc/Atp13a3/Tmbim6/Slc39a7/Slc12a2/Fth1/Dbi/Atp2b4/Abl2/Grin1/Itgav/Slc12a6/Il1b/Tmem38b/Slc30a3/P2rx4/Sppl3/Lrp6/Itpr2/Cln3/Nr3c2/Herpud1/Egln1/Ireb2/Nptn/Atp1b3/Gnai2/Ank2/Pkd1/Atp1a1/S100b/Pkd2/Myo5a/Cacna1a/Pml/Atp6v0a2/Mllt6/Atp6v1g1/Picalm/Fbxl5/Ptger4/Plcb2/Lrp1/Chd7/Slc24a4/Atf4/Tme…
pro9	GO:0010466	negative regulation of peptidase activity	26/1907	86/10739	0.00316663	Ddx3x/Rps6ka1/Cstb/Timp2/Mdm2/Rffl/Pak2/Xiap/Cflar/Serpine2/Tfpi/Cst3/Src/Rps6ka3/Herpud1/Ptgs2/Fnip1/Picalm/Serpina3g/Serpinb9/Ep300/Gapdh/Arrb2/Gpx1/Ubxn1/Csnk2a1
pro9	GO:0042542	response to hydrogen peroxide	26/1907	86/10739	0.00316663	Akr1b3/Psap/Hmox1/Trpm2/Crk/Kdm6b/Tnfaip3/Pld2/Mapk8/Rela/Capn1/Gpr37l1/Src/Kpna4/Casp6/Nr4a3/Adam9/Sirpa/Ppp1r15b/Foxo3/Prkaa1/Rhob/Zfp277/Trp53/Stk24/Gpx1
pro9	GO:0050708	regulation of protein secretion	62/1907	251/10739	0.00318637	Lgals9/Rac1/Il17ra/Sri/Ptbp1/Trpm2/Lpl/Tnfaip3/Sptbn1/Hif1a/Pde8b/Rgcc/Ifnar1/Tmbim6/Tnfrsf21/Syt4/Aif1/Csf1r/Frmd8/Map4k4/Glul/Abl2/Frmd4a/Traf6/Rasgrp1/Il1b/Src/Serp1/Hadh/Wls/Pde3b/Otud5/Adam9/C2cd2l/Slc16a1/Crlf2/Idua/Ucp2/Sidt2/Midn/Cd276/Sec24a/Unc93b1/Pml/Rab11fip3/Arid5a/Zfp384/Irs2/Ptger4/Lrp1/Scamp5/Ripk2/Mbp/Arf6/Arf1/Rab11fip5/Mapk14/Vsnl1/Ep300/Gapdh/Cd2ap/H2-T23
pro9	GO:0010769	regulation of cell morphogenesis involved in differentiation	67/1907	275/10739	0.00319229	Ifrd1/Rac1/Stk11/Ulk2/Ephb3/Xk/Tnr/Crk/Lims1/Psen1/Sgk1/Rab21/Rtn4/Numb/Sema4d/Arc/Ptk2/Tnfrsf12a/Mark2/Slit1/Ube3a/Pias2/Nrp1/Epha4/Actr3/Olfm1/Grin1/Sema6d/Skil/Sema4a/Epha7/Ptprd/Dab1/Limk1/Cux1/Plxna4/Plxna1/Cyfip1/Cib1/Ryk/Zswim6/Dnm2/Cacna1a/Tbr1/Zswim4/Plxnb2/Sh3glb1/Lzts3/Golga4/Picalm/Prex1/Lrp1/Agrn/Cdk5r1/Rap2a/Adam10/Actn4/Ep300/Chn1/Camk2b/Kalrn/Numbl/Sema3e/Bmpr2/Syngap1/Ptprz1/Plxn…
pro9	GO:0007259	JAK-STAT cascade	21/1907	65/10739	0.00319609	Akr1b3/Stat3/Crlf3/Irf1/Il6st/Il15ra/Csf1r/Stat1/Adipor1/Il6ra/Ptprd/Dab1/Pkd1/Pkd2/Leprot/Pigu/Il18/Ptger4/Stat2/Sh2b3/Dot1l
pro9	GO:1903035	negative regulation of response to wounding	15/1907	41/10739	0.00320139	Pdgfb/Cers2/Tnr/Crk/Rtn4/Pros1/Cdkn1a/Epha4/Serpine2/Tfpi/Cd9/Xylt1/Sh2b3/Klk8/Thbd
pro9	GO:0003230	cardiac atrium development	8/1907	16/10739	0.00323762	Wnt2/Mdm2/Sos1/Acvr1/Lrp6/Zfpm1/Mdm4/Bmpr2
pro9	GO:0050869	negative regulation of B cell activation	8/1907	16/10739	0.00323762	Tnfaip3/Id2/Bcl6/Tnfrsf21/Inpp5d/Tyrobp/Rc3h1/Pkn1
pro9	GO:0072376	protein activation cascade	8/1907	16/10739	0.00323762	Cr1l/Rgcc/Il1b/C1qa/C1qc/C1qb/Prcp/Ighm
pro9	GO:0090218	positive regulation of lipid kinase activity	8/1907	16/10739	0.00323762	Pdgfb/Rac1/Vav2/Eef1a2/Src/Pik3r4/Sh3glb1/Cd81
pro9	GO:1903306	negative regulation of regulated secretory pathway	8/1907	16/10739	0.00323762	Lgals9/Hmox1/Abr/Syt4/Stxbp3/Gnai2/Rap1b/Rap1a
pro9	GO:0070201	regulation of establishment of protein localization	102/1907	447/10739	0.00324294	Lgals9/Rac1/Emd/Il17ra/Sri/Trim28/Tpr/Ptbp1/Ctsd/Trpm2/Lpl/Myo1c/Tnfaip3/Psen1/Nedd1/Mdm2/Sptbn1/Nf1/Hif1a/Pde8b/Rgcc/Apod/Ifnar1/Tmbim6/Tnfrsf21/Syt4/Aif1/Csf1r/Frmd8/Map4k4/Actr3/Rab29/Glul/Abl2/Frmd4a/Uhmk1/Gapvd1/Stom/Sec16a/Traf6/Rasgrp1/Il1b/Ptpn1/Src/Serp1/Hadh/Wls/Ube2j1/Plk3/Edem1/Camk1/Cib1/Pde3b/Nucb1/Otud5/Adam9/Wwp2/C2cd2l/Csk/Ptgs2/Chrm1/Slc16a1/Crlf2/Idua/Ucp2/Sidt2/Midn/Cd276/Sec2…
pro9	GO:0006869	lipid transport	43/1907	162/10739	0.0032606	Gramd1a/Hbp1/Crot/Psap/Vps4b/Gltp/Abca1/Stard3/Abca8b/Nfkbia/Sgpp1/Npc2/Col4a3bp/Atp8a2/Lrp10/Apod/Osbpl11/Nus1/Abcg1/Npc1/Osbp/Acsl5/Soat1/Itgav/Il1b/Ugcg/Osbpl9/Scarb2/Lrp6/Abcd1/Irak1/Atp11a/C2cd2l/Scarb1/Ttc39b/Irs2/Lrp1/Pitpnc1/Inhba/Tspo/Osbpl6/Atp11c/Ano6
pro9	GO:0030282	bone mineralization	20/1907	61/10739	0.00327268	Mef2c/Nbr1/Hif1a/Bmpr1a/Acvr1/Tmem38b/Gpm6b/Ptgs2/Bmp2k/Sbno2/Cd276/Klf10/Asxl2/Txlng/Zmpste24/S1pr1/Nell1/Kl/Ano6/Bmpr2
pro9	GO:0055092	sterol homeostasis	16/1907	45/10739	0.00330211	Abca1/Lpl/Plscr3/Npc2/Nus1/Abcg1/Npc1/Soat1/Raly/Abcd1/Med13/Sec24a/Scarb1/Ttc39b/Mylip/Il18
pro9	GO:0045931	positive regulation of mitotic cell cycle	31/1907	108/10739	0.00330833	Pdgfb/Ddx3x/Igf1r/Insr/Tpr/Cdk4/Vps4b/Mdm2/Lgmn/Rgcc/Nipbl/Brd4/Aif1/Anapc11/Meis2/Il1b/Kmt2e/Sh2b1/Mecp2/Cul4a/Fgfr1/Usp2/Ccnd3/Lsm10/Prkca/Pbx1/Adam17/Mta3/Rpl17/Ccnd1/Nup62
pro9	GO:0097193	intrinsic apoptotic signaling pathway	52/1907	204/10739	0.00331928	Ddx3x/Stk11/Ier3/Hmox1/Hipk1/Pttg1ip/Serinc3/Mdm2/Ddx5/Slc9a3r1/Sgpp1/Hif1a/Pnp/Myc/Tmbim6/Cdkn1a/Ivns1abp/Syvn1/P4hb/Shisa5/Trp53bp2/Mapk8ip1/Creb3l1/Ptpn1/Src/Skil/Dyrk2/Casp9/Diablo/Herpud1/Ptgs2/Flcn/Arl6ip5/Rps27l/Pml/Sh3glb1/Mcl1/Pik3r1/Atf4/Ackr3/Bag5/Prkca/Plagl2/Ep300/Trp53/Fnip2/Hipk2/Ei24/Stk24/Gpx1/Nck2/Scn2a
pro9	GO:0010952	positive regulation of peptidase activity	28/1907	95/10739	0.00337544	Ddx3x/Stat3/Rhoa/Ctsd/Lgmn/Psme1/Myc/Stat1/Epha4/Grin1/Efna3/F3/Bcl10/Akirin2/Casp9/Diablo/St18/Grn/Arl6ip5/Rps27l/Pml/Dap/Picalm/Ripk2/Mbp/Mapk14/Tank/Psme2
pro9	GO:0001780	neutrophil homeostasis	6/1907	10/10739	0.00339961	Mertk/Mthfd1/Jam3/Il18/Pik3cd/Sh2b3
pro9	GO:0002431	Fc receptor mediated stimulatory signaling pathway	6/1907	10/10739	0.00339961	Appl2/Ptprj/Nr4a3/Csk/Fcer1g/Rap1a
pro9	GO:0002455	humoral immune response mediated by circulating immunoglobulin	6/1907	10/10739	0.00339961	Cr1l/C1qa/C1qc/C1qb/Cd81/Ighm
pro9	GO:0030212	hyaluronan metabolic process	6/1907	10/10739	0.00339961	Pdgfb/Il1b/Nfkb1/Ccnd3/Ptger4/Cltc
pro9	GO:0032486	Rap protein signal transduction	6/1907	10/10739	0.00339961	Timp2/Cbl/Rap2c/Rap2a/Rap1b/Rap1a
pro9	GO:0036445	neuronal stem cell division	6/1907	10/10739	0.00339961	Rab10/Numb/Arhgef2/Lrp6/Fgfr1/Numbl
pro9	GO:0045624	positive regulation of T-helper cell differentiation	6/1907	10/10739	0.00339961	Irf1/Malt1/Nfkbiz/Nfkbid/Il18/Ripk2
pro9	GO:0050996	positive regulation of lipid catabolic process	6/1907	10/10739	0.00339961	Acsl5/Pnpla2/Il1b/Abcd1/Irs2/Abcd2
pro9	GO:0055057	neuroblast division	6/1907	10/10739	0.00339961	Rab10/Numb/Arhgef2/Lrp6/Fgfr1/Numbl
pro9	GO:1902624	positive regulation of neutrophil migration	6/1907	10/10739	0.00339961	Rac1/Rtn4/Il1b/Camk1d/Ptger4/Mospd2
pro9	GO:1903975	regulation of glial cell migration	6/1907	10/10739	0.00339961	Csf1/Cers2/Grin1/P2rx4/Lrp1/Ptprz1
pro9	GO:1905523	positive regulation of macrophage migration	6/1907	10/10739	0.00339961	Csf1/Rtn4/Akirin1/Ptprj/P2rx4/Mapk14
pro9	GO:0003171	atrioventricular valve development	7/1907	13/10739	0.00347715	Mdm2/Bmpr1a/Zfpm2/Acvr1/Zfpm1/Mdm4/Bmpr2
pro9	GO:0003181	atrioventricular valve morphogenesis	7/1907	13/10739	0.00347715	Mdm2/Bmpr1a/Zfpm2/Acvr1/Zfpm1/Mdm4/Bmpr2
pro9	GO:0006907	pinocytosis	7/1907	13/10739	0.00347715	Mapkapk2/Appl2/Ankfy1/Snx5/Ppt1/Dnm2/Actn4
pro9	GO:0016137	glycoside metabolic process	7/1907	13/10739	0.00347715	Akr1b3/Fuca2/Naga/Gusb/Gba/Abcg2/Gla
pro9	GO:0006690	icosanoid metabolic process	12/1907	30/10739	0.00348082	Fads1/Lta4h/Cyp4f13/Il1b/Hpgds/Ptgs2/Dagla/Daglb/Cyp2s1/Ptgs1/Alox5ap/Ptgr2
pro9	GO:0030866	cortical actin cytoskeleton organization	12/1907	30/10739	0.00348082	Epb41l2/Plek/Llgl1/Rhoq/Rock1/Nckap1/Tln1/Pdcd6ip/Fmnl2/Wipf2/Arf6/Fmnl1
pro9	GO:0050994	regulation of lipid catabolic process	12/1907	30/10739	0.00348082	Cdk4/Acsl5/Pnpla2/Dbi/Il1b/Crtc3/Pde3b/Abcd1/Scarb1/Irs2/Prkaa1/Abcd2
pro9	GO:0001935	endothelial cell proliferation	24/1907	78/10739	0.0034818	Pdgfb/Sp1/Stat3/Hmox1/Mef2c/Tgfbr1/Wnt2/Plcg1/Sparc/Nf1/Rgcc/Pdcl3/Stat1/F3/Fgfr1/Prkx/Scarb1/Rictor/Prkca/Adam17/Jun/Hmgb2/Bmpr2/Synj2bp
pro9	GO:0071901	negative regulation of protein serine/threonine kinase activity	24/1907	78/10739	0.0034818	Kat2b/Apc/Tnfaip3/Pkib/Dusp6/Nf1/Lats2/Cdkn1a/Stk38/Ptprj/Rgs2/Mapk8ip1/Il1b/Ptpn1/Gba/Lrp6/Spry1/Dusp8/Lats1/Sh2b3/Aida/Spred2/Prkca/Nup62
pro9	GO:2000045	regulation of G1/S transition of mitotic cell cycle	24/1907	78/10739	0.0034818	Ddx3x/Mdm2/Id2/Rgcc/Psme1/Cdkn1a/Aif1/Cdc73/Plk3/Kmt2e/Casp2/Cul4a/Brd7/Pkd1/Ccnd3/Pkd2/Rps27l/Pml/Lsm10/Adam17/Trp53/Rpl17/Ccnd1/Psme2
pro9	GO:0090068	positive regulation of cell cycle process	40/1907	149/10739	0.00358259	Pdgfb/Ddx3x/Igf1r/Insr/Tpr/Cdk4/Rhoa/Vps4b/Sirt2/Crlf3/Mdm2/Id2/Rgcc/Nipbl/Cdkn1a/Brd4/Aif1/Anapc11/Cdc73/Il1b/Gpsm2/Kmt2e/Casp2/Sh2b1/Mecp2/Cul4a/Fgfr1/Ccnd3/Pkd2/Pml/Cdk5r1/Lsm10/Pbx1/Adam17/Mta3/Camk2b/Trp53/Rpl17/Ccnd1/Nup62
pro9	GO:0010712	regulation of collagen metabolic process	10/1907	23/10739	0.00367645	Pdgfb/Rgcc/Itgb1/Creb3l1/Il6ra/Idua/Il18/Ep300/Arrb2/Rap1a
pro9	GO:0071158	positive regulation of cell cycle arrest	10/1907	23/10739	0.00367645	Crlf3/Mdm2/Id2/Rgcc/Cdkn1a/Casp2/Pkd2/Pml/Cdk5r1/Trp53
pro9	GO:2000404	regulation of T cell migration	10/1907	23/10739	0.00367645	Lgals9/Rhoa/Crk/Med23/Apod/Aif1/Wnk1/Adam17/Adam10/Lrch1
pro9	GO:0030336	negative regulation of cell migration	43/1907	163/10739	0.00368577	Pdgfb/Stat3/Cnn2/Mef2c/Rhoa/Cers2/Abr/Nf1/Slc9a3r1/Evl/Ptprg/Bmpr1a/Rgcc/Apod/Ptk2/Aif1/Ldlrad4/Coro1b/Ptprj/Cd63/Srgap2/Adipor1/Olfm1/Sema6d/Trp53inp1/Svbp/Arhgdib/Mecp2/Adgrg1/Flcn/Arid2/Mitf/Rbpj/Ptger4/Lrp1/Pkp2/Foxo3/Rap2c/Rap2a/Rhob/Stk24/Lrch1/Synj2bp
pro9	GO:0031330	negative regulation of cellular catabolic process	49/1907	191/10739	0.00373406	Ier3/Stat3/Hmox1/Ptbp1/Hnrnpa0/Sirt2/Mapkapk2/Timp2/Ctsa/Tnfaip3/Psen1/Nampt/Pabpc1/Ptk2/Usp25/Wac/Npc1/Pdcl3/Epha4/Dbi/Atp2b4/Cst3/Ube2j1/Ybx1/Ophn1/N4bp1/Smarcc1/Myd88/Mtmr9/Pml/Tob1/Rbm24/Mcl1/Dap/Elavl1/Dicer1/Tspo/Ubac2/Zfp36/Smcr8/Bag5/Nell1/Foxk1/Trp53/Hipk2/Qk/Ubxn1/Csnk2a1/Prkcg
pro9	GO:0010951	negative regulation of endopeptidase activity	22/1907	70/10739	0.00378217	Ddx3x/Rps6ka1/Timp2/Mdm2/Rffl/Pak2/Xiap/Cflar/Serpine2/Src/Rps6ka3/Herpud1/Ptgs2/Fnip1/Picalm/Serpina3g/Serpinb9/Ep300/Gapdh/Arrb2/Gpx1/Csnk2a1
pro9	GO:0090066	regulation of anatomical structure size	82/1907	350/10739	0.00379307	Scpep1/Pdgfb/Kat2b/Ifrd1/Rac1/Snx9/Ulk2/Plod3/Wdr1/Cdk4/Rhoa/Xk/Tnr/Myo1c/Plek/Rab21/Sptbn1/Rtn4/Slc9a3r1/Hif1a/Evl/Sema4d/Rasa1/Twf1/Ptk2/Tnfrsf12a/Rock1/Slc12a2/Coro1b/Capn1/Slit1/Nrp1/Creb1/Cln8/Actr3/Rgs2/Olfm1/Nckap1/Slc12a6/Sema6d/Adra1d/Sema4a/Gclm/Epha7/Tmod1/Add1/P2rx4/Limk1/Plxna4/Cyfip1/Fchsd2/G6pdx/Ptgs2/Ryk/Dnm2/Arhgap5/Golga4/Rap1gap2/Picalm/Prex1/Lats1/Lrp1/Ppp1r15a/Shc1/Arf6/Lrrc8…
pro9	GO:0014009	glial cell proliferation	13/1907	34/10739	0.00381058	Csf1/Cers2/Pmp22/Gfap/Myc/Ptk2/Csf1r/Creb1/Dbi/Il1b/Ski/Dicer1/Tspo
pro9	GO:0051057	positive regulation of small GTPase mediated signal transduction	13/1907	34/10739	0.00381058	Bnip2/Csf1/Rtn4/Sos1/Map4k4/Rasgrp1/Src/Rasgef1a/Kras/Adgrg1/Rasgrf1/Sos2/Akap13
pro9	GO:0000302	response to reactive oxygen species	37/1907	136/10739	0.0039043	Akr1b3/Psap/Hmox1/Trpm2/Crk/Kdm6b/Tnfaip3/Pld2/Mtr/Mapk8/Apod/Rela/Capn1/Cflar/Gpr37l1/Itgav/Src/Kpna4/Casp6/Nr4a3/Plk3/Prdx1/Adam9/Egln1/Sesn3/Ucp2/Sirpa/Ppp1r15b/Foxo3/Prkaa1/Prkca/Jun/Rhob/Zfp277/Trp53/Stk24/Gpx1
pro9	GO:0006664	glycolipid metabolic process	21/1907	66/10739	0.0039188	Gm2a/Psap/B4galnt1/B4galt5/Galc/Hexb/Naga/Hexa/Gba/Ugcg/Pigo/Cln3/Pgap2/Gla/Aldh5a1/Pigu/Pigv/Pigz/Pigm/St6galnac3/Pign
pro9	GO:1903509	liposaccharide metabolic process	21/1907	66/10739	0.0039188	Gm2a/Psap/B4galnt1/B4galt5/Galc/Hexb/Naga/Hexa/Gba/Ugcg/Pigo/Cln3/Pgap2/Gla/Aldh5a1/Pigu/Pigv/Pigz/Pigm/St6galnac3/Pign
pro9	GO:0032092	positive regulation of protein binding	25/1907	83/10739	0.0039723	Ralb/Mef2c/Traf4/Psen1/Derl1/Epha4/Actr3/Abl2/Add1/Sppl3/Arhgef7/Amfr/Herpud1/Pkd1/Plcl1/Plcl2/Lrp1/Ripk2/Agrn/Arf6/Ticam1/Dtx3l/Ep300/B2m/Hipk2
pro9	GO:0045834	positive regulation of lipid metabolic process	25/1907	83/10739	0.0039723	Pdgfb/Rac1/Igf1r/Mid1ip1/Vav2/Eef1a2/Ctdnep1/Abcg1/Acsl5/Pnpla2/Creb1/Dbi/Il1b/Src/Nr4a3/Abcd1/Elovl5/Ptgs2/Pik3r4/Cnep1r1/Sh3glb1/Cd81/Scarb1/Irs2/Abcd2
pro9	GO:0010508	positive regulation of autophagy	28/1907	96/10739	0.00397539	Gnai3/Hk2/Stk11/Ralb/Hmox1/Tbk1/Sptlc2/Hif1a/Tfeb/Wac/Rock1/Trim8/Pip4k2c/Pip4k2a/Gba/Trp53inp1/Plk3/Sesn3/Flcn/Sh3glb1/Smurf1/Ripk2/Irgm1/Ticam1/Foxo3/Smcr8/Prkaa1/Gsk3a
pro9	GO:0045428	regulation of nitric oxide biosynthetic process	14/1907	38/10739	0.00403722	Acp5/Rac1/Insr/H2-M3/Aif1/Atp2b4/Il1b/Gla/Ptgs2/Dnm2/Pkd2/Sirpa/Tspo/Ticam1
pro9	GO:0071347	cellular response to interleukin-1	14/1907	38/10739	0.00403722	Irf1/Ccl4/Yy1/Rela/Traf6/Nfkb1/Irak1/St18/Otud4/Sirpa/Rc3h1/Irak2/Vrk2/Tank
pro9	GO:1903825	organic acid transmembrane transport	20/1907	62/10739	0.00404051	Slc1a2/Slc3a2/Psen1/Slc16a7/Slc36a1/Slc7a8/Myc/Slc38a2/Acsl5/Cln8/Rgs2/Slc23a2/Slc7a6/Slc16a1/Arl6ip5/Irs2/Slc7a5/Lrrc8d/Slc38a9/Slc38a10
pro9	GO:1905039	carboxylic acid transmembrane transport	20/1907	62/10739	0.00404051	Slc1a2/Slc3a2/Psen1/Slc16a7/Slc36a1/Slc7a8/Myc/Slc38a2/Acsl5/Cln8/Rgs2/Slc23a2/Slc7a6/Slc16a1/Arl6ip5/Irs2/Slc7a5/Lrrc8d/Slc38a9/Slc38a10
pro9	GO:0042326	negative regulation of phosphorylation	73/1907	307/10739	0.00414436	Kat2b/Ier3/Stat3/Ndrg2/Igf1r/Insr/Apc/Rhoa/Ankrd26/Sirt2/Gadd45b/Irf1/Tnfaip3/Pkib/Dusp6/Psen1/Nf1/Slc9a3r1/Per1/Zmynd11/Sema4d/Atxn7/Lats2/Cdkn1a/Stk38/Ldlrad4/Gnaq/Ptprj/Smad7/Rgs2/Mapk8ip1/Rassf2/Il1b/Ptpn1/Itch/Gba/Ankle2/Lrp6/Cib1/Csk/Flcn/Cbl/Midn/Spry1/Cep85/Dusp8/Sirpa/Pmepa1/Ranbp9/Irs2/Il18/Lats1/Ppp1r15a/Sh2b3/Aida/Lemd2/Spred2/Wnk1/Ppp1r15b/Cdc42se1/Rnf149/Socs4/Smcr8/Prkca/Taf7/Jun/F…
pro9	GO:2001234	negative regulation of apoptotic signaling pathway	43/1907	164/10739	0.00415757	Gnai3/Raf1/Ddx3x/Ier3/Hmox1/Tmbim1/Tgfbr1/Pttg1ip/Tnfaip3/Psen1/Mdm2/Rffl/Hif1a/Zmynd11/Tmbim6/Ivns1abp/Syvn1/Rela/Nrp1/Sgk3/Cflar/Acvr1/Itgav/Itga6/Mapk8ip1/Creb3l1/Il1b/Ptpn1/Src/Gclm/Eya3/Herpud1/Ptgs2/Gnai2/Acaa2/Sh3glb1/Mcl1/Sgms1/Ackr3/Bag5/Hmgb2/Arrb2/Gpx1
pro9	GO:0006809	nitric oxide biosynthetic process	15/1907	42/10739	0.00417644	Acp5/Rac1/Insr/H2-M3/Aif1/Atp2b4/Il1b/P2rx4/Gla/Ptgs2/Dnm2/Pkd2/Sirpa/Tspo/Ticam1
pro9	GO:0015918	sterol transport	15/1907	42/10739	0.00417644	Vps4b/Abca1/Stard3/Nfkbia/Npc2/Nus1/Abcg1/Npc1/Osbp/Soat1/Lrp6/Irak1/Scarb1/Ttc39b/Lrp1
pro9	GO:0030301	cholesterol transport	15/1907	42/10739	0.00417644	Vps4b/Abca1/Stard3/Nfkbia/Npc2/Nus1/Abcg1/Npc1/Osbp/Soat1/Lrp6/Irak1/Scarb1/Ttc39b/Lrp1
pro9	GO:0060411	cardiac septum morphogenesis	15/1907	42/10739	0.00417644	Tgfbr1/Mdm2/Id2/Bmpr1a/Zfpm2/Nrp1/Smad7/Acvr1/Lrp6/Egln1/Rbpj/Chd7/Zfpm1/Trp53/Bmpr2
pro9	GO:0034249	negative regulation of cellular amide metabolic process	34/1907	123/10739	0.00420971	Ddx3x/Mov10/Stat3/Tpr/Ctsa/Fxr2/Eif4ebp2/Cnot2/Cpeb4/Rock1/Ormdl2/Cnot9/Rgs2/Olfm1/Ago3/Malsu1/Ireb2/Xrn1/Cnot6l/Pml/Tob1/Rbm24/Cpeb3/Cpeb2/Rc3h1/Ago1/Ago4/Zfp36/Prkca/Tnrc6a/Pus7/Gapdh/Qk/Hnrnpr
pro9	GO:1903038	negative regulation of leukocyte cell-cell adhesion	17/1907	50/10739	0.00425243	Lgals9/H2-M3/Irf1/Peli1/Bcl6/Tnfrsf21/Twsg1/Smad7/Pag1/Itch/Cbfb/Cd276/Nfkbid/Rc3h1/Wnk1/Zfp608/Socs6
pro9	GO:0006024	glycosaminoglycan biosynthetic process	11/1907	27/10739	0.00431024	Pdgfb/Hexa/Il1b/Nfkb1/Ugdh/Xylt1/Chsy1/Ccnd3/Ndst2/Ptger4/Cltc
pro9	GO:0006949	syncytium formation	11/1907	27/10739	0.00431024	Plekho1/Myh9/Cflar/Stat1/Camk1/Cd9/Tyrobp/Adam9/Sbno2/Cd81/Mapk14
pro9	GO:0032945	negative regulation of mononuclear cell proliferation	11/1907	27/10739	0.00431024	Lgals9/H2-M3/Peli1/Tnfrsf21/Twsg1/Inpp5d/Itch/Tyrobp/Cd276/Rc3h1/Pkn1
pro9	GO:0048679	regulation of axon regeneration	11/1907	27/10739	0.00431024	Igf1r/Cers2/Tnr/Rtn4/Epha4/Xylt1/Grn/Lrp1/Adam17/Stk24/Klk8
pro9	GO:0048710	regulation of astrocyte differentiation	11/1907	27/10739	0.00431024	Id2/Nf1/Il6st/Epha4/Serpine2/Actr3/Gpr37l1/Il1b/Dab1/Mecp2/C1qa
pro9	GO:0050672	negative regulation of lymphocyte proliferation	11/1907	27/10739	0.00431024	Lgals9/H2-M3/Peli1/Tnfrsf21/Twsg1/Inpp5d/Itch/Tyrobp/Cd276/Rc3h1/Pkn1
pro9	GO:0070169	positive regulation of biomineral tissue development	11/1907	27/10739	0.00431024	Mef2c/Bmpr1a/Acvr1/Gpm6b/Cd276/Asxl2/Atf4/Nell1/Kl/Ano6/Bmpr2
pro9	GO:2000401	regulation of lymphocyte migration	11/1907	27/10739	0.00431024	Lgals9/Rhoa/Crk/Ccl4/Med23/Apod/Aif1/Wnk1/Adam17/Adam10/Lrch1
pro9	GO:0001655	urogenital system development	47/1907	183/10739	0.00434654	Pdgfb/Efnb2/Akr1b3/Stk11/Psap/Igf1r/Mef2c/Apc/Ephb3/Tgfbr1/Aph1a/Sgpl1/Id2/Nf1/Smad5/Myc/Smad2/Ube3a/Nrp1/Smad7/Cflar/Stat1/Epha4/Acvr1/Itga6/Il6ra/Epha7/Pds5a/Cux1/Sec61a1/Ptpro/Fgfr1/Smad1/Flcn/Pkd1/Ctnnd1/Pkd2/Tiparp/Pygo1/Prkx/Spry1/Hs2st1/Tet2/Zmpste24/Pou3f3/Pygo2/Pbx1
pro9	GO:0003205	cardiac chamber development	29/1907	101/10739	0.00437989	Mef2c/Tgfbr1/Wnt2/Mdm2/Id2/Hif1a/Trip11/Bmpr1a/Zfpm2/Ly6e/Sos1/Nrp1/Smad7/Acvr1/Lrp6/Egln1/Dnm2/Rbpj/Lrp1/Chd7/Pkp2/Zmpste24/Zfpm1/Mdm4/Cntrl/Gsk3a/Trp53/Tmem65/Bmpr2
pro9	GO:0031348	negative regulation of defense response	29/1907	101/10739	0.00437989	Lgals9/Acp5/Ier3/Sirt2/H2-M3/Abr/Crk/Tnfaip3/Appl2/Sec14l1/Apod/Tap2/Riok3/Itch/Samhd1/Nfkb1/Abcd1/Grn/Cd276/Tap1/Sirpa/Ptger4/Trafd1/Zfp36/Serpinb9/Abcd2/Arrb2/Gpx1/H2-T23
pro9	GO:0002244	hematopoietic progenitor cell differentiation	23/1907	75/10739	0.00438049	Psen1/Sos1/Csf1r/N4bp2l2/Sipa1l3/Arhgef7/Jam3/Flcn/Zbtb1/Sos2/Pygo1/Wdr38/Fnip1/Sirpa/Prrc2c/Wdr7/Tet2/Inhba/Setd1a/Ppp4r2/Pus7/Trp53/Ptprz1
pro9	GO:0031214	biomineral tissue development	23/1907	75/10739	0.00438049	Mef2c/Nbr1/Hif1a/Bmpr1a/Acvr1/Slc20a1/Tmem38b/Gpm6b/Ptgs2/Bmp2k/Sbno2/Cd276/Klf10/Asxl2/Txlng/Dicer1/Atf4/Zmpste24/S1pr1/Nell1/Kl/Ano6/Bmpr2
pro9	GO:0002437	inflammatory response to antigenic stimulus	9/1907	20/10739	0.00440141	Cd68/Rasgrp1/Cd81/Rbpj/Serpinb9/Hmgb2/Fcer1g/Gpx1/H2-T23
pro9	GO:0009895	negative regulation of catabolic process	56/1907	226/10739	0.00456345	Ier3/Stat3/Hmox1/Ptbp1/Hnrnpa0/Sirt2/Mapkapk2/Timp2/Ctsa/Tnfaip3/Psen1/Nampt/Pabpc1/Ptk2/Usp25/Wac/Npc1/Rela/Pdcl3/Epha4/Serpine2/Dbi/Atp2b4/Il1b/Cst3/Ube2j1/Ybx1/Crtc3/Pde3b/Ophn1/N4bp1/Smarcc1/Myd88/Mtmr9/Pml/Tob1/Rbm24/Mcl1/Dap/Elavl1/Dicer1/Tspo/Ubac2/Zfp36/Smcr8/Bag5/Prkaa1/Mdm4/Nell1/Foxk1/Trp53/Hipk2/Qk/Ubxn1/Csnk2a1/Prkcg
pro9	GO:0003206	cardiac chamber morphogenesis	22/1907	71/10739	0.00458037	Mef2c/Tgfbr1/Wnt2/Mdm2/Id2/Hif1a/Bmpr1a/Zfpm2/Ly6e/Sos1/Nrp1/Smad7/Acvr1/Lrp6/Egln1/Rbpj/Chd7/Pkp2/Zfpm1/Gsk3a/Trp53/Bmpr2
pro9	GO:0050905	neuromuscular process	28/1907	97/10739	0.00466275	Gm2a/Psap/Tnr/Abr/Pmp22/Fabp7/Dlg4/Agtpbp1/Hexb/Pde8b/Atp8a2/Scn8a/Hexa/Cln8/Abl2/Grin1/Nr4a3/Cln3/Myo7a/Tpp1/Mecp2/Myo5a/Cacna1a/Zmpste24/Tmem150c/Camk2b/Csmd1/Ei24
pro9	GO:1901861	regulation of muscle tissue development	28/1907	97/10739	0.00466275	Efnb2/Mef2c/Apc/Tgfbr1/Wnt2/Sirt2/Ddx5/Yy1/Bmpr1a/Zfpm2/Akirin1/Creb1/Rgs2/Lrp6/G6pdx/Fgfr1/Usp2/Flcn/S100b/Rbm24/Jarid2/Rbpj/Prkaa1/Mapk14/Ep300/Ddx17/Gsk3a/Arrb2
pro9	GO:0035690	cellular response to drug	53/1907	212/10739	0.00469221	Pdgfb/Akr1b3/Kmt2a/Psap/Hmox1/Mef2c/Cdk4/Trpm2/Crk/Kdm6b/Ccl4/Tnfaip3/Ppp1r12a/Mtr/Adcy2/Mapk8/Myc/Fbxo32/Ly6e/Rela/Capn1/Cflar/Gpr37l1/Atp2b4/Il1b/Src/Arhgef2/Nfkb1/Trp53inp1/Nr4a3/Tmem38b/Casp9/P2rx4/Itpr2/Rgs10/Gnai2/Chrm1/Dnm2/Sirpa/Ripk2/Atf4/Chrm3/Rnf149/Foxo3/Cdk5r1/Selenon/Rap2a/Rap1b/Rhob/Zfp277/Trp53/Slc31a1/Rap1a
pro9	GO:0006986	response to unfolded protein	25/1907	84/10739	0.00472232	Herpud2/Atf6b/Pmp22/Derl1/Tmbim6/Syvn1/Rhbdd1/Creb3l1/Ptpn1/Serp1/Erp44/Edem1/Amfr/Herpud1/Stt3b/Hspa13/Upf3b/Edem2/Ppp1r15a/Pik3r1/Atf4/Edem3/Ep300/Nck2/Ccnd1
pro9	GO:0006023	aminoglycan biosynthetic process	12/1907	31/10739	0.00477563	Pdgfb/B4galt5/Hexa/Il1b/Nfkb1/Ugdh/Xylt1/Chsy1/Ccnd3/Ndst2/Ptger4/Cltc
pro9	GO:0030168	platelet activation	12/1907	31/10739	0.00477563	Pdgfb/Mertk/Plek/Gna13/Evl/Ptprj/Serpine2/Stxbp3/Cd9/Sh2b3/Prkca/Fcer1g
pro9	GO:0031346	positive regulation of cell projection organization	82/1907	353/10739	0.00481183	Kat2b/Rac1/Stk11/Igf1r/Apc/Ptbp1/Tgfbr1/Psen1/Sgk1/Rab21/Rtn4/Nf1/Dlg4/Numb/Sema4d/Atp8a2/Twf1/Atf1/Akirin1/Tnfrsf12a/Rhoq/Syt4/Coro1b/Mark2/Pias2/Itgb1/Nrp1/Cflar/Epha4/Serpine2/Actr3/Rgs2/Abl2/Grin1/Nckap1/Itga6/Src/Skil/Ptprd/Wasf2/Scarb2/Fscn1/Limk1/Cux1/Plxna4/Plxna1/Lrp6/Camk1/Cyfip1/Mecp2/Fgfr1/Dnm2/Grn/Cep135/Plxnb2/Sh3glb1/Eef1a1/Golga4/Smurf1/Camk1d/Picalm/Cpeb3/Lrp1/Agrn/Arsb/Mapk6/Tap…
pro9	GO:0006814	sodium ion transport	34/1907	124/10739	0.00483347	Trpm2/Fxyd5/Slc22a5/Sgk1/Slc9a3r1/Per1/Slmap/Slc38a2/Scn8a/Slc12a2/Serpine2/Atp2b4/Stom/Slc23a2/Slc20a1/Ahcyl1/P2rx4/Slc9a9/Atp1b3/Atp1a1/Dnm2/Pkd2/Neto2/Mllt6/Slc24a4/Agrn/Wnk1/Arf1/Scn3b/Cntn1/Slc38a10/Slc24a3/Ano6/Scn2a
pro9	GO:0010810	regulation of cell-substrate adhesion	34/1907	124/10739	0.00483347	Rac1/Rhoa/Csf1/Crk/Lims1/Nf1/Gcnt2/Rasa1/Bcl6/Apod/Ptk2/Rock1/Slk/Ptprj/Itgb1/Nrp1/Map4k4/Rsu1/Itga6/Hsd17b12/Src/Macf1/Cib1/Gpm6b/Dnm2/Ninj1/Prex1/Lrp1/Pik3r1/Coro2b/Actn4/Sema3e/Ptprz1/Peak1
pro9	GO:0006820	anion transport	67/1907	280/10739	0.00501699	Crot/Psap/Slc1a2/Ctns/Clic1/Gabrb2/Slc3a2/Abca1/Xk/Slc35c2/Psen1/Slc16a7/Slc36a1/Nf1/Slc9a3r1/Atp8a2/Slc7a8/Myc/Slc38a2/Abcg1/Syt4/Gabbr1/Slc12a2/Acsl5/Sfxn2/Cln8/Rgs2/Xpr1/Slc12a6/Slc23a2/Slc20a1/Il1b/Car2/Ahcyl1/Slc35a3/Slc2a1/Slc15a4/Scarb2/Abcg2/Slc6a6/Cln3/Abcd1/Atp11a/Fgfr1/Slc7a6/Slc16a1/Gabrb3/Cacna1a/Arl6ip5/Ttyh3/Slc35b2/Scarb1/Ano10/Slc43a2/Irs2/Slc7a5/Tspo/Slc16a6/Atf4/Lrrc8d/Slc38a9/…
pro9	GO:0042102	positive regulation of T cell proliferation	13/1907	35/10739	0.00509321	Icosl/Il6st/Pnp/Aif1/Traf6/Il1b/Il6ra/Cd276/Cd81/Il18/Ripk2/Nck2/H2-T23
pro9	GO:1902667	regulation of axon guidance	13/1907	35/10739	0.00509321	Sema4d/Slit1/Nrp1/Sema6d/Sema4a/Plxna4/Ryk/Zswim6/Tbr1/Zswim4/Agrn/Sema3e/Bmpr2
pro9	GO:0006575	cellular modified amino acid metabolic process	29/1907	102/10739	0.00510516	Crot/Plod3/Ctns/Serinc3/Slc22a5/Plod1/P4ha1/Mthfd1/Mtr/Serinc5/Serinc2/P4hb/Prdx4/Acadl/Aldh9a1/Ahcyl1/Gclm/Hpgds/G6pdx/Egln1/Abhd12/Crtap/Aldh5a1/Kcnj6/Ero1lb/Gpx1/Mthfs/Ggh/Mthfsl
pro9	GO:0071248	cellular response to metal ion	29/1907	102/10739	0.00510516	Ncstn/Fosb/Rasa4/Hmox1/Mef2c/Trpm2/Slc41a1/Id2/Dlg4/Lgmn/Mapk8/Syt4/Creb1/Cpne3/Add1/P2rx4/Fus/Mecp2/Ireb2/Pkd2/Cebpa/Wnk1/Prkaa1/Dlg2/Jun/Junb/Gsk3a/Alox5ap/B2m
pro9	GO:0010640	regulation of platelet-derived growth factor receptor signaling pathway	8/1907	17/10739	0.00517282	Slc9a3r1/Apod/Ptprj/Src/F3/Phf14/Cbl/Lrp1
pro9	GO:0032743	positive regulation of interleukin-2 production	8/1907	17/10739	0.00517282	Cd83/Sptbn1/Abl2/Traf6/Il1b/Malt1/Cd276/Ripk2
pro9	GO:0044783	G1 DNA damage checkpoint	8/1907	17/10739	0.00517282	Mdm2/Cdkn1a/Wac/Casp2/Rps27l/Pml/Trp53/Ccnd1
pro9	GO:0044819	mitotic G1/S transition checkpoint	8/1907	17/10739	0.00517282	Mdm2/Cdkn1a/Plk3/Casp2/Rps27l/Pml/Trp53/Ccnd1
pro9	GO:0045601	regulation of endothelial cell differentiation	8/1907	17/10739	0.00517282	Foxj2/Tgfbr1/Zeb1/Rock1/Il1b/Add1/Btg1/Apold1
pro9	GO:1902042	negative regulation of extrinsic apoptotic signaling pathway via death domain receptors	8/1907	17/10739	0.00517282	Raf1/Hmox1/Tmbim1/Tnfaip3/Rffl/Cflar/Hmgb2/Gpx1
pro9	GO:0007423	sensory organ development	70/1907	295/10739	0.00518794	Pdgfb/Sp1/Naglu/Rac1/Stat3/Psap/Apc/Ctns/Tgfbr1/Gabrb2/Hipk1/Mertk/Mapkapk2/Abr/Nf1/Slc9a3r1/Hif1a/Trip11/Yy1/Agtpbp1/Lpcat1/Atp8a2/Nipbl/Lrp10/Myc/Man2a1/Twsg1/Zeb1/Sos1/Bhlhe22/Hps1/Nrp1/Cln8/Meis2/Skil/Olfm3/Casp6/Tmod1/Nr4a3/Ski/Pds5a/Cux1/Lrp6/Sipa1l3/Myo7a/Fgfr1/Tmem231/Gabrb3/Pds5b/Cebpa/Mitf/Tdrd7/C1qb/H2-DMa/Ninj1/Kmt2c/Tbc1d32/Rbpj/Chd7/Inhba/Dicer1/Zfp513/Pygo2/Jun/H2-K1/Hipk2/H2-T23/B…
pro9	GO:0001776	leukocyte homeostasis	18/1907	55/10739	0.00524641	Sh2b2/Mef2c/Mertk/Tnfaip3/Mthfd1/Hif1a/Sos1/Skil/Bcl10/Jam3/Sos2/Il18/Pik3cd/Rc3h1/Sh2b3/Adam17/Pkn1/Fcer1g
pro9	GO:0051101	regulation of DNA binding	23/1907	76/10739	0.00524876	Lgals9/Sri/Hmox1/Trim28/Hipk1/Sirt2/Psen1/Id2/Mapk8/Nipbl/Myc/Brd4/Traf6/Ski/Mau2/Zmpste24/Hjurp/Jun/Hmgb2/Ep300/Hipk2/Dot1l/H1f0
pro9	GO:0010038	response to metal ion	43/1907	166/10739	0.00525729	Ncstn/Fosb/Rasa4/Hmox1/Mef2c/Cdk4/Trpm2/Slc41a1/Id2/Dlg4/Lgmn/Mapk8/Syt4/Npc1/Creb1/Lct/Sord/Ahcyl1/Casp6/Cpne3/Add1/Slc30a3/Khk/P2rx4/Fus/Mecp2/Adam9/Ireb2/Pkd2/Cebpa/Sec31a/Wnk1/Prkaa1/Dlg2/Jun/Junb/Ep300/Gsk3a/Camk2b/Alox5ap/B2m/Ggh/S100a16
pro9	GO:0001782	B cell homeostasis	10/1907	24/10739	0.00531309	Sh2b2/Mef2c/Tnfaip3/Hif1a/Sos1/Bcl10/Sos2/Pik3cd/Rc3h1/Pkn1
pro9	GO:0048536	spleen development	10/1907	24/10739	0.00531309	Kmt2a/Ctc1/Nfkb2/Jarid2/Rc3h1/Tet2/Dicer1/Pbx1/Adam17/Pkn1
pro9	GO:0050856	regulation of T cell receptor signaling pathway	10/1907	24/10739	0.00531309	Rela/Ptprj/Rab29/Bcl10/Usp9x/Malt1/Elf1/Cd81/Rc3h1/Nectin2
pro9	GO:0060251	regulation of glial cell proliferation	10/1907	24/10739	0.00531309	Cers2/Pmp22/Gfap/Myc/Ptk2/Creb1/Il1b/Ski/Dicer1/Tspo
pro9	GO:0072132	mesenchyme morphogenesis	10/1907	24/10739	0.00531309	Tgfbr1/Mdm2/Bmpr1a/Myc/Smad2/Acvr1/Nckap1/Fgfr1/Rbpj/Mdm4
pro9	GO:0150076	neuroinflammatory response	10/1907	24/10739	0.00531309	Psen1/Nampt/Aif1/Il1b/Tyrobp/Ptgs2/Grn/C1qa/Lrp1/Jun
pro9	GO:0044728	DNA methylation or demethylation	17/1907	51/10739	0.00534403	Kmt2a/Trim28/Dnmt3a/Myc/Kmt2e/Usp9x/Mecp2/Tet3/Otud4/Kdm1b/Baz2a/Alkbh3/Tet2/Zmpste24/Gsk3a/Rsl1/Mta2
pro9	GO:0030203	glycosaminoglycan metabolic process	15/1907	43/10739	0.00538032	Pdgfb/Hexb/Hexa/Il1b/Nfkb1/Ugdh/Xylt1/Chsy1/Idua/Ccnd3/Gns/Ndst2/Ptger4/Hs2st1/Cltc
pro9	GO:0043407	negative regulation of MAP kinase activity	16/1907	47/10739	0.0053935	Dusp6/Nf1/Stk38/Ptprj/Rgs2/Mapk8ip1/Il1b/Ptpn1/Gba/Spry1/Dusp8/Sh2b3/Aida/Spred2/Prkca/Nup62
pro9	GO:2000146	negative regulation of cell motility	44/1907	171/10739	0.00546122	Pdgfb/Stat3/Cnn2/Mef2c/Rhoa/Cers2/Abr/Crk/Nf1/Slc9a3r1/Evl/Ptprg/Bmpr1a/Rgcc/Apod/Ptk2/Aif1/Ldlrad4/Coro1b/Ptprj/Cd63/Srgap2/Adipor1/Olfm1/Sema6d/Trp53inp1/Svbp/Arhgdib/Mecp2/Adgrg1/Flcn/Arid2/Mitf/Rbpj/Ptger4/Lrp1/Pkp2/Foxo3/Rap2c/Rap2a/Rhob/Stk24/Lrch1/Synj2bp
pro9	GO:0055076	transition metal ion homeostasis	22/1907	72/10739	0.00551353	Slc39a13/Hmox2/Hmox1/Atox1/Hif1a/Slc22a17/Myc/Slc39a7/Fth1/Slc30a3/Egln1/Ireb2/Atp6v0a2/Atp6v1g1/Picalm/Fbxl5/Arf1/Slc30a7/B2m/Btbd9/Slc31a1/Slc31a2
pro9	GO:1902806	regulation of cell cycle G1/S phase transition	25/1907	85/10739	0.00558688	Ddx3x/Mdm2/Id2/Rgcc/Psme1/Cdkn1a/Aif1/Cdc73/Atp2b4/Plk3/Kmt2e/Casp2/Cul4a/Brd7/Pkd1/Ccnd3/Pkd2/Rps27l/Pml/Lsm10/Adam17/Trp53/Rpl17/Ccnd1/Psme2
pro9	GO:0001822	kidney development	39/1907	148/10739	0.00561083	Pdgfb/Efnb2/Akr1b3/Mef2c/Apc/Tgfbr1/Aph1a/Sgpl1/Id2/Nf1/Smad5/Myc/Smad2/Nrp1/Smad7/Cflar/Epha4/Il6ra/Epha7/Pds5a/Cux1/Sec61a1/Ptpro/Fgfr1/Smad1/Flcn/Pkd1/Ctnnd1/Pkd2/Tiparp/Pygo1/Prkx/Spry1/Hs2st1/Tet2/Zmpste24/Pou3f3/Pygo2/Pbx1
pro9	GO:0046620	regulation of organ growth	21/1907	68/10739	0.00577441	Mef2c/Apc/Tgfbr1/Ankrd26/Wnt2/Dusp6/Yy1/Bmpr1a/Lats2/Zfpm2/Ptk2/Rgs2/Serp1/G6pdx/Fgfr1/Jarid2/Rbpj/Lats1/Mapk14/Ep300/Gsk3a
pro9	GO:0016202	regulation of striated muscle tissue development	27/1907	94/10739	0.00580682	Efnb2/Mef2c/Apc/Tgfbr1/Wnt2/Sirt2/Ddx5/Yy1/Bmpr1a/Zfpm2/Akirin1/Creb1/Rgs2/Lrp6/G6pdx/Fgfr1/Usp2/S100b/Rbm24/Jarid2/Rbpj/Prkaa1/Mapk14/Ep300/Ddx17/Gsk3a/Arrb2
pro9	GO:0070085	glycosylation	40/1907	153/10739	0.00586928	Galnt1/Plod3/B4galnt1/Slc35c2/B4galt5/Psen1/Mgat1/Galnt10/Fut8/Galnt16/Trip11/Gcnt2/Cln5/Nus1/Npc1/Syvn1/St8sia5/Mgat4a/Serp1/Gba/Ube2j1/B4galt1/St3gal3/Gfpt1/Magt1/Galnt7/Stt3a/Dpagt1/Stt3b/Tet3/Alg8/Gxylt1/Mgat4b/Galnt11/Tet2/Dpy19l4/Xxylt1/St6galnac3/Fut9/Alg10b
pro9	GO:0006956	complement activation	7/1907	14/10739	0.0058968	Cr1l/Rgcc/Il1b/C1qa/C1qc/C1qb/Ighm
pro9	GO:0010714	positive regulation of collagen metabolic process	7/1907	14/10739	0.0058968	Pdgfb/Rgcc/Creb3l1/Idua/Il18/Ep300/Arrb2
pro9	GO:0030195	negative regulation of blood coagulation	7/1907	14/10739	0.0058968	Pdgfb/Pros1/Serpine2/Tfpi/Cd9/Sh2b3/Thbd
pro9	GO:0048532	anatomical structure arrangement	7/1907	14/10739	0.0058968	Rac1/Bmpr1a/Nrp1/Dab1/Plxna4/Usp9x/Kcna2
pro9	GO:0060045	positive regulation of cardiac muscle cell proliferation	7/1907	14/10739	0.0058968	Mef2c/Wnt2/Bmpr1a/Zfpm2/Fgfr1/Rbpj/Mapk14
pro9	GO:1900047	negative regulation of hemostasis	7/1907	14/10739	0.0058968	Pdgfb/Pros1/Serpine2/Tfpi/Cd9/Sh2b3/Thbd
pro9	GO:2000778	positive regulation of interleukin-6 secretion	7/1907	14/10739	0.0058968	Lgals9/Lpl/Aif1/Il1b/Unc93b1/Arid5a/Mbp
pro9	GO:0032611	interleukin-1 beta production	11/1907	28/10739	0.00597781	Acp5/Abca1/Lpl/Tnfaip3/Ifnar1/Il1b/Tyrobp/Pml/Sirpa/Ripk2/Arrb2
pro9	GO:0034205	amyloid-beta formation	11/1907	28/10739	0.00597781	Ncstn/Aph1a/Psen1/Tmed10/Csnk1e/Rock1/Epha4/Olfm1/Picalm/Adam10/Gsk3a
pro9	GO:0050854	regulation of antigen receptor-mediated signaling pathway	11/1907	28/10739	0.00597781	Rela/Ptprj/Rab29/Bcl10/Usp9x/Malt1/Elf1/Cd81/Plcl2/Rc3h1/Nectin2
pro9	GO:0051353	positive regulation of oxidoreductase activity	11/1907	28/10739	0.00597781	Gnai3/Lgals9/Nus1/Abl2/Il1b/Kras/Gnai2/Ppm1k/Scarb1/S100a1/Pdp1
pro9	GO:1903532	positive regulation of secretion by cell	61/1907	253/10739	0.00604761	Lgals9/Rac1/Il17ra/Sri/Gab2/Ptbp1/Trpm2/Vps4b/Lpl/Sptbn1/Rtn4/Pld2/Hif1a/Rgcc/Nell2/Ifnar1/Syt4/Aif1/Gabbr1/Csf1r/Frmd8/Creb1/Glul/Abl2/Frmd4a/Rasgrp1/Il1b/Src/Pex5l/Serp1/Wls/Lamp1/Arhgef7/Adam9/Fgfr1/Ap1g1/C2cd2l/Rab27a/Pdcd6ip/Crlf2/Cd276/Sec24a/Unc93b1/Arid5a/Zfp384/Irs2/Ptger4/Lrp1/Scamp5/Ripk2/Mbp/Arf6/Arf1/Prkca/Mapk14/Vsnl1/Ep300/Gapdh/Fcer1g/Cd2ap/H2-T23
pro9	GO:0032147	activation of protein kinase activity	38/1907	144/10739	0.00604763	Raf1/Pdgfb/Stk11/Map3k11/Insr/Tgfbr1/Gadd45b/Taok1/Traf4/Map2k3/Psen1/Map3k3/Pak2/Map4k3/Map3k2/Slk/Map4k4/Nek6/Traf6/Il1b/Ptpn1/Src/Il6ra/Pdgfc/Camkk2/Pak4/Irak1/Adam9/Malt1/Cab39/Cd81/Il18/Ripk2/Shc1/Grm5/Traf7/Stk24/Ighm
pro9	GO:0007050	cell cycle arrest	26/1907	90/10739	0.00618425	Stk11/Apc/Cdk4/Crlf3/Pmp22/Irf1/Mdm2/Id2/Rgcc/Myc/Cdkn1a/Uhmk1/Skil/Trp53inp1/Brinp1/Kmt2e/Casp2/Pkd1/Pkd2/Pml/Inhba/Cdk5r1/Mdm4/Cgrrf1/Trp53/Ccnd1
pro9	GO:0001701	in utero embryonic development	71/1907	302/10739	0.0061862	Gna12/Pdgfb/Sp1/Plod3/Asf1b/Trim28/Tgfbr1/Zmiz1/Wnt2/Bnip2/Cr1l/Plcg1/Cnot2/Mgat1/Rtn4/Gna13/Hif1a/Btf3/Col4a3bp/Bmpr1a/Lats2/Zfpm2/Myh9/Ly6e/Tfeb/Brd4/Man2a1/Mib1/Smad2/Syvn1/Mxi1/Itgb1/Acvr1/Nckap1/Itgav/Skil/Ncoa3/Mbnl1/Ybx1/Add1/N4bp2l2/Prickle2/Tjp1/Usp9x/Cul4a/Fgfr1/Tmem231/Egln1/Flcn/Pkd1/Pkd2/Grn/Cebpa/Epn1/Mbd3/Ankrd11/Gatad2a/Rbpj/Lats1/Erf/Chd7/Rbbp8/Dicer1/Tapt1/Pygo2/Junb/Adam10/Trp5…
pro9	GO:0034446	substrate adhesion-dependent cell spreading	19/1907	60/10739	0.00626269	Rac1/Ephb3/Mertk/Crk/Lims1/Ptk2/Nrp1/Srgap2/Lamc1/Itgav/Src/Vamp3/Cib1/Akip1/Dnm2/Fndc3b/Prex1/Actn4/Peak1
pro9	GO:0055024	regulation of cardiac muscle tissue development	19/1907	60/10739	0.00626269	Efnb2/Mef2c/Apc/Tgfbr1/Wnt2/Yy1/Bmpr1a/Zfpm2/Creb1/Rgs2/Lrp6/G6pdx/Fgfr1/Jarid2/Rbpj/Mapk14/Ep300/Gsk3a/Arrb2
pro9	GO:0030220	platelet formation	6/1907	11/10739	0.00636111	Wdr1/Mef2c/Myh9/Cib1/Zfpm1/Ep300
pro9	GO:0035729	cellular response to hepatocyte growth factor stimulus	6/1907	11/10739	0.00636111	Sirt2/Appl2/Lgmn/Rela/Nrp1/Creb1
pro9	GO:0045723	positive regulation of fatty acid biosynthetic process	6/1907	11/10739	0.00636111	Mid1ip1/Il1b/Abcd1/Elovl5/Ptgs2/Abcd2
pro9	GO:0055083	monovalent inorganic anion homeostasis	6/1907	11/10739	0.00636111	Slc9a3r1/Ptk2/Slc12a2/Xpr1/Slc12a6/Cacna1a
pro9	GO:0071731	response to nitric oxide	6/1907	11/10739	0.00636111	Crk/Mtr/Mapk8/Cflar/Itgav/Egln1
pro9	GO:0030323	respiratory tube development	32/1907	117/10739	0.00638785	Sp1/Plod3/Cic/Man1a2/Wnt2/Ctsz/Traf4/Sparc/Numb/Bmpr1a/Zfpm2/Man2a1/Smad2/Lipa/Creb1/Gpsm2/Tmem38b/Phf14/Cux1/Kras/Fgfr1/Asah1/Cebpa/Spry1/Rbpj/Fndc3b/Dicer1/Stk40/Selenon/Ep300/Bmpr2/Atxn1l
pro9	GO:0071241	cellular response to inorganic substance	32/1907	117/10739	0.00638785	Ncstn/Fosb/Rasa4/Hmox1/Mef2c/Trpm2/Slc41a1/Crk/Id2/Dlg4/Lgmn/Mtr/Mapk8/Syt4/Creb1/Cflar/Cpne3/Add1/P2rx4/Fus/Mecp2/Ireb2/Pkd2/Cebpa/Wnk1/Prkaa1/Dlg2/Jun/Junb/Gsk3a/Alox5ap/B2m
pro9	GO:0030517	negative regulation of axon extension	12/1907	32/10739	0.00642743	Ifrd1/Tnr/Rtn4/Sema4d/Slit1/Nrp1/Actr3/Sema6d/Sema4a/Ryk/Cdk5r1/Sema3e
pro9	GO:0043299	leukocyte degranulation	12/1907	32/10739	0.00642743	Lgals9/Gab2/Hmox1/Abr/Pld2/Ywhaz/Rasgrp1/Nr4a3/Lamp1/Ap1g1/Rab27a/Fcer1g
pro9	GO:1901992	positive regulation of mitotic cell cycle phase transition	18/1907	56/10739	0.00647524	Ddx3x/Cdk4/Vps4b/Mdm2/Rgcc/Brd4/Aif1/Anapc11/Kmt2e/Mecp2/Cul4a/Ccnd3/Lsm10/Pbx1/Adam17/Mta3/Rpl17/Ccnd1
pro9	GO:0032365	intracellular lipid transport	9/1907	21/10739	0.00650486	Abca1/Sgpp1/Npc2/Col4a3bp/Nus1/Abcg1/Npc1/Osbp/Lrp6
pro9	GO:0032801	receptor catabolic process	9/1907	21/10739	0.00650486	Lgmn/Capn1/Ptpn1/Itch/Pik3r4/Sh3glb1/Mylip/Smurf1/Dtx3l
pro9	GO:0045920	negative regulation of exocytosis	9/1907	21/10739	0.00650486	Lgals9/Hmox1/Vps4b/Abr/Syt4/Stxbp3/Gnai2/Rap1b/Rap1a
pro9	GO:1904646	cellular response to amyloid-beta	9/1907	21/10739	0.00650486	Igf1r/Snx6/Psen1/Cacnb1/Lgmn/Epha4/Cacna1a/Lrp1/Grm5
pro9	GO:0055080	cation homeostasis	86/1907	377/10739	0.00657905	Slc39a13/Sri/Hmox2/Hmox1/Trpm2/Slc41a1/Xk/Plcg1/Atox1/Psen1/Sgk1/Gna13/Dlg4/Hif1a/Mcur1/Hexb/Il6st/Cln5/Slc22a17/Myc/Atp13a3/Tmbim6/Slc39a7/Slc12a2/Fth1/Dbi/Atp2b4/Abl2/Grin1/Itgav/Slc12a6/Il1b/Car2/Tmem38b/Ppt1/Slc30a3/P2rx4/Sppl3/Lrp6/Itpr2/Cln3/Slc9a9/Nr3c2/Herpud1/Egln1/Ireb2/Nptn/Atp1b3/Gnai2/Ank2/Pkd1/Atp1a1/S100b/Pkd2/Myo5a/Cacna1a/Grn/Pml/Atp6v0a2/Mllt6/Atp6v1g1/Picalm/Fbxl5/Ptger4/Plcb2/…
pro9	GO:0007015	actin filament organization	61/1907	254/10739	0.00661587	Rac1/Snx9/Wdr1/Tgfbr1/Rhoa/Myo1c/Washc3/Plek/Sptbn1/Pdlim4/Evl/Cap2/Rasa1/Rgcc/Twf1/Rhoq/Rock1/Aif1/Coro1b/Capn1/Nrp1/Actr3/Abl2/Nckap1/Src/Arhgef2/Tmod1/Wasf2/Add1/Fscn1/Limk1/Zyx/Arhgap25/Cyfip1/Fchsd2/Arhgap17/Tpm4/Diaph2/Sirpa/Mical2/Prex1/Ptger4/Lats1/Arhgap12/Pik3r1/Coro2b/Arf6/S1pr1/Arf1/Rictor/Rhob/Actn4/Actr3b/Abi1/Grb2/Cd2ap/Nck2/Marcks/Capza1/Rhog/Msrb1
pro9	GO:0032612	interleukin-1 production	13/1907	36/10739	0.00669968	Lgals9/Acp5/Abca1/Lpl/Tnfaip3/Ifnar1/Il1b/Tyrobp/Pml/Sirpa/Ptger4/Ripk2/Arrb2
pro9	GO:0055008	cardiac muscle tissue morphogenesis	13/1907	36/10739	0.00669968	Tgfbr1/Wnt2/Bmpr1a/Zfpm2/Ly6e/Smad7/Lrp6/Egln1/Rbpj/Chd7/Pkp2/S1pr1/Zfpm1
pro9	GO:0048634	regulation of muscle organ development	27/1907	95/10739	0.00677222	Efnb2/Mef2c/Apc/Tgfbr1/Wnt2/Sirt2/Ddx5/Yy1/Bmpr1a/Zfpm2/Akirin1/Creb1/Rgs2/Lrp6/G6pdx/Fgfr1/Usp2/S100b/Rbm24/Jarid2/Rbpj/Prkaa1/Mapk14/Ep300/Ddx17/Gsk3a/Arrb2
pro9	GO:0000079	regulation of cyclin-dependent protein serine/threonine kinase activity	16/1907	48/10739	0.00678376	Pdgfb/Kat2b/Apc/Tnfaip3/Lats2/Rgcc/Cdkn1a/Src/Pkd1/Cnppd1/Ccnd3/Pkd2/Lats1/Adam17/Ccni/Ccnd1
pro9	GO:0042982	amyloid precursor protein metabolic process	16/1907	48/10739	0.00678376	Ncstn/Aph1a/Psen1/Tmed10/Itm2b/Csnk1e/Abcg1/Rock1/Epha4/Soat1/Olfm1/Efna3/Cln3/Picalm/Adam10/Gsk3a
pro9	GO:0043154	negative regulation of cysteine-type endopeptidase activity involved in apoptotic process	16/1907	48/10739	0.00678376	Ddx3x/Rps6ka1/Mdm2/Rffl/Pak2/Xiap/Cflar/Src/Rps6ka3/Herpud1/Ptgs2/Fnip1/Ep300/Arrb2/Gpx1/Csnk2a1
pro9	GO:0003333	amino acid transmembrane transport	14/1907	40/10739	0.00683014	Slc1a2/Slc3a2/Psen1/Slc36a1/Slc7a8/Slc38a2/Cln8/Rgs2/Slc7a6/Arl6ip5/Slc7a5/Lrrc8d/Slc38a9/Slc38a10
pro9	GO:0019915	lipid storage	14/1907	40/10739	0.00683014	Gm2a/B4galnt1/Lpl/Nfkbia/Hexb/Osbpl11/Abcg1/Hexa/Pnpla2/Soat1/Itgav/Il1b/Scarb1/Ttc39b
pro9	GO:0048644	muscle organ morphogenesis	14/1907	40/10739	0.00683014	Tgfbr1/Wnt2/Bmpr1a/Zfpm2/Ly6e/Smad7/Serp1/Lrp6/Egln1/Rbpj/Chd7/Pkp2/S1pr1/Zfpm1
pro9	GO:0003073	regulation of systemic arterial blood pressure	15/1907	44/10739	0.00684963	Pdgfb/Ier3/Rhoa/Gpr37l1/Adra1d/Ptpro/Mecp2/G6pdx/Ndst2/Coro2b/Wnk1/Gsk3a/Kl/Prcp/Bmpr2
pro9	GO:0031102	neuron projection regeneration	15/1907	44/10739	0.00684963	Igf1r/Cers2/Tnr/Rtn4/Gfap/Mtr/Map4k4/Epha4/Xylt1/Grn/Lrp1/Adam17/Jun/Stk24/Klk8
pro9	GO:0042632	cholesterol homeostasis	15/1907	44/10739	0.00684963	Abca1/Lpl/Plscr3/Npc2/Nus1/Abcg1/Npc1/Soat1/Raly/Med13/Sec24a/Scarb1/Ttc39b/Mylip/Il18
pro9	GO:0046209	nitric oxide metabolic process	15/1907	44/10739	0.00684963	Acp5/Rac1/Insr/H2-M3/Aif1/Atp2b4/Il1b/P2rx4/Gla/Ptgs2/Dnm2/Pkd2/Sirpa/Tspo/Ticam1
pro9	GO:1903844	regulation of cellular response to transforming growth factor beta stimulus	21/1907	69/10739	0.00694292	Stk11/Snx6/Smurf2/Zeb1/Ldlrad4/Smad2/Smad7/Cflar/Skil/Ski/Flcn/Dnm2/Pmepa1/Smurf1/Lemd3/Nrros/Adam17/Ep300/Trp53/Hipk2/Zfp703
pro9	GO:2000177	regulation of neural precursor cell proliferation	20/1907	65/10739	0.00728418	Rhoa/Sirt2/Ctsz/Lims1/Appl2/Id2/Nf1/Hif1a/Mapk8/Gpr37l1/Rsu1/Il1b/Adgrg1/Gnai2/Prdm4/Setd1a/Foxo3/Trp53/Gng5/Ptprz1
pro9	GO:0021537	telencephalon development	43/1907	169/10739	0.00736368	Rac1/Bcan/Slc1a2/Ephb3/Rhoa/Tnr/Crk/Kdm6b/Psen1/Rtn4/Id2/Nf1/Hif1a/Numb/Agtpbp1/Csf1r/Slit1/Bhlhe22/Nrp1/Dbi/Srgap2/Grin1/Dclk2/Nr4a3/Dab1/Ski/Plxna4/Lrp6/Usp9x/Fgfr1/Adgrg1/Ryk/Zswim6/Slitrk5/Neurod6/Chd7/Inhba/Dicer1/Pou3f3/Cdk5r1/Numbl/Zbtb18/Tacc1
pro9	GO:0009792	embryo development ending in birth or egg hatching	101/1907	454/10739	0.00739811	Gna12/Pdgfb/Sp1/Plod3/Asf1b/Trim28/Mef2c/Tgfbr1/Zmiz1/Wnt2/Bnip2/Cluap1/Cr1l/Plcg1/Lims1/Psen1/Cnot2/Mgat1/Rtn4/Gna13/Nf1/Mthfd1/Hif1a/Btf3/Col4a3bp/Bmpr1a/Lats2/Nipbl/Zfpm2/Myh9/Ly6e/Tfeb/Brd4/Man2a1/Zeb1/Mib1/Smad2/Syvn1/Mxi1/Itgb1/Trp53bp2/Abl2/Acvr1/Nckap1/Itgav/Traf6/Skil/Ncoa3/Mbnl1/Bcl10/Akirin2/Ybx1/Ski/Add1/N4bp2l2/Abcg2/Prickle2/Lrp6/Tjp1/Xylt1/Usp9x/Cul4a/Fgfr1/Tmem231/Egln1/Flcn/Pkd1/…
pro9	GO:0030501	positive regulation of bone mineralization	10/1907	25/10739	0.0074681	Mef2c/Bmpr1a/Acvr1/Gpm6b/Cd276/Asxl2/Nell1/Kl/Ano6/Bmpr2
pro9	GO:0032535	regulation of cellular component size	65/1907	275/10739	0.00754493	Ifrd1/Rac1/Snx9/Ulk2/Wdr1/Cdk4/Rhoa/Xk/Tnr/Myo1c/Plek/Rab21/Sptbn1/Rtn4/Slc9a3r1/Evl/Sema4d/Rasa1/Twf1/Tnfrsf12a/Slc12a2/Coro1b/Capn1/Slit1/Nrp1/Creb1/Cln8/Actr3/Olfm1/Nckap1/Slc12a6/Sema6d/Sema4a/Epha7/Tmod1/Add1/Limk1/Plxna4/Cyfip1/Fchsd2/Ryk/Dnm2/Arhgap5/Golga4/Rap1gap2/Picalm/Prex1/Lats1/Lrp1/Ppp1r15a/Arf6/Lrrc8d/Arf1/Cdk5r1/Rictor/Tmem123/Ep300/Actr3b/Grb2/Sema3e/Ano6/Nck2/Bmpr2/Capza1/Lrrc8b
pro9	GO:1903050	regulation of proteolysis involved in cellular protein catabolic process	44/1907	174/10739	0.00759758	Gna12/Dlgap1/Sirt2/Psen1/Mdm2/Rnf185/Mapk8/Psme1/Csnk1e/Ptk2/Usp25/Wac/Csnk1a1/Arih1/Ube3a/Smad7/Pdcl3/Epha4/Gba/Ube2j1/Plk3/Rnf19b/Edem1/Ophn1/N4bp1/Herpud1/Smarcc1/Pkd1/Pml/Edem2/Smurf1/Lats1/Ubac2/Socs4/Bag5/Ubqln2/Zfand2a/Gsk3a/Hipk2/Gpx1/Ubxn1/Csnk2a1/Prkcg/Psme2
pro9	GO:0072001	renal system development	41/1907	160/10739	0.00768807	Pdgfb/Efnb2/Akr1b3/Mef2c/Apc/Tgfbr1/Aph1a/Sgpl1/Id2/Nf1/Smad5/Myc/Smad2/Nrp1/Smad7/Cflar/Stat1/Epha4/Itga6/Il6ra/Epha7/Pds5a/Cux1/Sec61a1/Ptpro/Fgfr1/Smad1/Flcn/Pkd1/Ctnnd1/Pkd2/Tiparp/Pygo1/Prkx/Spry1/Hs2st1/Tet2/Zmpste24/Pou3f3/Pygo2/Pbx1
pro9	GO:0030324	lung development	31/1907	114/10739	0.00786037	Sp1/Plod3/Cic/Man1a2/Wnt2/Ctsz/Sparc/Numb/Bmpr1a/Zfpm2/Man2a1/Smad2/Lipa/Creb1/Gpsm2/Tmem38b/Phf14/Cux1/Kras/Fgfr1/Asah1/Cebpa/Spry1/Rbpj/Fndc3b/Dicer1/Stk40/Selenon/Ep300/Bmpr2/Atxn1l
pro9	GO:0043281	regulation of cysteine-type endopeptidase activity involved in apoptotic process	31/1907	114/10739	0.00786037	Ddx3x/Rps6ka1/Rhoa/Ctsd/Mdm2/Rffl/Myc/Pak2/Xiap/Cflar/Stat1/Src/F3/Bcl10/Epha7/Casp9/Diablo/Rps6ka3/Herpud1/Ptgs2/St18/Arl6ip5/Fnip1/Rps27l/Pml/Dap/Mgmt/Ep300/Arrb2/Gpx1/Csnk2a1
pro9	GO:0055078	sodium ion homeostasis	8/1907	18/10739	0.00787998	Sgk1/Slc12a2/Nr3c2/Atp1b3/Gnai2/Atp1a1/Mllt6/Ptger4
pro9	GO:2000108	positive regulation of leukocyte apoptotic process	8/1907	18/10739	0.00787998	Mef2c/Myc/Nr4a3/Fnip1/Nfkbid/Pik3cd/Pdcd7/Trp53
pro9	GO:0061041	regulation of wound healing	18/1907	57/10739	0.00792771	Pdgfb/Crk/Plek/Myh9/Pros1/Cdkn1a/Tnfrsf12a/Ptprj/Serpine2/Tfpi/Cd9/Ptger4/Sh2b3/Prkca/Fcer1g/Ano6/Thbd/Vkorc1
pro9	GO:0070664	negative regulation of leukocyte proliferation	11/1907	29/10739	0.00811264	Lgals9/H2-M3/Peli1/Tnfrsf21/Twsg1/Inpp5d/Itch/Tyrobp/Cd276/Rc3h1/Pkn1
pro9	GO:0060541	respiratory system development	34/1907	128/10739	0.00816284	Sp1/Plod3/Cic/Man1a2/Wnt2/Ctsz/Sparc/Numb/Bmpr1a/Zfpm2/Man2a1/Smad2/Lipa/Creb1/Gpsm2/Tmem38b/Ski/Phf14/Cux1/Lrp6/Kras/Fgfr1/Asah1/Cebpa/Spry1/Rbpj/Fndc3b/Chd7/Dicer1/Stk40/Selenon/Ep300/Bmpr2/Atxn1l
pro9	GO:0001933	negative regulation of protein phosphorylation	65/1907	276/10739	0.00820269	Kat2b/Ndrg2/Igf1r/Insr/Apc/Ankrd26/Sirt2/Gadd45b/Irf1/Tnfaip3/Pkib/Dusp6/Psen1/Nf1/Slc9a3r1/Per1/Zmynd11/Sema4d/Lats2/Cdkn1a/Stk38/Ldlrad4/Gnaq/Ptprj/Smad7/Rgs2/Mapk8ip1/Rassf2/Il1b/Ptpn1/Itch/Gba/Lrp6/Cib1/Csk/Flcn/Cbl/Spry1/Cep85/Dusp8/Sirpa/Pmepa1/Ranbp9/Il18/Lats1/Ppp1r15a/Sh2b3/Aida/Lemd2/Spred2/Ppp1r15b/Cdc42se1/Rnf149/Socs4/Smcr8/Prkca/Taf7/Jun/Fam72a/Pkn1/Arrb2/Nck2/Fgfr1op/Synj2bp/Nup62
pro9	GO:0060840	artery development	17/1907	53/10739	0.00821018	Efnb2/Tgfbr1/Zmiz1/Rtn4/Nf1/Bmpr1a/Efemp2/Nrp1/Smad7/Arid2/Dnm2/Rbpj/Ptger4/Lrp1/Chd7/Cntrl/Bmpr2
pro9	GO:0007254	JNK cascade	30/1907	110/10739	0.00845183	Map3k11/Igf1r/Sash1/Gadd45b/Taok1/Traf4/Per1/Zmynd11/Mapk8/Ptk2/Pja2/Map4k4/Epha4/Traf6/Mapk8ip1/Rassf2/Rasgrp1/Il1b/Ptpn1/Itch/Irak1/Myd88/Sirpa/Ptger4/Ripk2/Aida/Mapk10/Cdc42se1/Rap2a/Hipk2
pro9	GO:1902373	negative regulation of mRNA catabolic process	12/1907	33/10739	0.00849897	Ptbp1/Hnrnpa0/Mapkapk2/Pabpc1/Ybx1/Myd88/Tob1/Rbm24/Elavl1/Dicer1/Zfp36/Qk
pro9	GO:0030968	endoplasmic reticulum unfolded protein response	15/1907	45/10739	0.00862339	Herpud2/Atf6b/Derl1/Creb3l1/Ptpn1/Serp1/Amfr/Herpud1/Hspa13/Ppp1r15a/Pik3r1/Atf4/Ep300/Nck2/Ccnd1
pro9	GO:0030865	cortical cytoskeleton organization	13/1907	37/10739	0.00868296	Wdr1/Epb41l2/Plek/Llgl1/Rhoq/Rock1/Nckap1/Tln1/Pdcd6ip/Fmnl2/Wipf2/Arf6/Fmnl1
pro9	GO:0038066	p38MAPK cascade	13/1907	37/10739	0.00868296	Nr2c2/Sash1/Gadd45b/Mapkapk2/Map2k3/Map3k3/Per1/Pja2/Il1b/Zfp36/Rell1/Mapk14/Prmt1
pro9	GO:0070227	lymphocyte apoptotic process	13/1907	37/10739	0.00868296	Kdelr1/Hif1a/Pnp/Myc/Tnfrsf21/Bcl10/Fnip1/Nfkbid/Irs2/Pdcd7/Serpinb9/Pkn1/Trp53
pro9	GO:1903573	negative regulation of response to endoplasmic reticulum stress	13/1907	37/10739	0.00868296	Atf6b/Usp25/Tmbim6/Syvn1/Creb3l1/Ptpn1/Ube2j1/Herpud1/Ppp1r15a/Ubac2/Ppp1r15b/Nck2/Ubxn1
pro9	GO:1901184	regulation of ERBB signaling pathway	14/1907	41/10739	0.00871172	Psen1/Rtn4/Lgmn/Ptprj/Cnot9/Rnf115/Ptpn12/Mvb12a/Cbl/Rbpj/Socs4/Adam17/Shkbp1/Nup62
pro9	GO:0051047	positive regulation of secretion	63/1907	267/10739	0.0087654	Lgals9/Rac1/Il17ra/Sri/Gab2/Ptbp1/Trpm2/Vps4b/Lpl/Sptbn1/Rtn4/Pld2/Hif1a/Rgcc/Nell2/Ifnar1/Syt4/Aif1/Gabbr1/Csf1r/Frmd8/Creb1/Rhbdd1/Glul/Abl2/Frmd4a/Rasgrp1/Il1b/Src/Pex5l/Serp1/Wls/Lamp1/Arhgef7/Adam9/Fgfr1/Ap1g1/C2cd2l/Rab27a/Pdcd6ip/Gnai2/Crlf2/Cd276/Sec24a/Unc93b1/Arid5a/Zfp384/Irs2/Ptger4/Lrp1/Scamp5/Ripk2/Mbp/Arf6/Arf1/Prkca/Mapk14/Vsnl1/Ep300/Gapdh/Fcer1g/Cd2ap/H2-T23
pro9	GO:0006006	glucose metabolic process	33/1907	124/10739	0.00879841	Hk2/Kat2b/Stk11/Ranbp2/Insr/Hif1a/Myc/Apod/Adipor1/Src/Supt20/Serp1/Crtc2/Dyrk2/Khk/Pgm1/Gfpt1/G6pdx/Oma1/Galm/Midn/Aldh5a1/Irs2/Pik3r1/Ppp4r3a/Atf4/Zmpste24/Prkaa1/Mapk14/Ep300/Foxk1/Gapdh/Trp53
pro9	GO:0042594	response to starvation	33/1907	124/10739	0.00879841	Ralb/Ulk2/Fads1/Hnrnpl/Lamp2/Gabarap/Lrp11/Cpeb4/Mapk8/Cdkn1a/Xpr1/Glul/Gba/Slc2a1/Rragc/Wrn/Sesn3/Pik3r4/Mtmr3/Fnip1/Sh3glb1/Klf10/Dap/Atf4/Bmt2/Zfp36/Foxo3/Prkaa1/Jun/Tnrc6a/Foxk1/Trp53/Stk24
pro9	GO:0009612	response to mechanical stimulus	25/1907	88/10739	0.00899953	Raf1/Rac1/Cnn2/Lrp11/Nfkbia/Mapk8/Atp8a2/Myc/Slc12a2/Rela/Stat1/Serpine2/Abl2/Nfkb1/Abhd12/Pkd1/Atp1a1/Pkd2/Il18/Ptger4/Tmem150c/Jun/Junb/Mapk14/Kalrn
pro9	GO:0010976	positive regulation of neuron projection development	67/1907	287/10739	0.00903011	Kat2b/Rac1/Stk11/Igf1r/Ptbp1/Psen1/Sgk1/Rab21/Rtn4/Nf1/Dlg4/Numb/Sema4d/Atp8a2/Twf1/Atf1/Tnfrsf12a/Syt4/Mark2/Pias2/Itgb1/Nrp1/Cflar/Epha4/Serpine2/Actr3/Rgs2/Abl2/Itga6/Skil/Ptprd/Scarb2/Limk1/Cux1/Plxna4/Plxna1/Lrp6/Camk1/Cyfip1/Mecp2/Fgfr1/Grn/Plxnb2/Sh3glb1/Eef1a1/Golga4/Smurf1/Camk1d/Picalm/Cpeb3/Lrp1/Arsb/Mapk6/Arf1/Foxo6/Adam17/Cntn1/Ep300/Camk2b/Kalrn/Qk/Numbl/Stk24/Bmpr2/Ptprz1/Rap1a/Plx…
pro9	GO:0006865	amino acid transport	27/1907	97/10739	0.00910242	Slc1a2/Ctns/Slc3a2/Xk/Psen1/Slc36a1/Nf1/Slc7a8/Myc/Slc38a2/Syt4/Gabbr1/Sfxn2/Cln8/Rgs2/Il1b/Slc15a4/Slc6a6/Cln3/Slc7a6/Cacna1a/Arl6ip5/Slc43a2/Slc7a5/Lrrc8d/Slc38a9/Slc38a10
pro9	GO:0018210	peptidyl-threonine modification	27/1907	97/10739	0.00910242	Galnt1/Tgfbr1/Sirt2/Nlk/Tbk1/Galnt16/Mapk8/Csnk1e/Rock1/Csnk1a1/Camk2a/Smad7/Clk1/Acvr1/Cab39/Galnt11/Ripk2/Sbk1/Spred2/Cdk5r1/Prkca/Gsk3a/Pkn1/Hipk2/Vrk2/Csnk1g3/Csnk2a1
pro9	GO:2000116	regulation of cysteine-type endopeptidase activity	34/1907	129/10739	0.00924162	Ddx3x/Rps6ka1/Rhoa/Ctsd/Mdm2/Rffl/Lgmn/Myc/Pak2/Xiap/Cflar/Stat1/Grin1/Src/F3/Bcl10/Epha7/Casp9/Diablo/Rps6ka3/Herpud1/Ptgs2/St18/Arl6ip5/Fnip1/Rps27l/Pml/Dap/Ripk2/Mgmt/Ep300/Arrb2/Gpx1/Csnk2a1
pro9	GO:0030879	mammary gland development	22/1907	75/10739	0.00929252	Igf1r/Csf1/Rtn4/Id2/Hif1a/Slc12a2/Capn1/Creb1/Src/Ncoa3/B4galt1/Lrp6/Arhgap5/Pml/Irs2/Lats1/Pygo2/Orai1/Kalrn/Gpx1/Ccnd1/Zfp703
pro9	GO:1902745	positive regulation of lamellipodium organization	9/1907	22/10739	0.00930102	Rac1/Akirin1/Coro1b/Actr3/Nckap1/Src/Wasf2/Fscn1/Dnm2
pro9	GO:0014912	negative regulation of smooth muscle cell migration	7/1907	15/10739	0.00938104	Mef2c/Bmpr1a/Aif1/Coro1b/Sema6d/Rbpj/Lrp1
pro9	GO:0033081	regulation of T cell differentiation in thymus	7/1907	15/10739	0.00938104	Zeb1/Sos1/Rasgrp1/Il1b/Sos2/Nfkbid/Zfp608
pro9	GO:0035020	regulation of Rac protein signal transduction	7/1907	15/10739	0.00938104	Crk/Rtn4/Nf1/Kras/Rasgrf1/Dnm2/Arf6
pro9	GO:0035510	DNA dealkylation	7/1907	15/10739	0.00938104	Trim28/Usp9x/Tet3/Otud4/Alkbh3/Tet2/Mgmt
pro9	GO:0046325	negative regulation of glucose import	7/1907	15/10739	0.00938104	Sh2b2/Appl2/Myc/Rhoq/Stxbp3/Prkca/Gsk3a
pro9	GO:0050819	negative regulation of coagulation	7/1907	15/10739	0.00938104	Pdgfb/Pros1/Serpine2/Tfpi/Cd9/Sh2b3/Thbd
pro9	GO:0070571	negative regulation of neuron projection regeneration	7/1907	15/10739	0.00938104	Cers2/Tnr/Rtn4/Map4k4/Epha4/Xylt1/Klk8
pro9	GO:0051262	protein tetramerization	30/1907	111/10739	0.00966477	Oxa1l/Srr/Igf1r/Insr/Trpm2/Apip/Txnrd1/Appl2/Evl/Acadl/Dnm1/Grin1/Samhd1/Crtc2/Decr1/Hmgcl/Rcc1/Gfpt1/Crtc3/Pkd1/Pkd2/Aldh5a1/Sbf2/Kcnj2/Agrn/Uxs1/Gapdh/Trp53/Hist1h4d/Kcnc3
pro9	GO:0043433	negative regulation of DNA-binding transcription factor activity	26/1907	93/10739	0.00975909	Sri/Hmox1/Igf1r/Tnfaip3/Peli1/Id2/Nfkbia/Traf3/Erbin/Pias2/Smad7/Rnf2/Itch/Bhlhe40/Irak1/Wwp2/Egln1/Pkd1/Med13/Pkd2/Nfkbid/Dap/Pbx1/Cebpg/Arrb2/Irak2
pro9	GO:0061008	hepaticobiliary system development	21/1907	71/10739	0.00985873	Sp1/Rps6ka1/Hmox1/Sec63/Tnfaip3/Lims1/Rtn4/Nf1/Nipbl/Man2a1/Rela/Cflar/Pkd1/Pkd2/Cebpa/Jarid2/Tet2/Zmpste24/Arf6/Jun/Ccnd1
pro9	GO:1903531	negative regulation of secretion by cell	33/1907	125/10739	0.00996954	Lgals9/Hmox1/Vps4b/Abr/Tnfaip3/Nf1/Pde8b/Rgcc/Tmbim6/Tnfrsf21/Syt4/Gabbr1/Map4k4/Frmd4a/Il1b/Stxbp3/Hadh/Vamp3/Pde3b/Otud5/Gnai2/Idua/Ucp2/Midn/Pml/Rab11fip3/Ptger4/Ptgs1/Rab11fip5/Rap1b/Vsnl1/Kalrn/Rap1a
pro9	GO:0006873	cellular ion homeostasis	78/1907	343/10739	0.0100871	Slc39a13/Sri/Hmox1/Trpm2/Slc41a1/Xk/Plcg1/Atox1/Psen1/Sgk1/Gna13/Slc9a3r1/Dlg4/Hif1a/Mcur1/Hexb/Il6st/Cln5/Myc/Atp13a3/Ptk2/Tmbim6/Slc39a7/Fth1/Dbi/Atp2b4/Xpr1/Abl2/Grin1/Itgav/Il1b/Car2/Tmem38b/Ppt1/Slc30a3/P2rx4/Sppl3/Lrp6/Itpr2/Cln3/Slc9a9/Nr3c2/Herpud1/Egln1/Ireb2/Nptn/Atp1b3/Ank2/Pkd1/Atp1a1/S100b/Pkd2/Myo5a/Cacna1a/Grn/Pml/Atp6v0a2/Atp6v1g1/Ptger4/Plcb2/Lrp1/Chd7/Slc24a4/Atf4/Tmem64/Ackr3/S…
pro9	GO:0045666	positive regulation of neuron differentiation	78/1907	343/10739	0.0100871	Kat2b/Rac1/Stk11/Mmd/Igf1r/Mef2c/Ptbp1/Rhoa/Bnip2/Timp2/Psen1/Sgk1/Rab21/Hmg20b/Rtn4/Nf1/Dlg4/Numb/Sema4d/Atp8a2/Twf1/Bcl6/Atf1/Tnfrsf12a/Zeb1/Syt4/Mark2/Pias2/Itgb1/Nrp1/Cflar/Epha4/Serpine2/Actr3/Rgs2/Abl2/Itga6/Skil/Arhgef2/Brinp1/Ptprd/Dab1/Scarb2/Limk1/Cux1/Plxna4/Plxna1/Lrp6/Camk1/Cyfip1/Mecp2/Fgfr1/Grn/Plxnb2/Sh3glb1/Eef1a1/Golga4/Smurf1/Camk1d/Picalm/Cpeb3/Lrp1/Arsb/Mapk6/Arf1/Foxo6/Adam1…
pro9	GO:0016055	Wnt signaling pathway	61/1907	259/10739	0.0101842	Ddx3x/Rac1/Emd/Hbp1/Stk11/Ndrg2/Apc/Wnt2/Mertk/Nlk/Ctdnep1/Tnfaip3/Psen1/Fbxw11/Slc9a3r1/Ccdc88c/Lats2/Myc/Csnk1e/Csnk1a1/Gnaq/Mark2/Xiap/Cdc73/Abl2/Usp8/Src/Nfkb1/Wls/Macf1/Lrp6/Ptpro/Fam53b/Brd7/Tle3/Ryk/Pkd1/Ctnnd1/Pkd2/Daam1/Pygo1/Mitf/Bcl9/Rbpj/Lats1/Tax1bp3/Lrp1/Fbxw4/Tmem64/Wnk1/Pygo2/Zbtb33/Foxo3/Prkaa1/Mapk14/Shisa6/Gsk3a/Ccnd1/Csnk1g3/Csnk2a1/Zfp703
pro9	GO:0030593	neutrophil chemotaxis	10/1907	26/10739	0.0102391	Rac1/Ccl4/Il1b/Jam3/Camk1d/Prex1/Prkca/Cklf/Fcer1g/Mospd2
pro9	GO:0072577	endothelial cell apoptotic process	10/1907	26/10739	0.0102391	Hipk1/H2-M3/Plcg1/Tnfaip3/Rgcc/Abl2/Pak4/Foxo3/Ano6/Bmpr2
pro9	GO:0008306	associative learning	23/1907	80/10739	0.0102616	Kmt2a/Ctns/Tnr/Sgk1/Nf1/Hif1a/Lgmn/Pde8b/Pde1b/Rin1/Itgb1/Creb1/Cln8/Abl2/Grin1/Meis2/Ppt1/Kras/Cln3/Mecp2/Idua/Tbr1/Syngap1
pro9	GO:0007163	establishment or maintenance of cell polarity	40/1907	158/10739	0.0103517	Dlg3/Stk11/Myo9b/Wdr1/Igf1r/Apc/Rhoa/Crk/Lims1/Llgl1/Rab10/Slc9a3r1/Cap2/Myh9/Rhoq/Rock1/Mark2/Actr3/Frmd4a/Nckap1/Gpsm2/Arhgef2/Macf1/Fscn1/Prickle2/Frmd4b/Sipa1l3/Ophn1/Jam3/Map4/Pdcd6ip/Pkd1/Spry1/Arf6/Rictor/Dlg2/Rap1b/Rhob/Rhog/Synj2bp
pro9	GO:0030534	adult behavior	34/1907	130/10739	0.0104353	Ncstn/Cstb/Slc1a2/Ctns/Cnp/Pmp22/Id2/Agtpbp1/Scn8a/Npc1/Hexa/Epha4/Cln8/Abl2/Dnm1/Grin1/Tmod1/Nr4a3/Dab1/Ppt1/Mecp2/Abhd12/Arcn1/Slitrk5/Idua/Cacna1a/Zfhx2/Chd7/Zmpste24/Arrb2/Hipk2/Kalrn/Btbd9/Sptbn2
pro9	GO:0017015	regulation of transforming growth factor beta receptor signaling pathway	20/1907	67/10739	0.0104388	Stk11/Snx6/Smurf2/Zeb1/Ldlrad4/Smad2/Smad7/Skil/Ski/Flcn/Dnm2/Pmepa1/Smurf1/Lemd3/Nrros/Adam17/Ep300/Trp53/Hipk2/Zfp703
pro9	GO:0021782	glial cell development	20/1907	67/10739	0.0104388	Pdgfb/Ncstn/Sirt2/B4galt5/Pmp22/Psen1/Id2/Nf1/Gfap/Il1b/Tspan2/Ski/Kras/Plp1/Grn/C1qa/Lrp1/Dicer1/Nrros/Phgdh
pro9	GO:0010950	positive regulation of endopeptidase activity	25/1907	89/10739	0.0104576	Ddx3x/Stat3/Rhoa/Ctsd/Lgmn/Psme1/Myc/Stat1/Epha4/Grin1/Efna3/F3/Bcl10/Akirin2/Casp9/Diablo/St18/Arl6ip5/Rps27l/Pml/Dap/Picalm/Ripk2/Mbp/Psme2
pro9	GO:0031400	negative regulation of protein modification process	89/1907	399/10739	0.0106612	Kat2b/Ndrg2/Igf1r/Insr/Apc/Ankrd26/Sirt2/Gadd45b/Irf1/Tnfaip3/Pkib/Dusp6/Psen1/Hmg20b/Nf1/Slc9a3r1/Per1/Zmynd11/Sema4d/Lats2/Cdkn1a/Ivns1abp/Stk38/Kdm4b/Rock1/Ldlrad4/Gnaq/Rela/Ptprj/Smad7/Rgs2/Atp2b4/Mapk8ip1/Rassf2/Il1b/Ptpn1/Itch/Gba/Svbp/Limk1/Kdm5a/Lrp6/U2af2/Cib1/G6pdx/N4bp1/Csk/Crtap/Gnai2/Flcn/Cbl/Rasd2/Spry1/Cep85/Dusp8/Sirpa/Pmepa1/Mllt6/Jarid2/Ranbp9/Il18/Ncoa7/Lats1/Ppp1r15a/Tspo/Sh2b…
pro9	GO:0033077	T cell differentiation in thymus	15/1907	46/10739	0.0107427	Stk11/Apc/Zeb1/Sos1/Rasgrp1/Il1b/Zbtb1/Sos2/Nfkbid/H2-DMa/Adam17/Zfp608/Trp53/B2m/Mafb
pro9	GO:0046324	regulation of glucose import	15/1907	46/10739	0.0107427	Hk2/Sh2b2/Slc1a2/Insr/Appl2/Rasa1/Myc/Rhoq/Stxbp3/Adipor2/Irs2/Prkca/Mapk14/Gsk3a/Rap1a
pro9	GO:0061180	mammary gland epithelium development	15/1907	46/10739	0.0107427	Csf1/Rtn4/Id2/Hif1a/Slc12a2/Src/Ncoa3/Lrp6/Pml/Lats1/Pygo2/Orai1/Gpx1/Ccnd1/Zfp703
pro9	GO:1901568	fatty acid derivative metabolic process	15/1907	46/10739	0.0107427	Fads1/Lta4h/Cyp4f13/Acsl5/Il1b/Hmgcl/Hpgds/Abcd1/Ptgs2/Dagla/Daglb/Cyp2s1/Ptgs1/Alox5ap/Ptgr2
pro9	GO:0010563	negative regulation of phosphorus metabolic process	85/1907	379/10739	0.0107636	Pdgfb/Kat2b/Dlg3/Ier3/Stat3/Ndrg2/Igf1r/Insr/Apc/Rhoa/Ankrd26/Sirt2/Gadd45b/Irf1/Tnfaip3/Pkib/Dusp6/Psen1/Plek/Nf1/Slc9a3r1/Per1/Zmynd11/Sema4d/Lpcat1/Atxn7/Lats2/Cdkn1a/Stk38/Rock1/Ldlrad4/Gnaq/Ptprj/Smad7/Rgs2/Mapk8ip1/Rassf2/Il1b/Ptpn1/Itch/Gba/Rimbp2/Ankle2/Lrp6/Cib1/Csk/Gnai2/Flcn/Cbl/Midn/Spry1/Cep85/Dusp8/Sirpa/Pmepa1/Ranbp9/Irs2/Il18/Lats1/Ppp1r15a/Tspo/Sh2b3/Aida/Elfn2/Lemd2/Spred2/Wnk1/…
pro9	GO:0045936	negative regulation of phosphate metabolic process	85/1907	379/10739	0.0107636	Pdgfb/Kat2b/Dlg3/Ier3/Stat3/Ndrg2/Igf1r/Insr/Apc/Rhoa/Ankrd26/Sirt2/Gadd45b/Irf1/Tnfaip3/Pkib/Dusp6/Psen1/Plek/Nf1/Slc9a3r1/Per1/Zmynd11/Sema4d/Lpcat1/Atxn7/Lats2/Cdkn1a/Stk38/Rock1/Ldlrad4/Gnaq/Ptprj/Smad7/Rgs2/Mapk8ip1/Rassf2/Il1b/Ptpn1/Itch/Gba/Rimbp2/Ankle2/Lrp6/Cib1/Csk/Gnai2/Flcn/Cbl/Midn/Spry1/Cep85/Dusp8/Sirpa/Pmepa1/Ranbp9/Irs2/Il18/Lats1/Ppp1r15a/Tspo/Sh2b3/Aida/Elfn2/Lemd2/Spred2/Wnk1/…
pro9	GO:0014068	positive regulation of phosphatidylinositol 3-kinase signaling	11/1907	30/10739	0.0107942	Pdgfb/Igf1r/Insr/Pld2/Sema4d/Ptk2/Ube3a/Pdgfc/Cbl/Il18/Rgl2
pro9	GO:0045687	positive regulation of glial cell differentiation	11/1907	30/10739	0.0107942	Rtn4/Id2/Il6st/Rela/Serpine2/Actr3/Ptpra/Il1b/C1qa/Dicer1/Qk
pro9	GO:1900077	negative regulation of cellular response to insulin stimulus	11/1907	30/10739	0.0107942	Ankrd26/Lpl/Appl2/Rela/Il1b/Sla2/Ybx1/Ncoa5/Prkaa1/Prkca/Gsk3a
pro9	GO:1900087	positive regulation of G1/S transition of mitotic cell cycle	11/1907	30/10739	0.0107942	Ddx3x/Mdm2/Rgcc/Aif1/Kmt2e/Cul4a/Ccnd3/Lsm10/Adam17/Rpl17/Ccnd1
pro9	GO:1903510	mucopolysaccharide metabolic process	11/1907	30/10739	0.0107942	Pdgfb/Il1b/Nfkb1/Ugdh/Xylt1/Chsy1/Idua/Ccnd3/Ptger4/Hs2st1/Cltc
pro9	GO:0019369	arachidonic acid metabolic process	6/1907	12/10739	0.0108284	Fads1/Ptgs2/Dagla/Daglb/Cyp2s1/Ptgs1
pro9	GO:0032633	interleukin-4 production	6/1907	12/10739	0.0108284	Icosl/Cd83/Rbpj/Zfpm1/Fcer1g/H2-T23
pro9	GO:0035994	response to muscle stretch	6/1907	12/10739	0.0108284	Raf1/Nfkbia/Rela/Nfkb1/Jun/Mapk14
pro9	GO:0036230	granulocyte activation	6/1907	12/10739	0.0108284	Abr/Kmt2e/Tyrobp/Grn/Il18/Fcer1g
pro9	GO:0036344	platelet morphogenesis	6/1907	12/10739	0.0108284	Wdr1/Mef2c/Myh9/Cib1/Zfpm1/Ep300
pro9	GO:0045663	positive regulation of myoblast differentiation	6/1907	12/10739	0.0108284	Mef2c/Nr2c2/Akirin1/Btg1/Pik3r1/Mapk14
pro9	GO:0045780	positive regulation of bone resorption	6/1907	12/10739	0.0108284	Car2/Lrp6/Idua/Ptger4/Tmem64/Prkca
pro9	GO:0046852	positive regulation of bone remodeling	6/1907	12/10739	0.0108284	Car2/Lrp6/Idua/Ptger4/Tmem64/Prkca
pro9	GO:0048711	positive regulation of astrocyte differentiation	6/1907	12/10739	0.0108284	Id2/Il6st/Serpine2/Actr3/Il1b/C1qa
pro9	GO:0060142	regulation of syncytium formation by plasma membrane fusion	6/1907	12/10739	0.0108284	Cflar/Stat1/Camk1/Tyrobp/Adam9/Mapk14
pro9	GO:0061081	positive regulation of myeloid leukocyte cytokine production involved in immune response	6/1907	12/10739	0.0108284	H2-M3/Ddx21/Rtn4/Nr4a3/Ticam1/Fcer1g
pro9	GO:0072673	lamellipodium morphogenesis	6/1907	12/10739	0.0108284	Myo9b/Plekho1/Coro1b/Src/Wasf2/Abi1
pro9	GO:0090322	regulation of superoxide metabolic process	6/1907	12/10739	0.0108284	Gnai3/Acp5/Tyrobp/Gnai2/Il18/Shc1
pro9	GO:0101023	vascular endothelial cell proliferation	6/1907	12/10739	0.0108284	Sp1/Stat3/Mef2c/Plcg1/Fgfr1/Adam17
pro9	GO:1905562	regulation of vascular endothelial cell proliferation	6/1907	12/10739	0.0108284	Sp1/Stat3/Mef2c/Plcg1/Fgfr1/Adam17
pro9	GO:0001952	regulation of cell-matrix adhesion	22/1907	76/10739	0.01094	Rac1/Csf1/Lims1/Nf1/Rasa1/Bcl6/Apod/Ptk2/Rock1/Slk/Ptprj/Nrp1/Map4k4/Src/Macf1/Cib1/Gpm6b/Ninj1/Lrp1/Pik3r1/Sema3e/Peak1
pro9	GO:0043393	regulation of protein binding	42/1907	168/10739	0.0109549	Pdgfb/Ralb/Mef2c/Tgfbr1/Ctsz/Traf4/Crk/Psen1/Mapk8/Myc/Derl1/Csnk1e/Tmbim6/Rock1/Mark2/Mitd1/Epha4/Actr3/Abl2/Src/Add1/Sppl3/Camk1/Mecp2/Arhgef7/Amfr/Herpud1/Pkd1/Plcl1/Plcl2/Lrp1/Ripk2/Agrn/Aida/Arf6/Ticam1/Dtx3l/Zfpm1/Ep300/Arrb2/B2m/Hipk2
pro9	GO:0030279	negative regulation of ossification	14/1907	42/10739	0.0109794	Mef2c/Nbr1/Id2/Hif1a/Sema4d/Twsg1/Ski/Fgfr1/Chsy1/Tob1/Smurf1/Rbpj/Fndc3b/Tmem64
pro9	GO:0043473	pigmentation	19/1907	63/10739	0.0110271	Mef2c/Hps5/Sparc/Lyst/Rab32/Nf1/Myc/Gnaq/Hps1/Cd63/Atrn/Hps3/Myo7a/Ap1g1/Arcn1/Rab27a/Myo5a/Mitf/Hps4
pro9	GO:1901989	positive regulation of cell cycle phase transition	19/1907	63/10739	0.0110271	Ddx3x/Cdk4/Vps4b/Mdm2/Rgcc/Brd4/Aif1/Anapc11/Cdc73/Kmt2e/Mecp2/Cul4a/Ccnd3/Lsm10/Pbx1/Adam17/Mta3/Rpl17/Ccnd1
pro9	GO:0002275	myeloid cell activation involved in immune response	12/1907	34/10739	0.0110563	Gab2/Hmox1/Abr/Pld2/Ywhaz/Rasgrp1/Nr4a3/Tyrobp/Grn/Sbno2/Ticam1/Fcer1g
pro9	GO:0198738	cell-cell signaling by wnt	61/1907	260/10739	0.0110636	Ddx3x/Rac1/Emd/Hbp1/Stk11/Ndrg2/Apc/Wnt2/Mertk/Nlk/Ctdnep1/Tnfaip3/Psen1/Fbxw11/Slc9a3r1/Ccdc88c/Lats2/Myc/Csnk1e/Csnk1a1/Gnaq/Mark2/Xiap/Cdc73/Abl2/Usp8/Src/Nfkb1/Wls/Macf1/Lrp6/Ptpro/Fam53b/Brd7/Tle3/Ryk/Pkd1/Ctnnd1/Pkd2/Daam1/Pygo1/Mitf/Bcl9/Rbpj/Lats1/Tax1bp3/Lrp1/Fbxw4/Tmem64/Wnk1/Pygo2/Zbtb33/Foxo3/Prkaa1/Mapk14/Shisa6/Gsk3a/Ccnd1/Csnk1g3/Csnk2a1/Zfp703
pro9	GO:0031103	axon regeneration	13/1907	38/10739	0.0110988	Igf1r/Cers2/Tnr/Rtn4/Mtr/Epha4/Xylt1/Grn/Lrp1/Adam17/Jun/Stk24/Klk8
pro9	GO:0060415	muscle tissue morphogenesis	13/1907	38/10739	0.0110988	Tgfbr1/Wnt2/Bmpr1a/Zfpm2/Ly6e/Smad7/Lrp6/Egln1/Rbpj/Chd7/Pkp2/S1pr1/Zfpm1
pro9	GO:0071156	regulation of cell cycle arrest	13/1907	38/10739	0.0110988	Cdk4/Crlf3/Mdm2/Id2/Rgcc/Cdkn1a/Casp2/Pkd2/Pml/Cdk5r1/Mdm4/Trp53/Ccnd1
pro9	GO:2001222	regulation of neuron migration	13/1907	38/10739	0.0110988	Stat3/Mapk8/Nipbl/Camk2a/Srgap2/Olfm1/Arhgef2/Adgrg1/Zswim6/Plxnb2/Adam17/Camk2b/Ptprz1
pro9	GO:0090092	regulation of transmembrane receptor protein serine/threonine kinase signaling pathway	33/1907	126/10739	0.0112657	Lgals9/Stk11/Snx6/Tgfbr1/Smurf2/Sptbn1/Bmpr1a/Twsg1/Zeb1/Ldlrad4/Smad2/Smad7/Acvr1/Skil/Ski/Flcn/Dnm2/Tob1/Pmepa1/Smurf1/Rbpj/Inhba/Lemd2/Lemd3/Nrros/Adam17/Ep300/Trp53/Hipk2/Bmpr2/Zc3h3/Zfp703/Synj2bp
pro9	GO:0031623	receptor internalization	26/1907	94/10739	0.0112702	Efnb2/Sirt2/Gria1/Pld2/Dlg4/Numb/Arc/Cd63/Itgb1/Dnm1/Cd9/Ophn1/Dnm2/Cd81/Picalm/Ankrd13a/Ackr3/Cltc/Arf1/Ubqln2/Rab31/Fcer1g/Grb2/Arrb2/Cacng3/Synj2bp
pro9	GO:0003197	endocardial cushion development	8/1907	19/10739	0.0115252	Tgfbr1/Mdm2/Bmpr1a/Acvr1/Rbm24/Rbpj/Mdm4/Bmpr2
pro9	GO:0010829	negative regulation of glucose transmembrane transport	8/1907	19/10739	0.0115252	Sh2b2/Appl2/Myc/Rhoq/Il1b/Stxbp3/Prkca/Gsk3a
pro9	GO:0018279	protein N-linked glycosylation via asparagine	8/1907	19/10739	0.0115252	Mgat1/Fut8/Syvn1/Ube2j1/Magt1/Stt3a/Stt3b/Alg8
pro9	GO:0045737	positive regulation of cyclin-dependent protein serine/threonine kinase activity	8/1907	19/10739	0.0115252	Pdgfb/Rgcc/Src/Pkd1/Ccnd3/Pkd2/Adam17/Ccnd1
pro9	GO:1901522	positive regulation of transcription from RNA polymerase II promoter involved in cellular response to chemical stimulus	8/1907	19/10739	0.0115252	Hif1a/Smad5/Rela/Smad1/Rbpj/Atf4/Ep300/Trp53
pro9	GO:2000403	positive regulation of lymphocyte migration	8/1907	19/10739	0.0115252	Lgals9/Rhoa/Ccl4/Med23/Aif1/Wnk1/Adam17/Adam10
pro9	GO:0006304	DNA modification	18/1907	59/10739	0.0116154	Kmt2a/Trim28/Dnmt3a/Myc/Kmt2e/Usp9x/Mecp2/Tet3/Otud4/Kdm1b/Baz2a/Alkbh3/Tet2/Zmpste24/Mgmt/Gsk3a/Rsl1/Mta2
pro9	GO:0007173	epidermal growth factor receptor signaling pathway	18/1907	59/10739	0.0116154	Plcg1/Psen1/Ptk2/Sos1/Ptprj/Cnot9/Abl2/Rassf2/Src/Rnf115/Ptpn12/Mvb12a/Cbl/Shc1/Socs4/Adam17/Shkbp1/Nup62
pro9	GO:0050864	regulation of B cell activation	18/1907	59/10739	0.0116154	Paxip1/Mef2c/Tnfaip3/Peli1/Id2/Pnp/Bcl6/Cdkn1a/Tnfrsf21/Inpp5d/Tyrobp/Cd81/Irs2/Rc3h1/Ticam1/Pkn1/Atp11c/Ighm
pro9	GO:1904892	regulation of STAT cascade	18/1907	59/10739	0.0116154	Akr1b3/Nlk/Crlf3/Irf1/Il6st/Csf1r/Adipor1/Il6ra/Ptprd/Dab1/Crlf2/Leprot/Pigu/Il18/Ptger4/Sh2b3/Cdk5r1/Dot1l
pro9	GO:0055082	cellular chemical homeostasis	98/1907	446/10739	0.0116818	Raf1/Hk2/Rac1/Slc39a13/Sri/Hmox1/Igf1r/Trpm2/Slc41a1/Xk/Plcg1/Atox1/Psen1/Sgk1/Rtn4/Gna13/Slc9a3r1/Dlg4/Hif1a/Mcur1/Hexb/Pde8b/Il6st/Cln5/Myc/Atp13a3/Ptk2/Tmbim6/Slc39a7/Fth1/Ormdl2/Map4k4/Dbi/Nucks1/Atp2b4/Xpr1/Abl2/Grin1/Itgav/Il1b/Car2/Stxbp3/Tmem38b/Ppt1/Slc30a3/P2rx4/Sppl3/Lrp6/Itpr2/Pde3b/Cln3/Slc9a9/Nr3c2/Herpud1/Egln1/C2cd2l/Ireb2/Nptn/Atp1b3/Ank2/Pkd1/Atp1a1/S100b/Ucp2/Pkd2/Myo5a/Cacna1a…
pro9	GO:0006486	protein glycosylation	37/1907	145/10739	0.0117093	Galnt1/Plod3/Slc35c2/B4galt5/Psen1/Mgat1/Galnt10/Fut8/Galnt16/Trip11/Gcnt2/Nus1/Npc1/Syvn1/St8sia5/Mgat4a/Serp1/Ube2j1/B4galt1/St3gal3/Gfpt1/Magt1/Galnt7/Stt3a/Dpagt1/Stt3b/Tet3/Alg8/Gxylt1/Mgat4b/Galnt11/Tet2/Dpy19l4/Xxylt1/St6galnac3/Fut9/Alg10b
pro9	GO:0043413	macromolecule glycosylation	37/1907	145/10739	0.0117093	Galnt1/Plod3/Slc35c2/B4galt5/Psen1/Mgat1/Galnt10/Fut8/Galnt16/Trip11/Gcnt2/Nus1/Npc1/Syvn1/St8sia5/Mgat4a/Serp1/Ube2j1/B4galt1/St3gal3/Gfpt1/Magt1/Galnt7/Stt3a/Dpagt1/Stt3b/Tet3/Alg8/Gxylt1/Mgat4b/Galnt11/Tet2/Dpy19l4/Xxylt1/St6galnac3/Fut9/Alg10b
pro9	GO:0006402	mRNA catabolic process	41/1907	164/10739	0.0118414	Mov10/Pan2/Ptbp1/Hnrnpa0/Carhsp1/Pabpc4/Mapkapk2/Fxr2/Pum2/Ddx5/Pabpc1/Rock1/Dcp2/Cnot9/Ybx1/Pnrc2/Ago3/Zc3hav1/Smg1/Lsm6/Xrn1/Myd88/Cnot6l/Upf3b/Tob1/Rbm24/Cpeb3/Elavl1/Rc3h1/Dicer1/Ago1/Ago4/Smg7/Zfp36/Tnrc6a/Dis3l2/Qk/Gspt1/Pym1/Hnrnpr/Csde1
pro9	GO:0043491	protein kinase B signaling	29/1907	108/10739	0.0118734	Stk11/Igf1r/Insr/Tgfbr1/Mertk/Sirt2/H2-M3/Rtn4/Slc9a3r1/Gcnt2/Ptk2/Ptprj/Itgb1/Il1b/Src/F3/Plk3/P2rx4/Cib1/Sesn3/Flcn/Rasd2/Il18/Sh2b3/Lemd2/Rictor/Ep300/Arrb2/Gpx1
pro9	GO:0032606	type I interferon production	17/1907	55/10739	0.0121929	Irf9/Relb/Irf1/Tbk1/Rel/Yy1/Traf3/Ifnar1/Riok3/Stat1/Zc3hav1/Irak1/Myd88/Sirpa/Dhx33/Ticam1/Hmgb2
pro9	GO:0045638	negative regulation of myeloid cell differentiation	17/1907	55/10739	0.0121929	Nf1/Nfkbia/Myc/Inpp5d/Cdc73/Meis2/Cib1/Cul4a/Lmo2/C1qc/Pik3r1/Zfp36/Tob2/Zfpm1/Hist1h4d/Mafb/Prmt1
pro9	GO:0046425	regulation of JAK-STAT cascade	17/1907	55/10739	0.0121929	Akr1b3/Nlk/Crlf3/Irf1/Il6st/Csf1r/Adipor1/Il6ra/Ptprd/Dab1/Leprot/Pigu/Il18/Ptger4/Sh2b3/Cdk5r1/Dot1l
pro9	GO:0048568	embryonic organ development	54/1907	227/10739	0.0122945	Pdgfb/Sp1/Naglu/Rac1/Kmt2a/Trim28/Mef2c/Tgfbr1/Rpl10/Hipk1/Wnt2/Cluap1/Abr/Psen1/Id2/Slc9a3r1/Hif1a/Bmpr1a/Atp8a2/Nipbl/Zfpm2/Myc/Tfeb/Zeb1/Mib1/Smad2/Acvr1/Nckap1/Itgav/Ncoa3/Pdgfc/Nr4a3/Lrp6/Myo7a/Fgfr1/Egln1/Lmo2/Pkd1/Arid2/Pkd2/Cebpa/Epn1/Asxl2/Rbpj/Erf/Chd7/Sh2b3/Zfpm1/Pbx1/Junb/Trp53/Grb2/Hipk2/Mafb
pro9	GO:0002028	regulation of sodium ion transport	20/1907	68/10739	0.0123823	Fxyd5/Sgk1/Slc9a3r1/Per1/Slmap/Serpine2/Atp2b4/Stom/Ahcyl1/P2rx4/Atp1b3/Atp1a1/Dnm2/Neto2/Mllt6/Agrn/Wnk1/Arf1/Scn3b/Cntn1
pro9	GO:0015749	monosaccharide transmembrane transport	20/1907	68/10739	0.0123823	Hk2/Sh2b2/Slc1a2/Insr/Appl2/Rasa1/Myc/Rhoq/Slc23a2/Il1b/Stxbp3/Nr4a3/Slc2a1/Adipor2/Irs2/Prkca/Mapk14/Gsk3a/Sort1/Rap1a
pro9	GO:0034248	regulation of cellular amide metabolic process	70/1907	306/10739	0.0124445	Ddx3x/Mov10/Stat3/Tpr/Ptbp1/Cdk4/Rpl10/Hnrnpl/Ctsa/Fxr2/Eif4ebp2/Cnot2/Mknk2/Cpeb4/Pum2/Mif4gd/Per1/Gfap/Tmed10/Csnk1e/Rock1/Ormdl2/Cnot9/Epha4/Rgs2/Uhmk1/Olfm1/Serp1/Plk3/Mknk1/Khdrbs1/Ago3/Malsu1/Cyfip1/Ireb2/Xrn1/Larp4b/Cnot6l/Secisbp2l/Upf3b/Rps27l/Pml/Tob1/Rbm24/Ythdf1/Picalm/Cpeb3/Cpeb2/Elavl1/Rc3h1/Ppp1r15a/Ago1/Poldip3/Ago4/Zfp36/Ppp1r15b/Foxo3/Grm5/Prkca/Tnrc6a/Ep300/Klhl25/Gsk3a/Pus7/Ga…
pro9	GO:0007507	heart development	78/1907	346/10739	0.0124782	Pdgfb/Efnb2/Insr/Mef2c/Apc/Tgfbr1/Zmiz1/Wnt2/Cluap1/Tab2/Kdm6b/Slc22a5/Dusp6/Psen1/Mdm2/Pdlim4/Rtn4/Id2/Nf1/Mthfd1/Hif1a/Trip11/Yy1/Col4a3bp/Bmpr1a/Nipbl/Zfpm2/Ly6e/Cdkn1a/Sos1/Mib1/Smad2/Gnaq/Ptprj/Itgb1/Nrp1/Smad7/Creb1/Rgs2/Trp53bp2/Acvr1/Nckap1/Pds5a/Lrp6/G6pdx/Fgfr1/Smad1/Egln1/Pkd1/Arid2/Dnm2/Pkd2/Asxl2/Tbc1d32/Rbm24/Jarid2/Rbpj/Lrp1/Chd7/Dicer1/Pkp2/Shc1/Zmpste24/Lemd2/S1pr1/Zfpm1/Jun/Mapk…
pro9	GO:0060420	regulation of heart growth	16/1907	51/10739	0.0127445	Mef2c/Apc/Tgfbr1/Wnt2/Dusp6/Yy1/Bmpr1a/Zfpm2/Rgs2/G6pdx/Fgfr1/Jarid2/Rbpj/Mapk14/Ep300/Gsk3a
pro9	GO:0033673	negative regulation of kinase activity	40/1907	160/10739	0.0128017	Kat2b/Igf1r/Apc/Gadd45b/Tnfaip3/Pkib/Dusp6/Psen1/Nf1/Lats2/Cdkn1a/Stk38/Gnaq/Ptprj/Rgs2/Mapk8ip1/Il1b/Ptpn1/Gba/Lrp6/Csk/Cbl/Midn/Spry1/Cep85/Dusp8/Irs2/Lats1/Sh2b3/Aida/Spred2/Wnk1/Socs4/Smcr8/Prkca/Taf7/Fam72a/Pkn1/Fgfr1op/Nup62
pro9	GO:0031047	gene silencing by RNA	22/1907	77/10739	0.012814	Mov10/Stat3/Cnot2/Pum2/Ddx5/Pabpc1/Cnot9/Nfkb1/Ago3/Mecp2/Cnot6l/Zc3h7a/Znfx1/Elavl1/Dicer1/Ago1/Ago4/Zmpste24/Zfp36/Tnrc6a/Ddx17/Trp53
pro9	GO:0044706	multi-multicellular organism process	22/1907	77/10739	0.012814	Lgals9/Sp1/Kpna6/Trim28/Cr1l/H3f3b/Smurf2/Ctsl/Hexb/Ctsb/Serpine2/B4galt1/Stx2/Abcg2/Arhgdib/Ptgs2/Grn/Epn1/Junb/Kalrn/Bmpr2/Thbd
pro9	GO:0002753	cytoplasmic pattern recognition receptor signaling pathway	9/1907	23/10739	0.0129168	Tnfaip3/Pum2/Sec14l1/Nfkbia/Erbin/Riok3/Rela/Zc3hav1/Ripk2
pro9	GO:0033627	cell adhesion mediated by integrin	9/1907	23/10739	0.0129168	Crk/Ptk2/Itgb1/Itgav/Itga6/Cib1/Adam9/Wnk1/Adam17
pro9	GO:0097009	energy homeostasis	9/1907	23/10739	0.0129168	Stat3/Ampd3/Nr4a3/Crtc3/Flcn/Oma1/Mex3c/Prkaa1/Prcp
pro9	GO:0062013	positive regulation of small molecule metabolic process	24/1907	86/10739	0.0129876	Pdgfb/Kat2b/Stk11/Stat3/Insr/Mid1ip1/Hif1a/Myc/Abcg1/Acsl5/Il1b/Src/Supt20/Nfkb1/Nr4a3/Dyrk2/Abcd1/Elovl5/Ptgs2/Irs2/Ptger4/Ppp4r3a/Prkaa1/Abcd2
pro9	GO:0035265	organ growth	31/1907	118/10739	0.0131335	Psap/Mef2c/Apc/Tgfbr1/Ankrd26/Wnt2/Dusp6/Yy1/Bmpr1a/Lats2/Zfpm2/Ly6e/Ptk2/Smad2/Ube3a/Rgs2/Serp1/Tmem38b/G6pdx/Fgfr1/Smad1/Arid2/Jarid2/Rbpj/Lats1/Zmpste24/S1pr1/Mapk14/Ep300/Gsk3a/Akap13
pro9	GO:0001704	formation of primary germ layer	15/1907	47/10739	0.0132501	Kdm6b/Txnrd1/Bmpr1a/Twsg1/Smad2/Cdc73/Acvr1/Itgav/Wls/Nr4a3/Macf1/Fgfr1/Smad1/Inhba/Bmpr2
pro9	GO:0051341	regulation of oxidoreductase activity	15/1907	47/10739	0.0132501	Gnai3/Oxa1l/Lgals9/Nus1/Atp2b4/Abl2/Il1b/Nfkb1/Kras/Gla/Gnai2/Ppm1k/Scarb1/S100a1/Pdp1
pro9	GO:2001057	reactive nitrogen species metabolic process	15/1907	47/10739	0.0132501	Acp5/Rac1/Insr/H2-M3/Aif1/Atp2b4/Il1b/P2rx4/Gla/Ptgs2/Dnm2/Pkd2/Sirpa/Tspo/Ticam1
pro9	GO:0050673	epithelial cell proliferation	53/1907	223/10739	0.0132667	Pdgfb/Sp1/Efnb2/Stk11/Ncstn/Rps6ka1/Stat3/Hmox1/Mef2c/Apc/Tgfbr1/Wnt2/Plcg1/Sparc/Tnfaip3/Fabp7/Lims1/Psen1/Rtn4/Id2/Nf1/Ctsl/Bmpr1a/Rgcc/Myc/Cflar/Pdcl3/Stat1/Cdc73/Glul/F3/Nr4a3/B4galt1/Lrp6/Fgfr1/Grn/Sidt2/Prkx/Scarb1/Pura/Zfp36/Pygo2/Rictor/Prkca/Adam17/Jun/Hmgb2/Gpx1/Klk8/Bmpr2/Ccnd1/Zfp703/Synj2bp
pro9	GO:0007409	axonogenesis	76/1907	337/10739	0.0134055	Efnb2/Ifrd1/Rac1/Stk11/Ulk2/Igf1r/Apc/Ephb3/Cnp/Xk/Tnr/B4galt5/Pmp22/Psen1/Rab21/Rtn4/Llgl1/Rab10/Numb/Evl/Sema4d/Atp8a2/Ptk2/Tnfrsf12a/Csf1r/Mark2/Slit1/Bhlhe22/Itgb1/Nrp1/Creb1/Raph1/Dst/Epha4/Actr3/Olfm1/Grin1/Sema6d/Skil/Efna3/Sema4a/Epha7/Nr4a3/Dab1/Limk1/Plxna4/Plxna1/Ptpro/Cyfip1/Usp9x/Nptn/Ryk/Zswim6/Slitrk5/Dnm2/Cacna1a/Tbr1/Zswim4/Plxnb2/Golga4/Picalm/Lrp1/Agrn/Slitrk3/Cdk5r1/Prkca/Ep30…
pro9	GO:0030258	lipid modification	38/1907	151/10739	0.0134691	Dgke/Crot/B4galnt1/Appl2/Eci2/Apod/Abcg1/Eci1/Acsl5/Dgka/Echs1/Acadl/Inpp5d/Dbi/Adipor1/Soat1/Sla2/Hadh/Gba/Decr1/Nr4a3/Acox3/Adipor2/Smg1/Abcd1/Mtmr3/Mtmr9/Acaa2/Irs2/Pik3cd/Plppr2/Pik3r1/Prkaa1/Mapk14/Abcd2/Socs6/Hadhb/Cyp4v3
pro9	GO:1903530	regulation of secretion by cell	104/1907	479/10739	0.0134972	Sept1/Lgals9/Rac1/Il17ra/Sri/Ralb/Gab2/Hmox1/Mef2c/Ptbp1/Trpm2/Vps4b/Lpl/Abr/Tnfaip3/Rab21/Sptbn1/Rtn4/Rab10/Nf1/Pld2/Hif1a/Pde8b/Rgcc/Nell2/Ifnar1/Tmbim6/Tnfrsf21/Syt4/Aif1/Gabbr1/Camk2a/Csf1r/Frmd8/Creb1/Map4k4/Glul/Abl2/Frmd4a/Traf6/Rasgrp1/Il1b/Src/Pex5l/Serp1/Stxbp3/Hadh/Wls/Vamp3/Pde3b/Otud5/Lamp1/Arhgef7/Adam9/Fgfr1/Nr3c2/Ap1g1/C2cd2l/Rab27a/Cspg5/Pdcd6ip/Gnai2/Slc16a1/Crlf2/Idua/Ucp2/Myo5…
pro9	GO:0043902	positive regulation of multi-organism process	29/1907	109/10739	0.0135069	Ddx3x/Lgals9/Sp1/Kpna6/Vps4b/Sirt2/Sash1/Smurf2/Tbk1/Pum2/Pabpc1/Osbp/P4hb/Ly96/Nucks1/Stom/Traf6/Zc3hav1/Cib1/Ppib/Grn/Il18/Ripk2/Inhba/Lhfpl2/Prkca/Jun/Ep300/Gapdh
pro9	GO:0030216	keratinocyte differentiation	14/1907	43/10739	0.0136823	Psap/Sgpp1/Lats2/Rock1/Ncoa3/Ugcg/Fosl2/Asah1/Ptgs2/Rbpj/Ubn1/Lats1/Zfp36/Ptgs1
pro9	GO:0061515	myeloid cell development	14/1907	43/10739	0.0136823	Pabpc4/Bcl6/Pip4k2a/Src/Tspan2/Ptbp3/Wasf2/Tyrobp/G6pdx/Sh2b3/Zfpm1/Nrros/Ep300/Abi1
pro9	GO:0048738	cardiac muscle tissue development	35/1907	137/10739	0.0136828	Efnb2/Mef2c/Apc/Tgfbr1/Wnt2/Kdm6b/Id2/Yy1/Bmpr1a/Zfpm2/Ly6e/Itgb1/Smad7/Creb1/Rgs2/Acvr1/Lrp6/G6pdx/Fgfr1/Smad1/Egln1/Arid2/Jarid2/Rbpj/Chd7/Dicer1/Pkp2/Zmpste24/S1pr1/Zfpm1/Mapk14/Ep300/Gsk3a/Arrb2/Akap13
pro9	GO:0030514	negative regulation of BMP signaling pathway	10/1907	27/10739	0.0137267	Smurf2/Twsg1/Smad7/Skil/Ski/Tob1/Smurf1/Lemd2/Lemd3/Hipk2
pro9	GO:0048255	mRNA stabilization	10/1907	27/10739	0.0137267	Ptbp1/Hnrnpa0/Mapkapk2/Ybx1/Myd88/Rbm24/Elavl1/Dicer1/Zfp36/Qk
pro9	GO:0060043	regulation of cardiac muscle cell proliferation	10/1907	27/10739	0.0137267	Mef2c/Apc/Tgfbr1/Wnt2/Bmpr1a/Zfpm2/Fgfr1/Jarid2/Rbpj/Mapk14
pro9	GO:0070228	regulation of lymphocyte apoptotic process	10/1907	27/10739	0.0137267	Hif1a/Pnp/Myc/Bcl10/Fnip1/Nfkbid/Irs2/Pdcd7/Serpinb9/Trp53
pro9	GO:0034620	cellular response to unfolded protein	18/1907	60/10739	0.0139094	Herpud2/Atf6b/Pmp22/Derl1/Tmbim6/Rhbdd1/Creb3l1/Ptpn1/Serp1/Amfr/Herpud1/Hspa13/Ppp1r15a/Pik3r1/Atf4/Ep300/Nck2/Ccnd1
pro9	GO:0043122	regulation of I-kappaB kinase/NF-kappaB signaling	25/1907	91/10739	0.0139463	Rhoa/Tnfaip3/Ddx21/Peli1/Per1/Zmynd11/Riok3/Rela/Trim8/Stat1/Abl2/Traf6/Il1b/Zc3hav1/Irak1/Tradd/Myd88/S100b/Nfkbid/Sirpa/Ripk2/Ticam1/Tank/Akap13/Nup62
pro9	GO:0055081	anion homeostasis	11/1907	31/10739	0.0141044	Abca1/Lyst/Slc9a3r1/Ptk2/Abcg1/Slc12a2/Xpr1/Slc12a6/Abcd1/Cacna1a/Prkaa1
pro9	GO:0001779	natural killer cell differentiation	7/1907	16/10739	0.0141593	Lgals9/Mertk/Irf1/Id2/Il15ra/Rasgrp1/Zbtb1
pro9	GO:0010592	positive regulation of lamellipodium assembly	7/1907	16/10739	0.0141593	Rac1/Akirin1/Actr3/Nckap1/Wasf2/Fscn1/Dnm2
pro9	GO:0031571	mitotic G1 DNA damage checkpoint	7/1907	16/10739	0.0141593	Mdm2/Cdkn1a/Casp2/Rps27l/Pml/Trp53/Ccnd1
pro9	GO:0032366	intracellular sterol transport	7/1907	16/10739	0.0141593	Abca1/Npc2/Nus1/Abcg1/Npc1/Osbp/Lrp6
pro9	GO:0032367	intracellular cholesterol transport	7/1907	16/10739	0.0141593	Abca1/Npc2/Nus1/Abcg1/Npc1/Osbp/Lrp6
pro9	GO:0032613	interleukin-10 production	7/1907	16/10739	0.0141593	Lgals9/Cd83/Tnfrsf21/Tyrobp/G6pdx/Ptger4/Fcer1g
pro9	GO:0048246	macrophage chemotaxis	7/1907	16/10739	0.0141593	Myo9b/Csf1/Akirin1/Ptprj/Mtus1/Mapk14/Cklf
pro9	GO:0050701	interleukin-1 secretion	7/1907	16/10739	0.0141593	Abca1/Lpl/Tnfaip3/Ifnar1/Pml/Ptger4/Ripk2
pro9	GO:0071827	plasma lipoprotein particle organization	7/1907	16/10739	0.0141593	Abca1/Lpl/Abcg1/Soat1/Scarb1/Arf1/Plagl2
pro9	GO:0032608	interferon-beta production	12/1907	35/10739	0.0141674	Relb/Irf1/Tbk1/Rel/Yy1/Traf3/Ifnar1/Riok3/Zc3hav1/Sirpa/Ticam1/Hmgb2
pro9	GO:0032648	regulation of interferon-beta production	12/1907	35/10739	0.0141674	Relb/Irf1/Tbk1/Rel/Yy1/Traf3/Ifnar1/Riok3/Zc3hav1/Sirpa/Ticam1/Hmgb2
pro9	GO:0033209	tumor necrosis factor-mediated signaling pathway	12/1907	35/10739	0.0141674	Hipk1/Lims1/Rffl/Txndc17/Nfkbia/Traf3/Rela/Stat1/St18/Foxo3/Adam17/Actn4
pro9	GO:0035088	establishment or maintenance of apical/basal cell polarity	12/1907	35/10739	0.0141674	Dlg3/Wdr1/Rhoa/Llgl1/Slc9a3r1/Mark2/Fscn1/Prickle2/Ophn1/Pdcd6ip/Dlg2/Synj2bp
pro9	GO:0061245	establishment or maintenance of bipolar cell polarity	12/1907	35/10739	0.0141674	Dlg3/Wdr1/Rhoa/Llgl1/Slc9a3r1/Mark2/Fscn1/Prickle2/Ophn1/Pdcd6ip/Dlg2/Synj2bp
pro9	GO:1902808	positive regulation of cell cycle G1/S phase transition	12/1907	35/10739	0.0141674	Ddx3x/Mdm2/Rgcc/Aif1/Cdc73/Kmt2e/Cul4a/Ccnd3/Lsm10/Adam17/Rpl17/Ccnd1
pro9	GO:0003006	developmental process involved in reproduction	81/1907	363/10739	0.0142207	Pdgfb/Sp1/Stk11/Psap/Igf1r/Insr/Trim28/Apc/Tgfbr1/Wnt2/Mertk/Csf1/Sirt2/H3f3b/Slc22a5/Sgpl1/Hif1a/Ctsl/Smad5/Hexb/Bmpr1a/Ctsb/Nipbl/Zfpm2/Nell2/Tfeb/Prdx4/Ube3a/Rhbdd1/Agfg1/Serpine2/Rnf2/Acvr1/Itgav/Il1b/Src/Ncoa3/Ube2j1/B4galt1/Casp2/Lrp6/Cib1/Tial1/Adgrg1/Egln1/Jam3/Ptgs2/Pkd1/Fndc3a/Pkd2/Diaph2/Tiparp/Pygo1/Cebpa/Tdrd7/Jmjd1c/Taf4/Rbpj/Arid4b/Ptger4/Psme4/Erf/Chd7/Inhba/Dicer1/Ago4/Lhfpl2/Pyg…
pro9	GO:0006875	cellular metal ion homeostasis	68/1907	298/10739	0.0143844	Slc39a13/Sri/Hmox1/Trpm2/Slc41a1/Xk/Plcg1/Atox1/Psen1/Sgk1/Gna13/Dlg4/Hif1a/Mcur1/Hexb/Il6st/Myc/Atp13a3/Tmbim6/Slc39a7/Fth1/Dbi/Atp2b4/Abl2/Grin1/Itgav/Il1b/Tmem38b/Slc30a3/P2rx4/Sppl3/Lrp6/Itpr2/Cln3/Nr3c2/Herpud1/Egln1/Ireb2/Nptn/Atp1b3/Ank2/Pkd1/Atp1a1/S100b/Pkd2/Myo5a/Cacna1a/Pml/Atp6v0a2/Atp6v1g1/Ptger4/Plcb2/Lrp1/Chd7/Slc24a4/Atf4/Tmem64/Ackr3/S1pr1/Arf1/Prkca/Selenon/Slc30a7/1600014C10Rik…
pro9	GO:0070371	ERK1 and ERK2 cascade	41/1907	166/10739	0.0145247	Pdgfb/Ndrg2/Ankrd26/Apip/Ccl4/Dusp6/Slc9a3r1/Gcnt2/Myc/Csf1r/Nrp1/Cflar/Abl2/Itgav/Rasgrp1/Il1b/Ptpn1/Src/Pdgfc/Epha7/Cib1/St5/Csk/Gnai2/Flcn/Spry1/Sirpa/Ranbp9/Ptger4/Lrp1/Ripk2/Shc1/Ackr3/Prkca/Adam17/Rap1b/Jun/Traf7/Arrb2/Rap1a/Synj2bp
pro9	GO:0001889	liver development	20/1907	69/10739	0.0146025	Sp1/Rps6ka1/Hmox1/Sec63/Tnfaip3/Lims1/Rtn4/Nf1/Man2a1/Rela/Cflar/Pkd1/Pkd2/Cebpa/Jarid2/Tet2/Zmpste24/Arf6/Jun/Ccnd1
pro9	GO:0003279	cardiac septum development	20/1907	69/10739	0.0146025	Tgfbr1/Mdm2/Id2/Trip11/Bmpr1a/Zfpm2/Nrp1/Smad7/Acvr1/Lrp6/Egln1/Dnm2/Rbpj/Lrp1/Chd7/Zfpm1/Mdm4/Cntrl/Trp53/Bmpr2
pro9	GO:0034219	carbohydrate transmembrane transport	20/1907	69/10739	0.0146025	Hk2/Sh2b2/Slc1a2/Insr/Appl2/Rasa1/Myc/Rhoq/Slc23a2/Il1b/Stxbp3/Nr4a3/Slc2a1/Adipor2/Irs2/Prkca/Mapk14/Gsk3a/Sort1/Rap1a
pro9	GO:0048168	regulation of neuronal synaptic plasticity	17/1907	56/10739	0.0146852	Rac1/Kmt2a/Nf1/Dlg4/Syngr1/Arc/Syt4/Camk2a/Grin1/Kras/Rasgrf1/S100b/Grm5/Shisa6/Camk2b/Kalrn/Syngap1
pro9	GO:0045927	positive regulation of growth	47/1907	195/10739	0.0147088	Ddx3x/Insr/Mef2c/Tgfbr1/Rhoa/Wnt2/Csf1/Crk/Sgk1/Rtn4/Sema4d/Bmpr1a/Atp8a2/Nipbl/Zfpm2/Ptk2/Tnfrsf12a/Syt4/Osbp/Nrp1/Creb1/Ncoa3/Serp1/Limk1/Cyfip1/Cib1/Mecp2/Fgfr1/Ppib/Sh3glb1/Cd81/Golga4/Smurf1/Rbpj/Rftn1/Picalm/Ptger4/Lrp1/Chd7/Agrn/Adam17/Mapk14/Adam10/Ep300/Bmpr2/Fgfr1op/Csnk2a1
pro9	GO:0061448	connective tissue development	35/1907	138/10739	0.015289	Pdgfb/Slc39a13/Paxip1/Mef2c/Cdk4/Tgfbr1/Csf1/Id2/Sptlc2/Hif1a/Trip11/Smad5/Bmpr1a/Bmp1/Zeb1/Rela/Cflar/Il6ra/Lrp6/Fgfr1/Smad1/Chsy1/Pkd1/Idua/Mex3c/Arid5a/Fbxw4/Dicer1/Zmpste24/Tapt1/Prkca/Mapk14/Ep300/Bmpr2/Arrdc3
pro9	GO:0008610	lipid biosynthetic process	76/1907	339/10739	0.0153921	Pdgfb/Agpat3/Abhd3/Stk11/Lpcat3/Lbr/Igf1r/Pcyt1a/Cdk4/B4galnt1/Mid1ip1/Fads1/Vac14/Lpl/Cers2/B4galt5/Stard3/Ctdnep1/Pld2/Sptlc2/Lpcat1/Hexb/Pde8b/Serinc5/Nus1/Abcg1/Acsl5/Ormdl2/Dgka/Creb1/Acadl/Dbi/Acbd3/Cers6/Hsd17b12/Il1b/Acss1/Gba/Nfkb1/Ugcg/Tmem38b/Pigo/Hsd17b11/Coq2/Hpgds/Acer3/Pgap2/Abcd1/G6pdx/Plp1/Asah1/Dpagt1/Elovl5/Ptgs2/Atp1a1/Myo5a/Cnep1r1/Sh3glb1/Scarb1/Pigu/Pik3cd/Sgms1/Tspo/Agps/P…
pro9	GO:0043588	skin development	32/1907	124/10739	0.0154285	Psap/Apc/Psen1/Nf1/Sgpp1/Ctsl/Lats2/Atp8a2/Sos1/Rock1/Rela/Dbi/Itga6/Ncoa3/Gba/Ugcg/Fosl2/Asah1/Tradd/Ptgs2/Slitrk5/Myo5a/Trpc4ap/Rbpj/Ubn1/Lats1/Inhba/Dicer1/Zmpste24/Zfp36/Ptgs1/Arrdc3
pro9	GO:0048598	embryonic morphogenesis	74/1907	329/10739	0.0154428	Gna12/Sp1/Naglu/Rac1/Trim28/Mef2c/Tgfbr1/Hipk1/Wnt2/Cluap1/Abr/Kdm6b/Tnfaip3/Psen1/Txnrd1/Id2/Slc9a3r1/Mthfd1/Hif1a/Bmpr1a/Lats2/Atp8a2/Nipbl/Myc/Twsg1/Zeb1/Sos1/Rock1/Mib1/Smad2/Gnaq/Cdc73/Rnf2/Abl2/Acvr1/Nckap1/Itgav/Traf6/Ncoa3/Supt20/Mbnl1/Wls/Bcl10/Nr4a3/Macf1/Ski/Ugdh/Lrp6/Myo7a/Fgfr1/Smad1/Tmem231/Pkd2/Gatad2a/Plxnb2/Asxl2/Tbc1d32/Rbpj/Lats1/Hs2st1/Erf/Fbxw4/Chd7/Inhba/Dicer1/Mbp/Wnk1/Pbx1…
pro9	GO:0001938	positive regulation of endothelial cell proliferation	16/1907	52/10739	0.0154517	Pdgfb/Sp1/Stat3/Hmox1/Wnt2/Plcg1/Nf1/Pdcl3/F3/Fgfr1/Rictor/Prkca/Adam17/Jun/Hmgb2/Bmpr2
pro9	GO:0032479	regulation of type I interferon production	16/1907	52/10739	0.0154517	Relb/Irf1/Tbk1/Rel/Yy1/Traf3/Ifnar1/Riok3/Stat1/Zc3hav1/Irak1/Myd88/Sirpa/Dhx33/Ticam1/Hmgb2
pro9	GO:0046323	glucose import	16/1907	52/10739	0.0154517	Hk2/Sh2b2/Slc1a2/Insr/Appl2/Rasa1/Myc/Rhoq/Stxbp3/Adipor2/Irs2/Prkca/Mapk14/Gsk3a/Sort1/Rap1a
pro9	GO:0060021	roof of mouth development	16/1907	52/10739	0.0154517	Mef2c/Ephb3/Tgfbr1/Sgpl1/Bmpr1a/Sos1/Smad2/Ski/Pds5a/Lrp6/Csrnp1/Gabrb3/Tiparp/Chd7/Inhba/Pygo2
pro9	GO:1904029	regulation of cyclin-dependent protein kinase activity	16/1907	52/10739	0.0154517	Pdgfb/Kat2b/Apc/Tnfaip3/Lats2/Rgcc/Cdkn1a/Src/Pkd1/Cnppd1/Ccnd3/Pkd2/Lats1/Adam17/Ccni/Ccnd1
pro9	GO:2000117	negative regulation of cysteine-type endopeptidase activity	16/1907	52/10739	0.0154517	Ddx3x/Rps6ka1/Mdm2/Rffl/Pak2/Xiap/Cflar/Src/Rps6ka3/Herpud1/Ptgs2/Fnip1/Ep300/Arrb2/Gpx1/Csnk2a1
pro9	GO:0014065	phosphatidylinositol 3-kinase signaling	19/1907	65/10739	0.0155566	Pdgfb/Igf1r/Insr/Sirt2/Nf1/Slc9a3r1/Pld2/Sema4d/Ptk2/Ube3a/Serpine2/Rasgrp1/Pdgfc/Cbl/Il18/Pik3cd/Rgl2/Pik3r1/Pik3r6
pro9	GO:0090101	negative regulation of transmembrane receptor protein serine/threonine kinase signaling pathway	19/1907	65/10739	0.0155566	Snx6/Smurf2/Twsg1/Ldlrad4/Smad7/Acvr1/Skil/Ski/Dnm2/Tob1/Pmepa1/Smurf1/Lemd2/Lemd3/Nrros/Adam17/Trp53/Hipk2/Synj2bp
pro9	GO:1905897	regulation of response to endoplasmic reticulum stress	19/1907	65/10739	0.0155566	Atf6b/Serinc3/Rnf185/Usp25/Tmbim6/Syvn1/Creb3l1/Ptpn1/Ube2j1/Edem1/Herpud1/Edem2/Ppp1r15a/Pik3r1/Ubac2/Ppp1r15b/Ubqln2/Nck2/Ubxn1
pro9	GO:0048608	reproductive structure development	53/1907	225/10739	0.015742	Pdgfb/Sp1/Stk11/Psap/Igf1r/Insr/Trim28/Apc/Tgfbr1/Wnt2/Mertk/H3f3b/Slc22a5/Sgpl1/Hif1a/Ctsl/Ctsb/Nipbl/Zfpm2/Tfeb/Prdx4/Ube3a/Serpine2/Itgav/Src/Ncoa3/Lrp6/Adgrg1/Egln1/Ptgs2/Pkd1/Fndc3a/Pkd2/Tiparp/Cebpa/Jmjd1c/Taf4/Rbpj/Arid4b/Ptger4/Erf/Chd7/Inhba/Dicer1/Ago4/Foxo3/Junb/Mapk14/Hmgb2/Grb2/Arrb2/Bmpr2/Ccnd1
pro9	GO:0021549	cerebellum development	21/1907	74/10739	0.0159995	Naglu/Igf1r/Nr2c2/Crk/Agtpbp1/Serpine2/Abl2/Atrn/Dab1/Sdf4/Lrp6/Usp9x/Ophn1/Mecp2/Arcn1/Cacna1a/Cdk5r1/Cntn1/Trp53/Zbtb18/Sptbn2
pro9	GO:0043488	regulation of mRNA stability	21/1907	74/10739	0.0159995	Mov10/Ptbp1/Hnrnpa0/Carhsp1/Pabpc4/Mapkapk2/Fxr2/Pum2/Rock1/Dcp2/Ybx1/Myd88/Cnot6l/Rbm24/Cpeb3/Elavl1/Rc3h1/Dicer1/Zfp36/Qk/Hnrnpr
pro9	GO:0061013	regulation of mRNA catabolic process	25/1907	92/10739	0.0160094	Mov10/Ptbp1/Hnrnpa0/Carhsp1/Pabpc4/Mapkapk2/Fxr2/Pum2/Pabpc1/Rock1/Dcp2/Ybx1/Zc3hav1/Myd88/Cnot6l/Tob1/Rbm24/Cpeb3/Elavl1/Rc3h1/Dicer1/Zfp36/Tnrc6a/Qk/Hnrnpr
pro9	GO:0033500	carbohydrate homeostasis	41/1907	167/10739	0.016041	Raf1/Hk2/Rac1/Stk11/Sri/Stat3/Sh2b2/Igf1r/Insr/Ankrd26/Plscr3/Appl2/Hif1a/Pde8b/Map4k4/Nucks1/Adipor1/Stxbp3/Crtc2/Adipor2/Pde3b/Sesn3/C2cd2l/Slc16a1/Ucp2/Cacna1a/Sidt2/Cebpa/Ncoa5/Lrp1/Pik3r1/Foxo3/Prkaa1/Rab11fip5/Foxo6/Vsnl1/Foxk1/Ero1lb/Csmd1/Prcp/Gpx1
pro9	GO:0042593	glucose homeostasis	41/1907	167/10739	0.016041	Raf1/Hk2/Rac1/Stk11/Sri/Stat3/Sh2b2/Igf1r/Insr/Ankrd26/Plscr3/Appl2/Hif1a/Pde8b/Map4k4/Nucks1/Adipor1/Stxbp3/Crtc2/Adipor2/Pde3b/Sesn3/C2cd2l/Slc16a1/Ucp2/Cacna1a/Sidt2/Cebpa/Ncoa5/Lrp1/Pik3r1/Foxo3/Prkaa1/Rab11fip5/Foxo6/Vsnl1/Foxk1/Ero1lb/Csmd1/Prcp/Gpx1
pro9	GO:0045732	positive regulation of protein catabolic process	41/1907	167/10739	0.016041	Snx9/Ier3/Apc/Pttg1ip/Sirt2/Smurf2/Tnfaip3/Psen1/Mdm2/Rnf185/Lpcat1/Mapk8/Csnk1e/Ptk2/Csnk1a1/Arih1/Smad7/Rhbdd1/Il1b/Itch/Gba/Plk3/Rnf19b/Edem1/Cul4a/Adam9/Herpud1/Wwp2/Tiparp/Cd81/Mylip/Edem2/Smurf1/Fbxl5/Lrp1/Arel1/Socs4/Ubqln2/Zfand2a/Gsk3a/Csnk2a1
pro9	GO:0003281	ventricular septum development	15/1907	48/10739	0.0161893	Tgfbr1/Mdm2/Id2/Trip11/Zfpm2/Smad7/Acvr1/Lrp6/Egln1/Dnm2/Rbpj/Zfpm1/Mdm4/Cntrl/Bmpr2
pro9	GO:0045913	positive regulation of carbohydrate metabolic process	15/1907	48/10739	0.0161893	Pdgfb/Kat2b/Stk11/Ranbp2/Insr/Hif1a/Myc/Src/Supt20/Nfkb1/Dyrk2/Irs2/Ptger4/Ppp4r3a/Prkaa1
pro9	GO:0055021	regulation of cardiac muscle tissue growth	15/1907	48/10739	0.0161893	Mef2c/Apc/Tgfbr1/Wnt2/Yy1/Bmpr1a/Zfpm2/Rgs2/G6pdx/Fgfr1/Jarid2/Rbpj/Mapk14/Ep300/Gsk3a
pro9	GO:0043547	positive regulation of GTPase activity	37/1907	148/10739	0.0161924	Snx9/Tbc1d8/Myo9b/Abr/Crk/Ccl4/Lims1/Tbc1d15/Snx13/Nf1/Sema4d/Rasa1/Itgb1/Map4k4/Srgap2/Rsu1/Itga6/Rasgrp1/Ralgapb/Tbc1d1/Rgs10/Arhgef7/Rasgrf1/Elmod2/Arap2/Picalm/Prex1/Tax1bp3/Agrn/Elmod1/Snx18/S1pr1/Dennd1b/Chn1/Kalrn/Rap1a/Rhog
pro9	GO:0002548	monocyte chemotaxis	8/1907	20/10739	0.0162744	Pdgfb/Myo9b/Ccl4/Lgmn/Aif1/Ptpro/Mospd2/Ano6
pro9	GO:0015804	neutral amino acid transport	8/1907	20/10739	0.0162744	Ctns/Slc3a2/Slc36a1/Slc7a8/Slc38a2/Rgs2/Slc6a6/Slc43a2
pro9	GO:0018196	peptidyl-asparagine modification	8/1907	20/10739	0.0162744	Mgat1/Fut8/Syvn1/Ube2j1/Magt1/Stt3a/Stt3b/Alg8
pro9	GO:0032965	regulation of collagen biosynthetic process	8/1907	20/10739	0.0162744	Pdgfb/Rgcc/Creb3l1/Il6ra/Il18/Ep300/Arrb2/Rap1a
pro9	GO:0061082	myeloid leukocyte cytokine production	8/1907	20/10739	0.0162744	Hmox1/H2-M3/Ddx21/Rtn4/Bcl6/Nr4a3/Ticam1/Fcer1g
pro9	GO:0071825	protein-lipid complex subunit organization	8/1907	20/10739	0.0162744	Snx9/Abca1/Lpl/Abcg1/Soat1/Scarb1/Arf1/Plagl2
pro9	GO:2000249	regulation of actin cytoskeleton reorganization	8/1907	20/10739	0.0162744	Trpm2/Ctsl/Csf1r/Nrp1/Actr3/Arhgdib/Cd2ap/Sema3e
pro9	GO:0009636	response to toxic substance	48/1907	201/10739	0.0163147	Pdgfb/Akr1b3/Psap/Hmox1/Igf1r/Cnp/Trpm2/Crk/Kdm6b/Ccl4/Tnfaip3/Gria1/Pld2/Hif1a/Mapk8/Pde1b/Scn8a/Rela/Capn1/Lct/Gpr37l1/Grin1/Src/Kpna4/Casp6/Nfkb1/Trp53inp1/Nr4a3/Prdx1/Sdf4/Slc30a3/Abcg2/Itpr2/G6pdx/Adam9/Sirpa/Mbp/Ppp1r15b/Foxo3/Prkaa1/Prkca/Rhob/Zfp277/Trp53/Stk24/Gpx1/Slc31a1/Ggh
pro9	GO:0009267	cellular response to starvation	28/1907	106/10739	0.0165434	Ralb/Fads1/Hnrnpl/Lamp2/Gabarap/Cpeb4/Mapk8/Cdkn1a/Xpr1/Glul/Gba/Slc2a1/Rragc/Wrn/Sesn3/Pik3r4/Mtmr3/Fnip1/Sh3glb1/Klf10/Dap/Atf4/Bmt2/Prkaa1/Jun/Tnrc6a/Trp53/Stk24
pro9	GO:0009314	response to radiation	64/1907	280/10739	0.0165822	Kmt2a/Stk11/Slc1a2/Ctns/Elk1/Sgk1/Mdm2/Id2/Nf1/Per1/Hif1a/Yy1/Pde8b/Pnp/Mapk8/Atp8a2/Fbxl3/Nipbl/Myc/Pde1b/Cdkn1a/Map4k3/Rela/Itgb1/Uimc1/Creb1/Rhbdd1/Nucks1/Trp53bp2/Abl2/Dclre1c/Grin1/Meis2/Trp53inp1/Plk3/Eya3/Casp9/Sdf4/Bhlhe40/Kras/Mecp2/Wrn/N4bp1/Usp2/Zbtb1/Idua/Pml/Pik3r1/Zmpste24/Mapk10/Prkaa1/Jun/Junb/Mapk14/Rhob/Ep300/Trp53/Grb2/Ei24/Gpx1/Tank/Syngap1/Ccnd1/Hist3h2a
pro9	GO:0110110	positive regulation of animal organ morphogenesis	14/1907	44/10739	0.016871	Tgfbr1/Wnt2/Csf1/Tnfaip3/Rtn4/Myc/Cflar/Acvr1/Casp6/B4galt1/Fgfr1/Pml/Spry1/Rbpj
pro9	GO:1903845	negative regulation of cellular response to transforming growth factor beta stimulus	14/1907	44/10739	0.016871	Snx6/Smurf2/Ldlrad4/Smad7/Cflar/Skil/Ski/Dnm2/Pmepa1/Smurf1/Lemd3/Nrros/Adam17/Trp53
pro9	GO:0003209	cardiac atrium morphogenesis	6/1907	13/10739	0.0171295	Wnt2/Sos1/Acvr1/Lrp6/Zfpm1/Bmpr2
pro9	GO:0032967	positive regulation of collagen biosynthetic process	6/1907	13/10739	0.0171295	Pdgfb/Rgcc/Creb3l1/Il18/Ep300/Arrb2
pro9	GO:0033005	positive regulation of mast cell activation	6/1907	13/10739	0.0171295	Gab2/Pld2/Nr4a3/Crlf2/Fcer1g/Nectin2
pro9	GO:0035278	miRNA mediated inhibition of translation	6/1907	13/10739	0.0171295	Stat3/Ago3/Ago1/Ago4/Zfp36/Tnrc6a
pro9	GO:0035855	megakaryocyte development	6/1907	13/10739	0.0171295	Pip4k2a/Wasf2/Sh2b3/Zfpm1/Ep300/Abi1
pro9	GO:0040033	negative regulation of translation, ncRNA-mediated	6/1907	13/10739	0.0171295	Stat3/Ago3/Ago1/Ago4/Zfp36/Tnrc6a
pro9	GO:0043552	positive regulation of phosphatidylinositol 3-kinase activity	6/1907	13/10739	0.0171295	Pdgfb/Rac1/Vav2/Src/Pik3r4/Sh3glb1
pro9	GO:0045974	regulation of translation, ncRNA-mediated	6/1907	13/10739	0.0171295	Stat3/Ago3/Ago1/Ago4/Zfp36/Tnrc6a
pro9	GO:0048681	negative regulation of axon regeneration	6/1907	13/10739	0.0171295	Cers2/Tnr/Rtn4/Epha4/Xylt1/Klk8
pro9	GO:0050702	interleukin-1 beta secretion	6/1907	13/10739	0.0171295	Abca1/Lpl/Tnfaip3/Ifnar1/Pml/Ripk2
pro9	GO:0061158	3'-UTR-mediated mRNA destabilization	6/1907	13/10739	0.0171295	Mov10/Rbm24/Cpeb3/Rc3h1/Zfp36/Qk
pro9	GO:0080111	DNA demethylation	6/1907	13/10739	0.0171295	Trim28/Usp9x/Tet3/Otud4/Alkbh3/Tet2
pro9	GO:2001014	regulation of skeletal muscle cell differentiation	6/1907	13/10739	0.0171295	Mef2c/Ddx5/Akirin1/S100b/Rbm24/Ddx17
pro9	GO:0009991	response to extracellular stimulus	54/1907	231/10739	0.0172345	Ralb/Ulk2/Slc1a2/Igf1r/Fads1/Sirt2/Hnrnpl/Lpl/Lamp2/Gabarap/Cd68/Lrp11/Appl2/Cpeb4/Mapk8/Tmbim6/Cdkn1a/Stat1/Lct/Xpr1/Glul/Grin1/Itga6/Il1b/Gba/Bcl10/Slc2a1/Rragc/P2rx4/Lrp6/Wrn/Sesn3/Ireb2/Pik3r4/Slc16a1/Mtmr3/Oma1/Fnip1/Sh3glb1/Klf10/Dap/Arsb/Atf4/Bmt2/Zfp36/Foxo3/Prkaa1/Jun/Tnrc6a/Foxk1/Sipa1/Trp53/Stk24/Prkcg
pro9	GO:0007369	gastrulation	24/1907	88/10739	0.0172467	Kdm6b/Tnfaip3/Txnrd1/Bmpr1a/Twsg1/Smad2/Cdc73/Rnf2/Acvr1/Nckap1/Itgav/Supt20/Wls/Nr4a3/Macf1/Ugdh/Lrp6/Fgfr1/Smad1/Inhba/Mbp/Wnk1/Trp53/Bmpr2
pro9	GO:0051896	regulation of protein kinase B signaling	24/1907	88/10739	0.0172467	Stk11/Igf1r/Insr/Tgfbr1/H2-M3/Rtn4/Slc9a3r1/Gcnt2/Ptk2/Ptprj/Itgb1/Src/F3/P2rx4/Cib1/Sesn3/Flcn/Rasd2/Il18/Sh2b3/Lemd2/Rictor/Arrb2/Gpx1
pro9	GO:0044772	mitotic cell cycle phase transition	56/1907	241/10739	0.0174392	Ddx3x/Ier3/Apc/Tpr/Cdk4/Vps4b/Taok1/Crlf3/Mdm2/Id2/Klf11/Cdc27/Ctc1/Lats2/Rgcc/Psme1/Donson/Cdkn1a/Brd4/Aif1/Camk2a/Anapc11/Itgb1/Cdc73/Nek6/Acvr1/Cks1b/Plk3/Rcc1/Kmt2e/Casp2/Anapc15/Mecp2/Cul4a/Brd7/Pkd1/Npat/Ccnd3/Pkd2/Rps27l/Pml/Lats1/Cables1/Rbbp8/Inhba/Lsm10/Pbx1/Adam17/Mta3/Camk2b/Trp53/Rpl17/Ccni/Fbxl12/Ccnd1/Psme2
pro9	GO:0007405	neuroblast proliferation	13/1907	40/10739	0.017459	Rab10/Nf1/Hif1a/Numb/Mapk8/Arhgef2/Lrp6/Fgfr1/Dagla/Plxnb2/Daglb/Trp53/Numbl
pro9	GO:1904645	response to amyloid-beta	9/1907	24/10739	0.017479	Igf1r/Snx6/Psen1/Cacnb1/Lgmn/Epha4/Cacna1a/Lrp1/Grm5
pro9	GO:0007632	visual behavior	17/1907	57/10739	0.0175571	Kmt2a/Slc1a2/Ctns/Sgk1/Nf1/Hif1a/Pde8b/Pde1b/Itgb1/Creb1/Abl2/Grin1/Meis2/Kras/Mecp2/Idua/Syngap1
pro9	GO:0010827	regulation of glucose transmembrane transport	17/1907	57/10739	0.0175571	Hk2/Sh2b2/Slc1a2/Insr/Appl2/Rasa1/Myc/Rhoq/Il1b/Stxbp3/Nr4a3/Adipor2/Irs2/Prkca/Mapk14/Gsk3a/Rap1a
pro9	GO:0048880	sensory system development	48/1907	202/10739	0.0178184	Pdgfb/Sp1/Naglu/Stat3/Apc/Ctns/Tgfbr1/Hipk1/Mertk/Nf1/Hif1a/Yy1/Agtpbp1/Lpcat1/Atp8a2/Nipbl/Man2a1/Twsg1/Zeb1/Sos1/Bhlhe22/Hps1/Nrp1/Cln8/Meis2/Skil/Olfm3/Casp6/Tmod1/Ski/Pds5a/Lrp6/Sipa1l3/Tmem231/Pds5b/Mitf/Tdrd7/C1qa/Ninj1/Kmt2c/Tbc1d32/Chd7/Inhba/Zfp513/Pygo2/Jun/Hipk2/Bmpr2
pro9	GO:0150063	visual system development	48/1907	202/10739	0.0178184	Pdgfb/Sp1/Naglu/Stat3/Apc/Ctns/Tgfbr1/Hipk1/Mertk/Nf1/Hif1a/Yy1/Agtpbp1/Lpcat1/Atp8a2/Nipbl/Man2a1/Twsg1/Zeb1/Sos1/Bhlhe22/Hps1/Nrp1/Cln8/Meis2/Skil/Olfm3/Casp6/Tmod1/Ski/Pds5a/Lrp6/Sipa1l3/Tmem231/Pds5b/Mitf/Tdrd7/C1qa/Ninj1/Kmt2c/Tbc1d32/Chd7/Inhba/Zfp513/Pygo2/Jun/Hipk2/Bmpr2
pro9	GO:0060038	cardiac muscle cell proliferation	12/1907	36/10739	0.0179013	Mef2c/Apc/Tgfbr1/Wnt2/Bmpr1a/Zfpm2/Fgfr1/Smad1/Arid2/Jarid2/Rbpj/Mapk14
pro9	GO:1903670	regulation of sprouting angiogenesis	12/1907	36/10739	0.0179013	Hmox1/Rhoa/Map3k3/Nrp1/Glul/Creb3l1/Cib1/Smad1/Ptgs2/Epn1/S100a1/Synj2bp
pro9	GO:0043009	chordate embryonic development	96/1907	443/10739	0.0179908	Gna12/Pdgfb/Sp1/Plod3/Asf1b/Trim28/Mef2c/Tgfbr1/Zmiz1/Wnt2/Bnip2/Cluap1/Cr1l/Plcg1/Lims1/Psen1/Cnot2/Mgat1/Rtn4/Gna13/Nf1/Mthfd1/Hif1a/Btf3/Col4a3bp/Bmpr1a/Lats2/Nipbl/Zfpm2/Myh9/Ly6e/Tfeb/Brd4/Man2a1/Zeb1/Mib1/Smad2/Syvn1/Mxi1/Itgb1/Abl2/Acvr1/Nckap1/Itgav/Traf6/Skil/Ncoa3/Mbnl1/Bcl10/Ybx1/Ski/Add1/N4bp2l2/Prickle2/Lrp6/Tjp1/Xylt1/Usp9x/Cul4a/Fgfr1/Tmem231/Egln1/Flcn/Pkd1/Pkd2/Grn/Cebpa/Epn1/Mbd…
pro9	GO:0010464	regulation of mesenchymal cell proliferation	10/1907	28/10739	0.0180316	Wnt2/Bmpr1a/Myc/Zeb1/Phf14/Lrp6/Fgfr1/Arhgap5/Irs2/Fbxw4
pro9	GO:0032663	regulation of interleukin-2 production	10/1907	28/10739	0.0180316	Cd83/Tnfaip3/Sptbn1/Abl2/Traf6/Il1b/Malt1/Cd276/Ripk2/Zfp36
pro9	GO:0045576	mast cell activation	10/1907	28/10739	0.0180316	Gab2/Hmox1/Pld2/Ywhaz/Rasgrp1/Bcl10/Nr4a3/Crlf2/Fcer1g/Nectin2
pro9	GO:0050931	pigment cell differentiation	10/1907	28/10739	0.0180316	Mef2c/Rab32/Gnaq/Hps1/Cd63/Ap1g1/Rab27a/Myo5a/Mitf/Hps4
pro9	GO:1902743	regulation of lamellipodium organization	10/1907	28/10739	0.0180316	Rac1/Twf1/Akirin1/Coro1b/Actr3/Nckap1/Src/Wasf2/Fscn1/Dnm2
pro9	GO:0032623	interleukin-2 production	11/1907	32/10739	0.0181257	Cd83/Tnfaip3/Sptbn1/Abl2/Traf6/Il1b/Malt1/Cd276/Ripk2/Zfp36/Fcer1g
pro9	GO:1904705	regulation of vascular smooth muscle cell proliferation	11/1907	32/10739	0.0181257	Gnai3/Pdgfb/Foxj2/Hmox1/Mef2c/Mdm2/Bmpr1a/Cdkn1a/Nr4a3/Gnai2/Jun
pro9	GO:1990874	vascular smooth muscle cell proliferation	11/1907	32/10739	0.0181257	Gnai3/Pdgfb/Foxj2/Hmox1/Mef2c/Mdm2/Bmpr1a/Cdkn1a/Nr4a3/Gnai2/Jun
pro9	GO:0031667	response to nutrient levels	51/1907	217/10739	0.0183203	Ralb/Ulk2/Igf1r/Fads1/Sirt2/Hnrnpl/Lpl/Lamp2/Gabarap/Cd68/Lrp11/Appl2/Cpeb4/Mapk8/Tmbim6/Cdkn1a/Stat1/Lct/Xpr1/Glul/Grin1/Il1b/Gba/Bcl10/Slc2a1/Rragc/P2rx4/Lrp6/Wrn/Sesn3/Ireb2/Pik3r4/Slc16a1/Mtmr3/Oma1/Fnip1/Sh3glb1/Klf10/Dap/Arsb/Atf4/Bmt2/Zfp36/Foxo3/Prkaa1/Jun/Tnrc6a/Foxk1/Trp53/Stk24/Prkcg
pro9	GO:0045787	positive regulation of cell cycle	51/1907	217/10739	0.0183203	Pdgfb/Ddx3x/Igf1r/Insr/Tpr/Cdk4/Rhoa/Vps4b/Sirt2/Crlf3/Mdm2/Id2/Lgmn/Rgcc/Nipbl/Myc/Cdkn1a/Brd4/Aif1/Pggt1b/Anapc11/Cdc73/Meis2/Il1b/Src/Gpsm2/Nr4a3/Kmt2e/Casp2/Lrp6/Sh2b1/Mecp2/Cul4a/Fgfr1/Usp2/Pkd1/Ccnd3/Pkd2/Pml/Cdk5r1/Lsm10/Prkca/Pbx1/Adam17/Mdm4/Mta3/Camk2b/Trp53/Rpl17/Ccnd1/Nup62
pro9	GO:0051897	positive regulation of protein kinase B signaling	16/1907	53/10739	0.0185831	Igf1r/Insr/Tgfbr1/Rtn4/Gcnt2/Ptk2/Ptprj/Itgb1/Src/F3/P2rx4/Rasd2/Il18/Rictor/Arrb2/Gpx1
pro9	GO:0001659	temperature homeostasis	28/1907	107/10739	0.0187195	Tfe3/Stk11/Stat3/Igf1r/Apc/Trpm2/Kdm6b/Appl2/Acadl/Adipor1/Il1b/Hadh/Pdgfc/Decr1/Adipor2/Tle3/Ptgs2/Flcn/Ucp2/Oma1/Plcl1/Plcl2/Rbpj/Il18/Atf4/Adam17/Gpx1/Arrdc3
pro9	GO:0010959	regulation of metal ion transport	57/1907	247/10739	0.0189552	Pdgfb/Hbp1/Sri/Rhoa/Fxyd5/Plcg1/Ccl4/Sgk1/Slc9a3r1/Cacnb1/Per1/Slmap/Tmbim6/Camk2a/Gnaq/Kcnip2/Cd63/Serpine2/Dbi/Atp2b4/Stom/Grin1/Kcnab1/Ahcyl1/Tmem38b/P2rx4/G6pdx/Wwp2/Usp2/Atp1b3/Ptgs2/Gnai2/Ank2/Atp1a1/Dnm2/Pkd2/Myo5a/Cacna1a/Neto2/Pml/Mllt6/Chd7/Kcnj2/Tspo/Agrn/Atf4/S100a1/Wnk1/Arf1/Scn3b/Orai1/Selenon/Cntn1/Arrb2/B2m/Ano6/Slc31a2
pro9	GO:0006469	negative regulation of protein kinase activity	36/1907	145/10739	0.0194369	Kat2b/Igf1r/Apc/Gadd45b/Tnfaip3/Pkib/Dusp6/Psen1/Nf1/Lats2/Cdkn1a/Stk38/Gnaq/Ptprj/Rgs2/Mapk8ip1/Il1b/Ptpn1/Gba/Lrp6/Cbl/Spry1/Cep85/Dusp8/Lats1/Sh2b3/Aida/Spred2/Socs4/Smcr8/Prkca/Taf7/Fam72a/Pkn1/Fgfr1op/Nup62
pro9	GO:1902117	positive regulation of organelle assembly	18/1907	62/10739	0.0195507	Ralb/Rhoa/Vps4b/Cnot2/Mapk8/Pip4k2c/Pip4k2a/Src/Gpsm2/Fscn1/Pdcd6ip/Cnot6l/Cep135/Sh3glb1/Tapt1/Atmin/Ep300/Nup62
pro9	GO:0061024	membrane organization	100/1907	465/10739	0.0195817	Gnai3/Hk2/Spg7/Oxa1l/Rac1/Snx9/Ier3/Stat3/Psap/Cnp/Rhoa/Vps4b/Gltp/Abca1/Pmp22/Ctdnep1/Plscr3/Reep3/Appl2/Sptbn1/Rtn4/Ankfy1/Dlg4/Gosr2/Tmed10/Col4a3bp/Atp8a2/Myc/Syngr1/Myh9/Snap29/Syt4/Aif1/Npc1/Camk2a/Kcnip2/Itgb1/Mitd1/Cln8/Tor1aip1/Stx6/Dnm1/Sec16a/Vps16/Sec23b/Ugcg/Ptprd/Ppt1/Plekhm2/Vamp3/Tpst2/Rilpl1/Rilpl2/Stx2/Ankle2/Arhgap25/Cd9/Fchsd2/Cln3/Abcd1/Atp11a/Pdcd6ip/Ank2/Dnm2/Reep4/Oma1/Sec…
pro9	GO:0006635	fatty acid beta-oxidation	15/1907	49/10739	0.0196045	Crot/Eci2/Eci1/Acsl5/Echs1/Acadl/Dbi/Hadh/Decr1/Acox3/Abcd1/Acaa2/Irs2/Abcd2/Hadhb
pro9	GO:0008625	extrinsic apoptotic signaling pathway via death domain receptors	15/1907	49/10739	0.0196045	Raf1/Ddx3x/Hmox1/Tmbim1/Gabarap/Tnfaip3/Rffl/Nf1/Cflar/Skil/Il18/Pik3r1/Hmgb2/Gpx1/Sort1
pro9	GO:0048678	response to axon injury	15/1907	49/10739	0.0196045	Igf1r/Cers2/Tnr/Rtn4/Mtr/Epha4/P2rx4/Tyrobp/Xylt1/Grn/Lrp1/Adam17/Jun/Stk24/Klk8
pro9	GO:0071346	cellular response to interferon-gamma	15/1907	49/10739	0.0196045	Myo1c/Irf1/Ccl4/Evl/Stat1/Actr3/Stxbp3/Vamp3/Zyx/Sirpa/Irgm1/Rab11fip5/Gapdh/Trp53/Actg1
pro9	GO:0051092	positive regulation of NF-kappaB transcription factor activity	20/1907	71/10739	0.0199738	Stat3/Camk2a/Rela/Trim8/Cflar/Traf6/Il1b/Arhgef2/Bcl10/Kras/Cib1/Irak1/Tradd/Myd88/Malt1/Il18/Dhx33/Ripk2/Ticam1/Irak2
pro9	GO:0060419	heart growth	20/1907	71/10739	0.0199738	Mef2c/Apc/Tgfbr1/Wnt2/Dusp6/Yy1/Bmpr1a/Zfpm2/Rgs2/G6pdx/Fgfr1/Smad1/Arid2/Jarid2/Rbpj/S1pr1/Mapk14/Ep300/Gsk3a/Akap13
pro9	GO:0072089	stem cell proliferation	20/1907	71/10739	0.0199738	Rab10/Nf1/Ctc1/Hif1a/Numb/Mapk8/Ncoa3/Arhgef2/Ago3/N4bp2l2/Lrp6/Fgfr1/Dagla/Plxnb2/Daglb/Setd1a/Hmgb2/Trp53/Numbl/Atxn1l
pro9	GO:0002675	positive regulation of acute inflammatory response	5/1907	10/10739	0.0201051	Il1b/Ptgs2/Fcer1g/Alox5ap/H2-T23
pro9	GO:0007220	Notch receptor processing	5/1907	10/10739	0.0201051	Ncstn/Aph1a/Psen1/Adam17/Adam10
pro9	GO:0010642	negative regulation of platelet-derived growth factor receptor signaling pathway	5/1907	10/10739	0.0201051	Slc9a3r1/Apod/Ptprj/Phf14/Lrp1
pro9	GO:0010888	negative regulation of lipid storage	5/1907	10/10739	0.0201051	Nfkbia/Abcg1/Pnpla2/Itgav/Ttc39b
pro9	GO:0019471	4-hydroxyproline metabolic process	5/1907	10/10739	0.0201051	P4ha1/P4hb/Prdx4/Egln1/Ero1lb
pro9	GO:0019511	peptidyl-proline hydroxylation	5/1907	10/10739	0.0201051	P4ha1/P4hb/Egln1/Crtap/P3h2
pro9	GO:0031664	regulation of lipopolysaccharide-mediated signaling pathway	5/1907	10/10739	0.0201051	Sash1/Tnfaip3/Ly96/Traf6/Prkca
pro9	GO:0032620	interleukin-17 production	5/1907	10/10739	0.0201051	Otud5/Myd88/Arid5a/Il18/Rftn1
pro9	GO:0032673	regulation of interleukin-4 production	5/1907	10/10739	0.0201051	Icosl/Cd83/Zfpm1/Fcer1g/H2-T23
pro9	GO:0033299	secretion of lysosomal enzymes	5/1907	10/10739	0.0201051	M6pr/Lyst/Nagpa/Hps1/Idua
pro9	GO:0038093	Fc receptor signaling pathway	5/1907	10/10739	0.0201051	Appl2/Ptprj/Nr4a3/Fcer1g/Rap1a
pro9	GO:0042554	superoxide anion generation	5/1907	10/10739	0.0201051	Gnai3/Acp5/Tyrobp/Gnai2/Il18
pro9	GO:0046321	positive regulation of fatty acid oxidation	5/1907	10/10739	0.0201051	Acsl5/Nr4a3/Abcd1/Irs2/Abcd2
pro9	GO:0048680	positive regulation of axon regeneration	5/1907	10/10739	0.0201051	Igf1r/Rtn4/Grn/Lrp1/Stk24
pro9	GO:0060123	regulation of growth hormone secretion	5/1907	10/10739	0.0201051	Gabbr1/Serp1/Arhgef7/Chd7/Kalrn
pro9	GO:0070572	positive regulation of neuron projection regeneration	5/1907	10/10739	0.0201051	Igf1r/Rtn4/Grn/Lrp1/Stk24
pro9	GO:1905564	positive regulation of vascular endothelial cell proliferation	5/1907	10/10739	0.0201051	Sp1/Stat3/Plcg1/Fgfr1/Adam17
pro9	GO:2000628	regulation of miRNA metabolic process	5/1907	10/10739	0.0201051	Rela/Nfkb1/Rc3h1/Dicer1/Ep300
pro9	GO:2001028	positive regulation of endothelial cell chemotaxis	5/1907	10/10739	0.0201051	Pdgfb/Lgmn/P2rx4/Fgf16/Fgfr1
pro9	GO:0061458	reproductive system development	53/1907	228/10739	0.020151	Pdgfb/Sp1/Stk11/Psap/Igf1r/Insr/Trim28/Apc/Tgfbr1/Wnt2/Mertk/H3f3b/Slc22a5/Sgpl1/Hif1a/Ctsl/Ctsb/Nipbl/Zfpm2/Tfeb/Prdx4/Ube3a/Serpine2/Itgav/Src/Ncoa3/Lrp6/Adgrg1/Egln1/Ptgs2/Pkd1/Fndc3a/Pkd2/Tiparp/Cebpa/Jmjd1c/Taf4/Rbpj/Arid4b/Ptger4/Erf/Chd7/Inhba/Dicer1/Ago4/Foxo3/Junb/Mapk14/Hmgb2/Grb2/Arrb2/Bmpr2/Ccnd1
pro9	GO:0003085	negative regulation of systemic arterial blood pressure	7/1907	17/10739	0.0204498	Ier3/Gpr37l1/Adra1d/G6pdx/Kl/Prcp/Bmpr2
pro9	GO:0045581	negative regulation of T cell differentiation	7/1907	17/10739	0.0204498	Irf1/Bcl6/Smad7/Cbfb/Nfkbid/Rc3h1/Zfp608
pro9	GO:2000406	positive regulation of T cell migration	7/1907	17/10739	0.0204498	Lgals9/Rhoa/Med23/Aif1/Wnk1/Adam17/Adam10
pro9	GO:0051048	negative regulation of secretion	34/1907	136/10739	0.0205182	Lgals9/Hmox1/Vps4b/Abr/Tnfaip3/Nf1/Pde8b/Rgcc/Tmbim6/Tnfrsf21/Syt4/Gabbr1/Map4k4/Frmd4a/Il1b/Stxbp3/Hadh/Vamp3/Pde3b/Otud5/Gnai2/Idua/Ucp2/Midn/Pml/Rab11fip3/Ptger4/Wnk1/Ptgs1/Rab11fip5/Rap1b/Vsnl1/Kalrn/Rap1a
pro9	GO:0001558	regulation of cell growth	67/1907	298/10739	0.0205887	Ddx3x/Ifrd1/Stk11/Ulk2/Tgfbr1/Rhoa/Sertad1/Tnr/Crlf3/Crk/Sgk1/Rab21/Rtn4/Yy1/Sema4d/Bcl6/Ptk2/Cdkn1a/Tnfrsf12a/Syt4/Slit1/Ptprj/Nrp1/Serpine2/Actr3/Rgs2/Cdc73/Adipor1/Olfm1/Sema6d/Ncoa3/Sema4a/Epha7/Ppt1/Limk1/Plxna4/Adipor2/Cyfip1/Cib1/Rbbp7/Mecp2/G6pdx/Ryk/Flcn/Dnm2/Prdm4/Pml/Sh3glb1/Cd81/Golga4/Smurf1/Picalm/Lrp1/Inhba/Cdk5r1/Adam17/Adam10/Ep300/Cgrrf1/Sertad3/Gsk3a/Trp53/Ei24/Sema3e/Bmpr2/Fgf…
pro9	GO:0003014	renal system process	14/1907	45/10739	0.0205957	Pdgfb/Akr1b3/Psap/Rhoa/Slc9a3r1/Lgmn/Adra1d/Ptpro/G6pdx/Gnai2/Mllt6/Ptger4/Coro2b/Pkn1
pro9	GO:0014066	regulation of phosphatidylinositol 3-kinase signaling	14/1907	45/10739	0.0205957	Pdgfb/Igf1r/Insr/Slc9a3r1/Pld2/Sema4d/Ptk2/Ube3a/Serpine2/Rasgrp1/Pdgfc/Cbl/Il18/Rgl2
pro9	GO:0055072	iron ion homeostasis	14/1907	45/10739	0.0205957	Hmox2/Hmox1/Hif1a/Slc22a17/Myc/Fth1/Egln1/Ireb2/Atp6v0a2/Atp6v1g1/Picalm/Fbxl5/B2m/Btbd9
pro9	GO:0009416	response to light stimulus	47/1907	199/10739	0.0209793	Kmt2a/Stk11/Slc1a2/Ctns/Elk1/Sgk1/Id2/Nf1/Per1/Hif1a/Yy1/Pde8b/Mapk8/Atp8a2/Fbxl3/Pde1b/Cdkn1a/Map4k3/Rela/Itgb1/Creb1/Rhbdd1/Abl2/Grin1/Meis2/Trp53inp1/Casp9/Sdf4/Bhlhe40/Kras/Mecp2/Wrn/N4bp1/Usp2/Zbtb1/Idua/Pml/Pik3r1/Mapk10/Prkaa1/Ep300/Trp53/Ei24/Gpx1/Syngap1/Ccnd1/Hist3h2a
pro9	GO:0030902	hindbrain development	28/1907	108/10739	0.0211156	Naglu/Igf1r/Nr2c2/Crk/Agtpbp1/Itgb1/Serpine2/Gpr37l1/Abl2/Grin1/Atrn/Wls/Dab1/Sdf4/Lrp6/Usp9x/Ophn1/Mecp2/Smad1/Arcn1/Cacna1a/Tbr1/Cdk5r1/Cntn1/Trp53/Zbtb18/Sptbn2/Mafb
pro9	GO:0048015	phosphatidylinositol-mediated signaling	23/1907	85/10739	0.021313	Pdgfb/Gab2/Igf1r/Insr/Sirt2/Plcg1/Nf1/Slc9a3r1/Pld2/Sema4d/Ptk2/Csf1r/Ube3a/Serpine2/Rasgrp1/Pdgfc/Cbl/Il18/Pik3cd/Plcb2/Rgl2/Pik3r1/Pik3r6
pro9	GO:0015711	organic anion transport	49/1907	209/10739	0.0213267	Crot/Psap/Slc1a2/Ctns/Slc3a2/Abca1/Xk/Slc35c2/Psen1/Slc16a7/Slc36a1/Nf1/Slc9a3r1/Atp8a2/Slc7a8/Myc/Slc38a2/Abcg1/Syt4/Gabbr1/Acsl5/Sfxn2/Cln8/Rgs2/Slc23a2/Il1b/Slc35a3/Slc2a1/Slc15a4/Scarb2/Abcg2/Slc6a6/Cln3/Abcd1/Atp11a/Slc7a6/Slc16a1/Cacna1a/Arl6ip5/Slc35b2/Scarb1/Slc43a2/Irs2/Slc7a5/Slc16a6/Lrrc8d/Slc38a9/Slc38a10/Atp11c
pro9	GO:0008645	hexose transmembrane transport	19/1907	67/10739	0.0214246	Hk2/Sh2b2/Slc1a2/Insr/Appl2/Rasa1/Myc/Rhoq/Il1b/Stxbp3/Nr4a3/Slc2a1/Adipor2/Irs2/Prkca/Mapk14/Gsk3a/Sort1/Rap1a
pro9	GO:1904659	glucose transmembrane transport	19/1907	67/10739	0.0214246	Hk2/Sh2b2/Slc1a2/Insr/Appl2/Rasa1/Myc/Rhoq/Il1b/Stxbp3/Nr4a3/Slc2a1/Adipor2/Irs2/Prkca/Mapk14/Gsk3a/Sort1/Rap1a
pro9	GO:0006305	DNA alkylation	13/1907	41/10739	0.0215202	Kmt2a/Trim28/Dnmt3a/Myc/Kmt2e/Mecp2/Tet3/Kdm1b/Baz2a/Zmpste24/Gsk3a/Rsl1/Mta2
pro9	GO:0006306	DNA methylation	13/1907	41/10739	0.0215202	Kmt2a/Trim28/Dnmt3a/Myc/Kmt2e/Mecp2/Tet3/Kdm1b/Baz2a/Zmpste24/Gsk3a/Rsl1/Mta2
pro9	GO:0030330	DNA damage response, signal transduction by p53 class mediator	13/1907	41/10739	0.0215202	Pttg1ip/Mdm2/Ddx5/Cdkn1a/Casp2/Rps27l/Pml/Zmpste24/Spred2/Foxo3/Kmt5a/Trp53/Hipk2
pro9	GO:0045669	positive regulation of osteoblast differentiation	13/1907	41/10739	0.0215202	Mef2c/Clic1/Smad5/Il6st/Bmpr1a/Acvr1/Smad1/Cebpa/Zhx3/Cd276/Ptger4/Nell1/Bmpr2
pro9	GO:0061014	positive regulation of mRNA catabolic process	13/1907	41/10739	0.0215202	Mov10/Pabpc1/Rock1/Zc3hav1/Cnot6l/Tob1/Rbm24/Cpeb3/Rc3h1/Zfp36/Tnrc6a/Qk/Hnrnpr
pro9	GO:0030003	cellular cation homeostasis	75/1907	339/10739	0.0215287	Slc39a13/Sri/Hmox1/Trpm2/Slc41a1/Xk/Plcg1/Atox1/Psen1/Sgk1/Gna13/Dlg4/Hif1a/Mcur1/Hexb/Il6st/Cln5/Myc/Atp13a3/Tmbim6/Slc39a7/Fth1/Dbi/Atp2b4/Abl2/Grin1/Itgav/Il1b/Car2/Tmem38b/Ppt1/Slc30a3/P2rx4/Sppl3/Lrp6/Itpr2/Cln3/Slc9a9/Nr3c2/Herpud1/Egln1/Ireb2/Nptn/Atp1b3/Ank2/Pkd1/Atp1a1/S100b/Pkd2/Myo5a/Cacna1a/Grn/Pml/Atp6v0a2/Atp6v1g1/Ptger4/Plcb2/Lrp1/Chd7/Slc24a4/Atf4/Tmem64/Ackr3/S1pr1/Arf1/Prkca/Sel…
pro9	GO:0007605	sensory perception of sound	21/1907	76/10739	0.0215354	Psap/Wdr1/Gabrb2/Slc9a3r1/Hexb/Nipbl/Myc/Scn8a/Slc12a2/Hexa/Fam107b/Dnm1/Tjp1/Myo7a/Fgfr1/Gabrb3/Ccdc50/Chd7/Mbp/Gpx1/Alg10b
pro9	GO:1903391	regulation of adherens junction organization	16/1907	54/10739	0.0221778	Rac1/Lims1/Apod/Ptk2/Rock1/Slk/Ptprj/Nrp1/Map4k4/Src/Macf1/Add1/Gpm6b/Lrp1/Arf6/Peak1
pro9	GO:0070302	regulation of stress-activated protein kinase signaling cascade	33/1907	132/10739	0.0222136	Map3k11/Igf1r/Sash1/Gadd45b/Nbr1/Taok1/Traf4/Map3k3/Per1/Zmynd11/Pja2/Map4k4/Epha4/Traf6/Mapk8ip1/Rassf2/Rasgrp1/Il1b/Ptpn1/Itch/Prdx1/Irak1/Myd88/Arl6ip5/Sirpa/Ripk2/Aida/Zmpste24/Cdc42se1/Rell1/Rap2a/Hipk2/Prmt1
pro9	GO:0002053	positive regulation of mesenchymal cell proliferation	8/1907	21/10739	0.0222865	Wnt2/Bmpr1a/Myc/Lrp6/Fgfr1/Arhgap5/Irs2/Fbxw4
pro9	GO:0003179	heart valve morphogenesis	8/1907	21/10739	0.0222865	Mef2c/Mdm2/Bmpr1a/Zfpm2/Acvr1/Zfpm1/Mdm4/Bmpr2
pro9	GO:0007588	excretion	8/1907	21/10739	0.0222865	Psap/Slc9a3r1/Adra1d/Nr3c2/Gnai2/Mllt6/Ptger4/Pou3f3
pro9	GO:0043300	regulation of leukocyte degranulation	8/1907	21/10739	0.0222865	Lgals9/Gab2/Hmox1/Abr/Pld2/Lamp1/Ap1g1/Fcer1g
pro9	GO:0044030	regulation of DNA methylation	8/1907	21/10739	0.0222865	Kmt2a/Dnmt3a/Myc/Mecp2/Kdm1b/Zmpste24/Gsk3a/Rsl1
pro9	GO:0045620	negative regulation of lymphocyte differentiation	8/1907	21/10739	0.0222865	Irf1/Id2/Bcl6/Smad7/Cbfb/Nfkbid/Rc3h1/Zfp608
pro9	GO:0048147	negative regulation of fibroblast proliferation	8/1907	21/10739	0.0222865	Emd/Nf1/Myc/Fth1/Cdc73/Trp53inp1/Ski/Trp53
pro9	GO:0060337	type I interferon signaling pathway	8/1907	21/10739	0.0222865	Tbk1/Ifnar1/Ifnar2/Stat1/Samhd1/Irak1/Myd88/Stat2
pro9	GO:0071357	cellular response to type I interferon	8/1907	21/10739	0.0222865	Tbk1/Ifnar1/Ifnar2/Stat1/Samhd1/Irak1/Myd88/Stat2
pro9	GO:0001676	long-chain fatty acid metabolic process	12/1907	37/10739	0.0223261	Fads1/Acsl5/Acadl/Abcd1/Plp1/Ptgs2/Myo5a/Dagla/Daglb/Cyp2s1/Ptgs1/Qk
pro9	GO:0042116	macrophage activation	12/1907	37/10739	0.0223261	Lgals9/Nampt/Pja2/Aif1/Crtc3/Tyrobp/Grn/Cebpa/Sbno2/C1qa/Ticam1/Jun
pro9	GO:0070372	regulation of ERK1 and ERK2 cascade	38/1907	156/10739	0.0223795	Pdgfb/Ndrg2/Ankrd26/Apip/Ccl4/Dusp6/Slc9a3r1/Gcnt2/Csf1r/Nrp1/Cflar/Abl2/Rasgrp1/Il1b/Ptpn1/Src/Pdgfc/Epha7/Cib1/St5/Csk/Gnai2/Flcn/Spry1/Sirpa/Ranbp9/Lrp1/Ripk2/Shc1/Ackr3/Prkca/Adam17/Rap1b/Jun/Traf7/Arrb2/Rap1a/Synj2bp
pro9	GO:0043406	positive regulation of MAP kinase activity	30/1907	118/10739	0.022693	Raf1/Pdgfb/Map3k11/Insr/Tgfbr1/Sash1/Gadd45b/Taok1/Map2k3/Psen1/Epha4/Traf6/Rasgrp1/Il1b/Ptpn1/Src/Pdgfc/Kras/Irak1/Adam9/Fgfr1/Csk/Cd81/Ripk2/Shc1/Pik3r6/Grm5/Traf7/Akap13/Ighm
pro9	GO:0008154	actin polymerization or depolymerization	34/1907	137/10739	0.0227746	Rac1/Snx9/Wdr1/Rhoa/Myo1c/Washc3/Plek/Sptbn1/Evl/Cap2/Rasa1/Twf1/Aif1/Coro1b/Capn1/Actr3/Nckap1/Tmod1/Add1/Cyfip1/Fchsd2/Diaph2/Mical2/Prex1/Lats1/Arf6/Arf1/Rictor/Actr3b/Abi1/Grb2/Nck2/Capza1/Msrb1
pro9	GO:0050679	positive regulation of epithelial cell proliferation	27/1907	104/10739	0.0228508	Pdgfb/Sp1/Stat3/Hmox1/Wnt2/Plcg1/Tnfaip3/Rtn4/Nf1/Bmpr1a/Myc/Cflar/Pdcl3/Glul/F3/Nr4a3/B4galt1/Fgfr1/Grn/Rictor/Prkca/Adam17/Jun/Hmgb2/Bmpr2/Ccnd1/Zfp703
pro9	GO:0032481	positive regulation of type I interferon production	11/1907	33/10739	0.0229391	Irf1/Tbk1/Ifnar1/Riok3/Stat1/Zc3hav1/Irak1/Myd88/Dhx33/Ticam1/Hmgb2
pro9	GO:0033559	unsaturated fatty acid metabolic process	11/1907	33/10739	0.0229391	Fads1/Il1b/Hpgds/Abcd1/Ptgs2/Dagla/Daglb/Cyp2s1/Ptgs1/Abcd2/Ptgr2
pro9	GO:0055025	positive regulation of cardiac muscle tissue development	11/1907	33/10739	0.0229391	Efnb2/Mef2c/Wnt2/Bmpr1a/Zfpm2/Creb1/Fgfr1/Rbpj/Mapk14/Ep300/Arrb2
pro9	GO:1903428	positive regulation of reactive oxygen species biosynthetic process	11/1907	33/10739	0.0229391	Insr/H2-M3/Aif1/Grin1/Il1b/Rab27a/Ptgs2/Dnm2/Pkd2/Ticam1/Foxo3
pro9	GO:1901888	regulation of cell junction assembly	18/1907	63/10739	0.0229601	Rac1/Myo1c/Lims1/Apod/Ptk2/Rock1/Slk/Ptprj/Nrp1/Map4k4/Src/Macf1/Gpm6b/Lrp1/Pkp2/Rap1b/Rap1a/Peak1
pro9	GO:0022037	metencephalon development	22/1907	81/10739	0.0229943	Naglu/Igf1r/Nr2c2/Crk/Agtpbp1/Serpine2/Abl2/Grin1/Atrn/Dab1/Sdf4/Lrp6/Usp9x/Ophn1/Mecp2/Arcn1/Cacna1a/Cdk5r1/Cntn1/Trp53/Zbtb18/Sptbn2
pro9	GO:0032881	regulation of polysaccharide metabolic process	9/1907	25/10739	0.0231102	Pdgfb/Insr/Nfkb1/Dyrk2/Khk/Gfpt1/Irs2/Ptger4/Cltc
pro9	GO:0035272	exocrine system development	9/1907	25/10739	0.0231102	Pdgfb/Igf1r/Insr/Twsg1/Nrp1/Wls/Plxna1/Fgfr1/Ctnnd1
pro9	GO:0048841	regulation of axon extension involved in axon guidance	9/1907	25/10739	0.0231102	Sema4d/Slit1/Nrp1/Sema6d/Sema4a/Plxna4/Ryk/Sema3e/Bmpr2
pro9	GO:1904292	regulation of ERAD pathway	9/1907	25/10739	0.0231102	Rnf185/Usp25/Ube2j1/Edem1/Herpud1/Edem2/Ubac2/Ubqln2/Ubxn1
pro9	GO:0008630	intrinsic apoptotic signaling pathway in response to DNA damage	20/1907	72/10739	0.0231761	Ier3/Hmox1/Hipk1/Pnp/Myc/Cdkn1a/Shisa5/Skil/Dyrk2/Casp9/Rps27l/Pml/Mcl1/Pik3r1/Ackr3/Ep300/Trp53/Fnip2/Hipk2/Ei24
pro9	GO:0003229	ventricular cardiac muscle tissue development	10/1907	29/10739	0.0232522	Tgfbr1/Id2/Bmpr1a/Zfpm2/Ly6e/Smad7/Rbpj/Chd7/Pkp2/Zmpste24
pro9	GO:0045197	establishment or maintenance of epithelial cell apical/basal polarity	10/1907	29/10739	0.0232522	Dlg3/Wdr1/Rhoa/Slc9a3r1/Mark2/Prickle2/Ophn1/Pdcd6ip/Dlg2/Synj2bp
pro9	GO:0045776	negative regulation of blood pressure	10/1907	29/10739	0.0232522	Scpep1/Ier3/Gpr37l1/Adra1d/G6pdx/Pik3r1/Rnpep/Kl/Prcp/Bmpr2
pro9	GO:0046579	positive regulation of Ras protein signal transduction	10/1907	29/10739	0.0232522	Csf1/Rtn4/Sos1/Map4k4/Rasgrp1/Rasgef1a/Kras/Adgrg1/Rasgrf1/Akap13
pro9	GO:0060412	ventricular septum morphogenesis	10/1907	29/10739	0.0232522	Tgfbr1/Id2/Zfpm2/Smad7/Acvr1/Lrp6/Egln1/Rbpj/Zfpm1/Bmpr2
pro9	GO:0061383	trabecula morphogenesis	10/1907	29/10739	0.0232522	Tgfbr1/Rhoa/Sema4d/Bmpr1a/Sos1/Egln1/Sbno2/Rbpj/Chd7/S1pr1
pro9	GO:0097164	ammonium ion metabolic process	25/1907	95/10739	0.0236755	Akr1b3/Abhd3/Crot/Pcyt1a/Slc22a5/Smpdl3a/Sptlc2/Sgpp1/Lpcat1/Pde1b/Sat1/Acadl/Dbi/Aldh9a1/Smox/Gba/Cln3/Acer3/Mecp2/Asah1/Pla2g15/Scarb1/Sgms1/Chpt1/Btbd9
pro9	GO:0045165	cell fate commitment	28/1907	109/10739	0.0237457	Stat3/Mef2c/Apc/Tgfbr1/Rhoa/Wnt2/Kdm6b/Psen1/Id2/Rab10/Smad5/Bmpr1a/Lats2/Smad2/Itgb1/Cdc73/Acvr1/Arhgef2/Prickle2/Otud5/Fgfr1/Smad1/Tbr1/Mitf/Pml/Rbpj/Lats1/Trp53
pro9	GO:0006401	RNA catabolic process	43/1907	181/10739	0.0239966	Mov10/Pan2/Ptbp1/Hnrnpa0/Carhsp1/Pabpc4/Mapkapk2/Fxr2/Pum2/Ddx5/Pabpc1/Rock1/Dcp2/Cnot9/Ybx1/Pnrc2/Ago3/Zc3hav1/Smg1/Lsm6/Xrn1/Myd88/Cnot6l/Sidt2/Upf3b/Tob1/Rbm24/Cpeb3/Elavl1/Rc3h1/Dicer1/Ago1/Ago4/Smg7/Zfp36/Tnrc6a/Dis3l2/Qk/Gspt1/Pym1/Hnrnpr/Csde1/Rnaset2a
pro9	GO:0048017	inositol lipid-mediated signaling	23/1907	86/10739	0.0243524	Pdgfb/Gab2/Igf1r/Insr/Sirt2/Plcg1/Nf1/Slc9a3r1/Pld2/Sema4d/Ptk2/Csf1r/Ube3a/Serpine2/Rasgrp1/Pdgfc/Cbl/Il18/Pik3cd/Plcb2/Rgl2/Pik3r1/Pik3r6
pro9	GO:0006109	regulation of carbohydrate metabolic process	29/1907	114/10739	0.0245764	Pdgfb/Kat2b/Stk11/Ranbp2/Ier3/Stat3/Insr/Plek/Hif1a/Myc/Adipor1/Src/Supt20/Nfkb1/Dyrk2/Khk/Scarb2/Gfpt1/Midn/Mlxip/Irs2/Ptger4/Ppp4r3a/Zmpste24/Cltc/Prkaa1/Ep300/Foxk1/Trp53
pro9	GO:1900180	regulation of protein localization to nucleus	21/1907	77/10739	0.024806	Stk11/Trim28/Tpr/Psen1/Nf1/Apod/Trim8/Rassf5/Glul/Src/Dclk2/Ptgs2/Dclk3/Flcn/Kat7/Pik3r1/Dtx3l/Mapk14/Cd2ap/Ei24/Nup62
pro9	GO:0001654	eye development	47/1907	201/10739	0.024834	Pdgfb/Sp1/Naglu/Stat3/Apc/Ctns/Tgfbr1/Hipk1/Mertk/Nf1/Hif1a/Yy1/Agtpbp1/Lpcat1/Atp8a2/Nipbl/Man2a1/Twsg1/Zeb1/Sos1/Bhlhe22/Hps1/Nrp1/Cln8/Meis2/Skil/Olfm3/Casp6/Tmod1/Ski/Pds5a/Lrp6/Sipa1l3/Tmem231/Pds5b/Mitf/Tdrd7/Ninj1/Kmt2c/Tbc1d32/Chd7/Inhba/Zfp513/Pygo2/Jun/Hipk2/Bmpr2
pro9	GO:0070936	protein K48-linked ubiquitination	14/1907	46/10739	0.0249063	Tnfaip3/Ube2d1/Peli1/Rffl/Ube2e1/Syvn1/Ube3a/Itch/Rnf115/Amfr/Ube2q2/Znrf1/Dtx3l/Ube2d2a
pro9	GO:0007044	cell-substrate junction assembly	19/1907	68/10739	0.0249308	Rac1/Lims1/Apod/Ptk2/Rock1/Slk/Ptprj/Nrp1/Map4k4/Dst/Lamc1/Itgav/Src/Tln1/Macf1/Gpm6b/Lrp1/Coro2b/Peak1
pro9	GO:0055017	cardiac muscle tissue growth	19/1907	68/10739	0.0249308	Mef2c/Apc/Tgfbr1/Wnt2/Yy1/Bmpr1a/Zfpm2/Rgs2/G6pdx/Fgfr1/Smad1/Arid2/Jarid2/Rbpj/S1pr1/Mapk14/Ep300/Gsk3a/Akap13
pro9	GO:0031032	actomyosin structure organization	30/1907	119/10739	0.0253459	Rac1/Cnn2/Wdr1/Mef2c/Tgfbr1/Rhoa/Epb41l2/Pdlim4/Evl/Rgcc/Myh9/Rock1/Itgb1/Nrp1/Cflar/Csrp1/Src/Tmod1/Epb41l4b/Wasf2/Limk1/Zyx/Pdcd6ip/Ptger4/Pik3r1/Coro2b/S1pr1/Ep300/Actg1/Akap13
pro9	GO:0001573	ganglioside metabolic process	6/1907	14/10739	0.0255541	Gm2a/B4galnt1/B4galt5/Hexb/Hexa/St6galnac3
pro9	GO:0003203	endocardial cushion morphogenesis	6/1907	14/10739	0.0255541	Tgfbr1/Mdm2/Bmpr1a/Acvr1/Rbpj/Mdm4
pro9	GO:0006516	glycoprotein catabolic process	6/1907	14/10739	0.0255541	Cst3/Manba/Edem1/Stt3b/Edem2/Edem3
pro9	GO:0042036	negative regulation of cytokine biosynthetic process	6/1907	14/10739	0.0255541	Inpp5d/Nfkb1/Tyrobp/Cd276/Zfp36/Zfpm1
pro9	GO:0045652	regulation of megakaryocyte differentiation	6/1907	14/10739	0.0255541	Mef2c/Cib1/Rcor1/Hmgb2/Hist1h4d/Prmt1
pro9	GO:0070498	interleukin-1-mediated signaling pathway	6/1907	14/10739	0.0255541	Traf6/Irak1/St18/Otud4/Irak2/Vrk2
pro9	GO:0097028	dendritic cell differentiation	6/1907	14/10739	0.0255541	Relb/Trpm2/H2-M3/Psen1/Traf6/Rbpj
pro9	GO:0051259	protein complex oligomerization	86/1907	398/10739	0.0257988	Oxa1l/Srr/Nacc1/Snx9/Stk11/Slc1a2/Hmox1/Igf1r/Insr/Trim28/Apc/Trpm2/Apip/H2-M3/Lamp2/Nbr1/Pmp22/Lims1/Txnrd1/Appl2/Ccdc88c/Tmed10/Evl/Derl1/Nell2/Arc/Riok3/Gnaq/Acadl/Glul/Dnm1/Olfm1/Stom/Grin1/Rasgrp1/Samhd1/Src/Skil/Stxbp3/Crtc2/Gba/Bcl10/Decr1/B4galt1/Hmgcl/Khdrbs1/Rcc1/Ski/Ugdh/Stx2/P2rx4/Gfpt1/Crtc3/Irak1/Amfr/Tradd/Pdcd6ip/Malt1/Pkd1/Zbtb1/Pkd2/Aldh5a1/Sh3glb1/Lzts3/Eef1a1/Sbf2/Elavl1/Kcna2…
pro9	GO:1901137	carbohydrate derivative biosynthetic process	93/1907	434/10739	0.0258674	Galnt1/Pdgfb/Hk2/Ncstn/Ier3/Stat3/Plod3/Insr/Ampd3/B4galnt1/Adssl1/Slc35c2/B4galt5/Pank3/Psen1/Phlda1/Mgat1/Galnt10/Fut8/Hif1a/Galnt16/Trip11/Gcnt2/Adcy2/Pnp/Itm2b/Myc/Nus1/Npc1/Syvn1/Acsl5/Hexa/St8sia5/Cant1/Prps2/Mgat4a/Soat1/Uap1l1/Il1b/Acss1/Serp1/Papss1/Nfkb1/Ube2j1/Ugcg/B4galt1/Pigo/St3gal3/Ak2/Khk/Ugdh/Gfpt1/Xylt1/Pgap2/Magt1/G6pdx/Galnt7/Stt3a/Dpagt1/Stt3b/Flcn/Chsy1/Ccnd3/Tet3/Alg8/Gxylt…
pro9	GO:0030512	negative regulation of transforming growth factor beta receptor signaling pathway	13/1907	42/10739	0.0262454	Snx6/Smurf2/Ldlrad4/Smad7/Skil/Ski/Dnm2/Pmepa1/Smurf1/Lemd3/Nrros/Adam17/Trp53
pro9	GO:0043620	regulation of DNA-templated transcription in response to stress	13/1907	42/10739	0.0262454	Hmox1/Sirt2/Atf6b/Hif1a/Tmbim6/Rela/Creb3l1/Rbpj/Ppp1r15a/Atf4/Jun/Trp53/Nck2
pro9	GO:0045744	negative regulation of G protein-coupled receptor signaling pathway	13/1907	42/10739	0.0262454	Plek/Pld2/Mgrn1/Rgs2/Atp2b4/Dnm1/Gnai2/Dnm2/Grm5/Ubqln2/Camk2b/Arrb2/Arrdc3
pro9	GO:0070988	demethylation	13/1907	42/10739	0.0262454	Trim28/Kdm6b/Kdm4b/Kdm5a/Usp9x/Tet3/Otud4/Jmjd1c/Kdm1b/Alkbh3/Tet2/Kdm7a/Kdm5d
pro9	GO:0000041	transition metal ion transport	16/1907	55/10739	0.0262742	Slc39a13/Trpm2/Atox1/Slc39a7/Fth1/Slc30a3/Dnm2/Slc25a37/Cltc/Mmgt2/Slc39a9/Slc30a7/B2m/Slc31a1/Slc31a2/Slc39a2
pro9	GO:0008542	visual learning	16/1907	55/10739	0.0262742	Kmt2a/Ctns/Sgk1/Nf1/Hif1a/Pde8b/Pde1b/Itgb1/Creb1/Abl2/Grin1/Meis2/Kras/Mecp2/Idua/Syngap1
pro9	GO:0034341	response to interferon-gamma	16/1907	55/10739	0.0262742	Myo1c/Irf1/Ccl4/Evl/Stat1/Actr3/Stxbp3/Vamp3/Zyx/Sirpa/Bst2/Irgm1/Rab11fip5/Gapdh/Trp53/Actg1
pro9	GO:0035195	gene silencing by miRNA	16/1907	55/10739	0.0262742	Mov10/Stat3/Pum2/Ddx5/Nfkb1/Ago3/Mecp2/Zc3h7a/Elavl1/Dicer1/Ago1/Ago4/Zmpste24/Zfp36/Tnrc6a/Trp53
pro9	GO:0034599	cellular response to oxidative stress	44/1907	187/10739	0.0264156	Akr1b3/Psap/Hmox1/Trpm2/Sirt2/Crk/Kdm6b/Tnfaip3/Fut8/Hif1a/Mtr/Mapk8/Aif1/Rela/Capn1/P4hb/Cflar/Gpr37l1/Src/Trp53inp1/Nr4a3/Prdx1/Diablo/Abcd1/G6pdx/Arl6ip5/Pml/Sirpa/Mcl1/Ncoa7/Cpeb2/Atf4/Foxo3/Bag5/Prkaa1/Selenon/Msrb3/Jun/Rhob/Zfp277/Trp53/Stk24/Gpx1/Vrk2
pro9	GO:0034976	response to endoplasmic reticulum stress	44/1907	187/10739	0.0264156	Herpud2/Atf6b/Serinc3/Pmp22/Rnf185/Col4a3bp/Derl1/Usp25/Tmbim6/Syvn1/P4hb/Rhbdd1/Sec16a/Creb3l1/Ptpn1/Serp1/Ube2j1/Erp44/Casp9/Edem1/Amfr/Herpud1/Rasgrf1/Stt3b/Hspa13/Pml/Edem2/Ppp1r15a/Scamp5/Pik3r1/Ubac2/Atf4/Edem3/Ppp1r15b/Ubqln2/Nrros/Rnf103/Jun/Ep300/Trp53/Ube4a/Nck2/Ccnd1/Ubxn1
pro9	GO:0007219	Notch signaling pathway	28/1907	110/10739	0.0266239	Ncstn/Stat3/Zmiz1/Aph1a/Slc35c2/Psen1/Llgl1/Nfkbia/Numb/Il6st/Bcl6/Mib1/Arrdc1/Tspan5/Maml2/Cebpa/Epn1/Tspan14/Galnt11/Rbpj/Dtx4/Dicer1/Dtx3l/Adam17/Traf7/Adam10/Cntn1/Synj2bp
pro9	GO:0009952	anterior/posterior pattern specification	25/1907	96/10739	0.02678	Kmt2a/Apc/Tgfbr1/Hipk1/Wnt2/Psen1/Yy1/Bmpr1a/Arc/Mib1/Smad2/Rnf2/Nckap1/Wls/Ski/Pds5a/Bhlhe40/Lrp6/Rbpj/Pbx1/Ep300/Abi1/Trp53/Hipk2/Bmpr2
pro9	GO:0051346	negative regulation of hydrolase activity	46/1907	197/10739	0.0268017	Ddx3x/Dlg3/Oxa1l/Rps6ka1/Rasa4/Cstb/Timp2/Mdm2/Rffl/Sema4d/Pak2/Tmbim6/Rock1/Xiap/Cflar/Serpine2/Rgs2/Tfpi/Cst3/Src/Rimbp2/Kdm5a/Rps6ka3/Herpud1/Egln1/Ptgs2/Gnai2/Fnip1/Spry1/Picalm/Ppp1r15a/Serpina3g/Agrn/Elfn2/Serpinb9/Wnk1/Dlg2/Ep300/Gapdh/Arrb2/Gpx1/Fkbp15/Lrch1/Sort1/Ubxn1/Csnk2a1
pro9	GO:0007613	memory	29/1907	115/10739	0.0274619	Cic/Ctns/Psen1/Sgk1/Eif4ebp2/Gria1/Lgmn/Arc/Rcan1/Pja2/Syt4/Rin1/Creb1/Grin1/Il1b/Brinp1/Mecp2/Ptgs2/S100b/Idua/Cpeb3/Ptgs1/Foxo6/Kalrn/Btbd9/Sorcs3/Klk8/Atxn1l/Scn2a
pro9	GO:0042551	neuron maturation	12/1907	38/10739	0.027508	Pdgfb/Rac1/B4galt5/Pmp22/Gnaq/Kcnip2/Abl2/Mecp2/C1qa/C1ql1/Dlg2/Dleu2
pro9	GO:0043618	regulation of transcription from RNA polymerase II promoter in response to stress	12/1907	38/10739	0.027508	Hmox1/Sirt2/Atf6b/Hif1a/Tmbim6/Creb3l1/Rbpj/Ppp1r15a/Atf4/Jun/Trp53/Nck2
pro9	GO:0046513	ceramide biosynthetic process	12/1907	38/10739	0.027508	B4galnt1/Cers2/B4galt5/Sptlc2/Ormdl2/Cers6/Gba/Ugcg/Asah1/Sgms1/Sptssa/St6galnac3
pro9	GO:0044770	cell cycle phase transition	59/1907	262/10739	0.0275476	Ddx3x/Paxip1/Ier3/Apc/Tpr/Cdk4/Vps4b/Taok1/Crlf3/Mdm2/Id2/Klf11/Cdc27/Ctc1/Lats2/Rgcc/Psme1/Donson/Cdkn1a/Brd4/Aif1/Camk2a/Anapc11/Itgb1/Uimc1/Cdc73/Atp2b4/Nek6/Acvr1/Cks1b/Plk3/Rcc1/Kmt2e/Casp2/Anapc15/Mecp2/Cul4a/Brd7/Pkd1/Npat/Ccnd3/Pkd2/Rps27l/Pml/Lats1/Cables1/Rbbp8/Inhba/Lsm10/Pbx1/Adam17/Mta3/Camk2b/Trp53/Rpl17/Ccni/Fbxl12/Ccnd1/Psme2
pro9	GO:0030516	regulation of axon extension	23/1907	87/10739	0.0277144	Ifrd1/Tnr/Rab21/Rtn4/Sema4d/Tnfrsf12a/Slit1/Nrp1/Actr3/Olfm1/Sema6d/Sema4a/Limk1/Plxna4/Cyfip1/Ryk/Dnm2/Golga4/Lrp1/Cdk5r1/Ep300/Sema3e/Bmpr2
pro9	GO:0071496	cellular response to external stimulus	40/1907	168/10739	0.0277313	Rac1/Ralb/Cnn2/Slc1a2/Fads1/Hnrnpl/Lpl/Lamp2/Gabarap/Cd68/Cpeb4/Mapk8/Cdkn1a/Xpr1/Glul/Itga6/Gba/Slc2a1/Rragc/P2rx4/Wrn/Sesn3/Ireb2/Pik3r4/Atp1a1/Mtmr3/Fnip1/Sh3glb1/Klf10/Dap/Ptger4/Atf4/Bmt2/Tmem150c/Prkaa1/Jun/Tnrc6a/Sipa1/Trp53/Stk24
pro9	GO:0030010	establishment of cell polarity	26/1907	101/10739	0.0278578	Stk11/Myo9b/Igf1r/Rhoa/Crk/Llgl1/Rab10/Slc9a3r1/Myh9/Rock1/Mark2/Frmd4a/Gpsm2/Arhgef2/Fscn1/Prickle2/Frmd4b/Sipa1l3/Ophn1/Jam3/Map4/Pkd1/Spry1/Arf6/Rictor/Rap1b
pro9	GO:0060322	head development	96/1907	451/10739	0.0281161	Raf1/Naglu/Rac1/Bcan/Slc1a2/Cic/Igf1r/Nr2c2/Ctns/Ephb3/Rhoa/Wnt2/Tnr/Abr/Crk/Kdm6b/Fabp7/Psen1/Sgpl1/Rtn4/Llgl1/Id2/Nf1/Hif1a/Numb/Agtpbp1/Bmpr1a/Nipbl/Twsg1/Sos1/Csf1r/Gnaq/Slit1/Bhlhe22/Itgb1/Nrp1/Creb1/Serpine2/Dbi/Gpr37l1/Srgap2/Abl2/Grin1/Sema6d/Atrn/Src/Stxbp3/Dclk2/Wls/Epha7/Nr4a3/Dab1/Ppt1/Ski/Sdf4/Plxna4/Lrp6/Kras/Tyrobp/Usp9x/Ophn1/Mecp2/Fgfr1/Smad1/Adgrg1/Arcn1/Csrnp1/Ryk/Zswim6/Slitrk…
pro9	GO:0007420	brain development	89/1907	415/10739	0.0282459	Naglu/Rac1/Bcan/Slc1a2/Cic/Igf1r/Nr2c2/Ctns/Ephb3/Rhoa/Wnt2/Tnr/Abr/Crk/Kdm6b/Fabp7/Psen1/Rtn4/Llgl1/Id2/Nf1/Hif1a/Numb/Agtpbp1/Bmpr1a/Nipbl/Twsg1/Sos1/Csf1r/Gnaq/Slit1/Bhlhe22/Itgb1/Nrp1/Creb1/Serpine2/Dbi/Gpr37l1/Srgap2/Abl2/Grin1/Sema6d/Atrn/Src/Stxbp3/Dclk2/Wls/Epha7/Nr4a3/Dab1/Ppt1/Ski/Sdf4/Plxna4/Lrp6/Kras/Tyrobp/Usp9x/Ophn1/Mecp2/Fgfr1/Smad1/Adgrg1/Arcn1/Ryk/Zswim6/Slitrk5/Cacna1a/Tbr1/Plx…
pro9	GO:0050709	negative regulation of protein secretion	21/1907	78/10739	0.0284425	Lgals9/Tnfaip3/Pde8b/Rgcc/Tmbim6/Tnfrsf21/Syt4/Map4k4/Frmd4a/Il1b/Hadh/Pde3b/Otud5/Idua/Ucp2/Midn/Pml/Rab11fip3/Ptger4/Rab11fip5/Vsnl1
pro9	GO:0002029	desensitization of G protein-coupled receptor signaling pathway	7/1907	18/10739	0.0284487	Pld2/Dnm1/Dnm2/Grm5/Ubqln2/Camk2b/Arrb2
pro9	GO:0022401	negative adaptation of signaling pathway	7/1907	18/10739	0.0284487	Pld2/Dnm1/Dnm2/Grm5/Ubqln2/Camk2b/Arrb2
pro9	GO:0030318	melanocyte differentiation	7/1907	18/10739	0.0284487	Mef2c/Gnaq/Hps1/Rab27a/Myo5a/Mitf/Hps4
pro9	GO:0034142	toll-like receptor 4 signaling pathway	7/1907	18/10739	0.0284487	Peli1/Appl2/Nfkbia/Ly96/Irak1/Ripk2/Arf6
pro9	GO:0035767	endothelial cell chemotaxis	7/1907	18/10739	0.0284487	Pdgfb/Lgmn/Coro1b/Nrp1/P2rx4/Fgf16/Fgfr1
pro9	GO:0045214	sarcomere organization	7/1907	18/10739	0.0284487	Wdr1/Mef2c/Itgb1/Csrp1/Ep300/Actg1/Akap13
pro9	GO:0050999	regulation of nitric-oxide synthase activity	7/1907	18/10739	0.0284487	Nus1/Atp2b4/Il1b/Kras/Gla/Scarb1/S100a1
pro9	GO:0071875	adrenergic receptor signaling pathway	7/1907	18/10739	0.0284487	Rgs2/Atp2b4/Adra1d/Gnai2/Gsk3a/Akap13/Arrdc3
pro9	GO:0032652	regulation of interleukin-1 production	11/1907	34/10739	0.0286222	Lgals9/Acp5/Lpl/Tnfaip3/Ifnar1/Tyrobp/Pml/Sirpa/Ptger4/Ripk2/Arrb2
pro9	GO:0035966	response to topologically incorrect protein	27/1907	106/10739	0.0288509	Herpud2/Atf6b/Pmp22/Rnf185/Derl1/Tmbim6/Syvn1/Rhbdd1/Creb3l1/Ptpn1/Serp1/Erp44/Edem1/Amfr/Herpud1/Stt3b/Hspa13/Upf3b/Edem2/Ppp1r15a/Pik3r1/Atf4/Edem3/Klhl15/Ep300/Nck2/Ccnd1
pro9	GO:0048675	axon extension	27/1907	106/10739	0.0288509	Ifrd1/Ulk2/Tnr/Rab21/Rtn4/Sema4d/Tnfrsf12a/Slit1/Itgb1/Nrp1/Raph1/Actr3/Olfm1/Sema6d/Sema4a/Limk1/Plxna4/Cyfip1/Usp9x/Ryk/Dnm2/Golga4/Lrp1/Cdk5r1/Ep300/Sema3e/Bmpr2
pro9	GO:0043502	regulation of muscle adaptation	19/1907	69/10739	0.0288555	Mef2c/Gtf2ird2/Yy1/Fbxo32/Twf1/Ptk2/Rock1/Aif1/Rgs2/Atp2b4/Nr4a3/P2rx4/G6pdx/Jarid2/Foxo3/Prkca/Selenon/Ep300/Gsk3a
pro9	GO:0018107	peptidyl-threonine phosphorylation	24/1907	92/10739	0.0290025	Tgfbr1/Sirt2/Nlk/Tbk1/Mapk8/Csnk1e/Rock1/Csnk1a1/Camk2a/Smad7/Clk1/Acvr1/Cab39/Ripk2/Sbk1/Spred2/Cdk5r1/Prkca/Gsk3a/Pkn1/Hipk2/Vrk2/Csnk1g3/Csnk2a1
pro9	GO:0010256	endomembrane system organization	64/1907	288/10739	0.0291709	Snx9/Psap/Ptbp1/Vps4b/Surf4/Abca1/Ctdnep1/Rab5c/Plscr3/Lyst/Reep3/Sptbn1/Rtn4/Rab10/Trip11/Tmed10/Col4a3bp/Ywhaz/Syngr1/Myh9/Syt4/Csnk1a1/Creb1/Agfg1/Serpine2/Rab29/Tor1aip1/Stx6/Dnm1/Sec16a/Usp8/Ugcg/Tmem38b/Plk3/Plekhm2/Stx2/Ankle2/Sec61a1/Abcd1/Arhgef7/Rab27a/Tmed3/Dnajc13/Ank2/Tmed7/Dnm2/Reep4/Washc4/Sec31a/Sh3glb1/Parp11/Fcho2/Agrn/Zmpste24/Lemd2/Cltc/Lemd3/Bag5/Tor1aip2/Abcd2/Nectin2/Tmed5/…
pro9	GO:0046942	carboxylic acid transport	37/1907	154/10739	0.0292606	Crot/Psap/Slc1a2/Ctns/Slc3a2/Xk/Psen1/Slc16a7/Slc36a1/Nf1/Slc9a3r1/Slc7a8/Myc/Slc38a2/Syt4/Gabbr1/Acsl5/Sfxn2/Cln8/Rgs2/Slc23a2/Il1b/Slc15a4/Slc6a6/Cln3/Abcd1/Slc7a6/Slc16a1/Cacna1a/Arl6ip5/Slc43a2/Irs2/Slc7a5/Slc16a6/Lrrc8d/Slc38a9/Slc38a10
pro9	GO:0014014	negative regulation of gliogenesis	10/1907	30/10739	0.0294812	Sirt2/Cers2/Id2/Nf1/Gpr37l1/Dab1/Ski/Mecp2/Dicer1/Tspo
pro9	GO:0060393	regulation of pathway-restricted SMAD protein phosphorylation	10/1907	30/10739	0.0294812	Lgals9/Tgfbr1/Bmpr1a/Twsg1/Ldlrad4/Smad7/Acvr1/Pmepa1/Inhba/Bmpr2
pro9	GO:0071526	semaphorin-plexin signaling pathway	10/1907	30/10739	0.0294812	Rac1/Sema4d/Nrp1/Sema6d/Sema4a/Plxna4/Plxna1/Plxnb2/Sema3e/Plxnc1
pro9	GO:0097006	regulation of plasma lipoprotein particle levels	10/1907	30/10739	0.0294812	Lpcat3/Abca1/Lpl/Abcg1/Soat1/Csk/Scarb1/Mylip/Arf1/Plagl2
pro9	GO:0001953	negative regulation of cell-matrix adhesion	8/1907	22/10739	0.0297067	Nf1/Rasa1/Bcl6/Apod/Src/Lrp1/Pik3r1/Sema3e
pro9	GO:0006801	superoxide metabolic process	8/1907	22/10739	0.0297067	Gnai3/Acp5/Prdx1/Tyrobp/Gnai2/Il18/Shc1/Nrros
pro9	GO:0007214	gamma-aminobutyric acid signaling pathway	8/1907	22/10739	0.0297067	Gabrb2/Gabbr1/Gnai2/Gabrb3/Cacna1a/Plcl1/Plcl2/Atf4
pro9	GO:0010591	regulation of lamellipodium assembly	8/1907	22/10739	0.0297067	Rac1/Twf1/Akirin1/Actr3/Nckap1/Wasf2/Fscn1/Dnm2
pro9	GO:0010614	negative regulation of cardiac muscle hypertrophy	8/1907	22/10739	0.0297067	Yy1/Fbxo32/Rgs2/Atp2b4/P2rx4/G6pdx/Jarid2/Gsk3a
pro9	GO:0030890	positive regulation of B cell proliferation	8/1907	22/10739	0.0297067	Mef2c/Peli1/Bcl6/Cdkn1a/Cd81/Irs2/Ticam1/Ighm
pro9	GO:0032768	regulation of monooxygenase activity	8/1907	22/10739	0.0297067	Nus1/Atp2b4/Il1b/Nfkb1/Kras/Gla/Scarb1/S100a1
pro9	GO:0032885	regulation of polysaccharide biosynthetic process	8/1907	22/10739	0.0297067	Pdgfb/Insr/Nfkb1/Dyrk2/Gfpt1/Irs2/Ptger4/Cltc
pro9	GO:0034113	heterotypic cell-cell adhesion	8/1907	22/10739	0.0297067	Tnfaip3/Gcnt2/Itgb1/Itgav/Il1b/Mbp/Pkp2/Wnk1
pro9	GO:0042130	negative regulation of T cell proliferation	8/1907	22/10739	0.0297067	Lgals9/H2-M3/Peli1/Tnfrsf21/Twsg1/Itch/Cd276/Rc3h1
pro9	GO:0046470	phosphatidylcholine metabolic process	8/1907	22/10739	0.0297067	Abhd3/Pcyt1a/Lpcat1/Dbi/Mecp2/Pla2g15/Scarb1/Chpt1
pro9	GO:0071470	cellular response to osmotic stress	8/1907	22/10739	0.0297067	Ddx3x/Akr1b3/Relb/Slc12a6/Ptgs2/Pkd2/Lrrc8d/Scn2a
pro9	GO:0071675	regulation of mononuclear cell migration	8/1907	22/10739	0.0297067	Csf1/Lgmn/Akirin1/Aif1/Ptprj/Mapk14/Mospd2/Ano6
pro9	GO:0098751	bone cell development	8/1907	22/10739	0.0297067	Pip4k2a/Src/Wasf2/Tyrobp/Sh2b3/Zfpm1/Ep300/Abi1
pro9	GO:1904031	positive regulation of cyclin-dependent protein kinase activity	8/1907	22/10739	0.0297067	Pdgfb/Rgcc/Src/Pkd1/Ccnd3/Pkd2/Adam17/Ccnd1
pro9	GO:0001570	vasculogenesis	14/1907	47/10739	0.0298514	Paxip1/Zmiz1/Sgpl1/Rtn4/Zfpm2/Ptk2/Ptprj/Nrp1/Fgfr1/Tiparp/Ackr3/Junb/Qk/Rap1a
pro9	GO:0038034	signal transduction in absence of ligand	14/1907	47/10739	0.0298514	Mknk2/Nf1/Itm2b/Sgk3/Itgav/Il1b/Mknk1/Eya3/Casp2/Fgfr1/Mcl1/Inhba/Foxo3/Gsk3a
pro9	GO:0045844	positive regulation of striated muscle tissue development	14/1907	47/10739	0.0298514	Efnb2/Mef2c/Wnt2/Bmpr1a/Zfpm2/Creb1/Fgfr1/Usp2/Rbm24/Rbpj/Prkaa1/Mapk14/Ep300/Arrb2
pro9	GO:0048636	positive regulation of muscle organ development	14/1907	47/10739	0.0298514	Efnb2/Mef2c/Wnt2/Bmpr1a/Zfpm2/Creb1/Fgfr1/Usp2/Rbm24/Rbpj/Prkaa1/Mapk14/Ep300/Arrb2
pro9	GO:0097192	extrinsic apoptotic signaling pathway in absence of ligand	14/1907	47/10739	0.0298514	Mknk2/Nf1/Itm2b/Sgk3/Itgav/Il1b/Mknk1/Eya3/Casp2/Fgfr1/Mcl1/Inhba/Foxo3/Gsk3a
pro9	GO:0003170	heart valve development	9/1907	26/10739	0.0299243	Mef2c/Mdm2/Bmpr1a/Zfpm2/Acvr1/Rbpj/Zfpm1/Mdm4/Bmpr2
pro9	GO:0010907	positive regulation of glucose metabolic process	9/1907	26/10739	0.0299243	Kat2b/Stk11/Insr/Hif1a/Src/Supt20/Dyrk2/Irs2/Ppp4r3a
pro9	GO:0032651	regulation of interleukin-1 beta production	9/1907	26/10739	0.0299243	Acp5/Lpl/Tnfaip3/Ifnar1/Tyrobp/Pml/Sirpa/Ripk2/Arrb2
pro9	GO:0032924	activin receptor signaling pathway	9/1907	26/10739	0.0299243	Tgfbr1/Smad2/Smad7/Acvr1/Ski/Inhba/Lemd3/Zc3h3/Synj2bp
pro9	GO:0045103	intermediate filament-based process	9/1907	26/10739	0.0299243	Raf1/Gfap/Atp8a2/Csnk1a1/Dst/Agfg1/Cln8/Macf1/Pkp2
pro9	GO:0045104	intermediate filament cytoskeleton organization	9/1907	26/10739	0.0299243	Raf1/Gfap/Atp8a2/Csnk1a1/Dst/Agfg1/Cln8/Macf1/Pkp2
pro9	GO:0048662	negative regulation of smooth muscle cell proliferation	9/1907	26/10739	0.0299243	Ndrg2/Hmox1/Mef2c/Tnfaip3/Apod/Cdkn1a/Aif1/Pik3r1/Trp53
pro9	GO:0061157	mRNA destabilization	9/1907	26/10739	0.0299243	Mov10/Rock1/Cnot6l/Rbm24/Cpeb3/Rc3h1/Zfp36/Qk/Hnrnpr
pro9	GO:1990868	response to chemokine	9/1907	26/10739	0.0299243	Rhoa/Ccl4/Slc12a2/Cib1/Sh2b3/Gpr75/Ackr3/Wnk1/Lrch1
pro9	GO:1990869	cellular response to chemokine	9/1907	26/10739	0.0299243	Rhoa/Ccl4/Slc12a2/Cib1/Sh2b3/Gpr75/Ackr3/Wnk1/Lrch1
pro9	GO:0051216	cartilage development	25/1907	97/10739	0.0301873	Mef2c/Tgfbr1/Hif1a/Trip11/Smad5/Bmpr1a/Bmp1/Zeb1/Rela/Lrp6/Fgfr1/Smad1/Chsy1/Pkd1/Idua/Mex3c/Arid5a/Fbxw4/Dicer1/Zmpste24/Tapt1/Prkca/Mapk14/Ep300/Bmpr2
pro9	GO:0001892	embryonic placenta development	16/1907	56/10739	0.0309098	Pdgfb/Sp1/Trim28/Wnt2/Hif1a/Tfeb/Itgav/Ncoa3/Egln1/Pkd1/Pkd2/Cebpa/Rbpj/Erf/Junb/Grb2
pro9	GO:0043123	positive regulation of I-kappaB kinase/NF-kappaB signaling	16/1907	56/10739	0.0309098	Ddx21/Peli1/Rela/Trim8/Abl2/Traf6/Il1b/Zc3hav1/Irak1/Tradd/Myd88/S100b/Ripk2/Ticam1/Akap13/Nup62
pro9	GO:0045833	negative regulation of lipid metabolic process	16/1907	56/10739	0.0309098	Pdgfb/Stk11/Appl2/Lpcat1/Pde8b/Apod/Ormdl2/Acadl/Dbi/Il1b/Nfkb1/Cdk8/Crtc3/Pde3b/Atp1a1/Prkaa1
pro9	GO:0010608	posttranscriptional regulation of gene expression	76/1907	350/10739	0.0311009	Ddx3x/Mov10/Stat3/Tpr/Ptbp1/Cdk4/Hnrnpa0/Carhsp1/Rpl10/Pabpc4/Hnrnpl/Mapkapk2/Fxr2/Eif4ebp2/Cnot2/Mknk2/Cpeb4/Pum2/Ddx5/Mif4gd/Per1/Gcnt2/Rock1/Dcp2/Cnot9/Rgs2/Uhmk1/Serp1/Nfkb1/Ybx1/Mknk1/Khdrbs1/Ago3/Malsu1/Cyfip1/Mecp2/Ireb2/Xrn1/Myd88/Larp4b/Cnot6l/Secisbp2l/Tdrd7/Upf3b/Rps27l/Pml/Tob1/Zc3h7a/Rbm24/Ythdf1/Cpeb3/Cpeb2/Elavl1/Rc3h1/Ppp1r15a/Dicer1/Ago1/Poldip3/Ago4/Zmpste24/Zfp36/Ppp1r15b/Foxo3…
pro9	GO:0046328	regulation of JNK cascade	26/1907	102/10739	0.0312746	Map3k11/Igf1r/Sash1/Gadd45b/Taok1/Traf4/Per1/Zmynd11/Pja2/Map4k4/Epha4/Traf6/Mapk8ip1/Rassf2/Rasgrp1/Il1b/Ptpn1/Itch/Irak1/Myd88/Sirpa/Ripk2/Aida/Cdc42se1/Rap2a/Hipk2
pro9	GO:0002031	G protein-coupled receptor internalization	5/1907	11/10739	0.0315585	Pld2/Dnm1/Dnm2/Ubqln2/Arrb2
pro9	GO:0006047	UDP-N-acetylglucosamine metabolic process	5/1907	11/10739	0.0315585	Mgat1/Uap1l1/Gfpt1/Dpagt1/Gnpda1
pro9	GO:0016322	neuron remodeling	5/1907	11/10739	0.0315585	Pdgfb/Gnaq/Abl2/C1qa/C1ql1
pro9	GO:0020027	hemoglobin metabolic process	5/1907	11/10739	0.0315585	Hif1a/Add1/Tet2/Inhba/Prmt1
pro9	GO:0035455	response to interferon-alpha	5/1907	11/10739	0.0315585	Tpr/Myc/Ifnar1/Ifnar2/Bst2
pro9	GO:0045589	regulation of regulatory T cell differentiation	5/1907	11/10739	0.0315585	Lgals9/H2-M3/Irf1/Bcl6/Dicer1
pro9	GO:0045955	negative regulation of calcium ion-dependent exocytosis	5/1907	11/10739	0.0315585	Syt4/Stxbp3/Gnai2/Rap1b/Rap1a
pro9	GO:0048305	immunoglobulin secretion	5/1907	11/10739	0.0315585	Pou2f2/Tmbim6/Traf6/Crlf2/H2-T23
pro9	GO:0050884	neuromuscular process controlling posture	5/1907	11/10739	0.0315585	Atp8a2/Hexa/Cln8/Mecp2/Tmem150c
pro9	GO:0071801	regulation of podosome assembly	5/1907	11/10739	0.0315585	Rhoa/Mapk8/Src/Arhgef2/Fscn1
pro9	GO:0072413	signal transduction involved in mitotic cell cycle checkpoint	5/1907	11/10739	0.0315585	Mdm2/Cdkn1a/Casp2/Pml/Trp53
pro9	GO:1900402	regulation of carbohydrate metabolic process by regulation of transcription from RNA polymerase II promoter	5/1907	11/10739	0.0315585	Kat2b/Supt20/Mlxip/Foxk1/Trp53
pro9	GO:1901223	negative regulation of NIK/NF-kappaB signaling	5/1907	11/10739	0.0315585	Fbxw11/Rela/Capn1/Adipor1/Rassf2
pro9	GO:1902402	signal transduction involved in mitotic DNA damage checkpoint	5/1907	11/10739	0.0315585	Mdm2/Cdkn1a/Casp2/Pml/Trp53
pro9	GO:1902403	signal transduction involved in mitotic DNA integrity checkpoint	5/1907	11/10739	0.0315585	Mdm2/Cdkn1a/Casp2/Pml/Trp53
pro9	GO:1905048	regulation of metallopeptidase activity	5/1907	11/10739	0.0315585	Stat3/Timp2/Picalm/Mbp/Mapk14
pro9	GO:2000009	negative regulation of protein localization to cell surface	5/1907	11/10739	0.0315585	Gpm6b/Leprot/Picalm/Tax1bp3/Arf6
pro9	GO:2001026	regulation of endothelial cell chemotaxis	5/1907	11/10739	0.0315585	Pdgfb/Lgmn/P2rx4/Fgf16/Fgfr1
pro9	GO:0090398	cellular senescence	13/1907	43/10739	0.0316894	H2-M3/Nampt/Id2/Map3k3/Bmpr1a/Bcl6/Cdkn1a/Kras/Pml/Zmpste24/Mapk14/Zfp277/Trp53
pro9	GO:0015849	organic acid transport	37/1907	155/10739	0.0320703	Crot/Psap/Slc1a2/Ctns/Slc3a2/Xk/Psen1/Slc16a7/Slc36a1/Nf1/Slc9a3r1/Slc7a8/Myc/Slc38a2/Syt4/Gabbr1/Acsl5/Sfxn2/Cln8/Rgs2/Slc23a2/Il1b/Slc15a4/Slc6a6/Cln3/Abcd1/Slc7a6/Slc16a1/Cacna1a/Arl6ip5/Slc43a2/Irs2/Slc7a5/Slc16a6/Lrrc8d/Slc38a9/Slc38a10
pro9	GO:0090287	regulation of cellular response to growth factor stimulus	38/1907	160/10739	0.0324321	Pdgfb/Stk11/Snx6/Myo1c/Smurf2/Hif1a/Twsg1/Zeb1/Ldlrad4/Smad2/Cd63/Smad7/Cflar/Creb3l1/Ptpn1/Skil/Ski/Cyfip1/Fgf16/Fgfr1/Flcn/Dnm2/Sh3glb1/Spry1/Tob1/Pmepa1/Smurf1/Rbpj/Lemd2/Lemd3/Nrros/Adam17/Ep300/Fam72a/Trp53/Hipk2/Bmpr2/Zfp703
pro9	GO:0043487	regulation of RNA stability	21/1907	79/10739	0.0324679	Mov10/Ptbp1/Hnrnpa0/Carhsp1/Pabpc4/Mapkapk2/Fxr2/Pum2/Rock1/Dcp2/Ybx1/Myd88/Cnot6l/Rbm24/Cpeb3/Elavl1/Rc3h1/Dicer1/Zfp36/Qk/Hnrnpr
pro9	GO:0032872	regulation of stress-activated MAPK cascade	32/1907	131/10739	0.0327059	Map3k11/Igf1r/Sash1/Gadd45b/Nbr1/Taok1/Traf4/Map3k3/Per1/Zmynd11/Pja2/Map4k4/Epha4/Traf6/Mapk8ip1/Rassf2/Rasgrp1/Il1b/Ptpn1/Itch/Prdx1/Irak1/Myd88/Arl6ip5/Sirpa/Ripk2/Aida/Cdc42se1/Rell1/Rap2a/Hipk2/Prmt1
pro9	GO:0050954	sensory perception of mechanical stimulus	24/1907	93/10739	0.0327225	Psap/Wdr1/Gabrb2/Slc9a3r1/Hexb/Nipbl/Myc/Scn8a/Slc12a2/Hexa/Serpine2/Fam107b/Dnm1/P2rx4/Tjp1/Myo7a/Fgfr1/Gabrb3/Ccdc50/Il18/Chd7/Mbp/Gpx1/Alg10b
pro9	GO:1902369	negative regulation of RNA catabolic process	12/1907	39/10739	0.0335095	Ptbp1/Hnrnpa0/Mapkapk2/Pabpc1/Ybx1/Myd88/Tob1/Rbm24/Elavl1/Dicer1/Zfp36/Qk
pro9	GO:0007626	locomotory behavior	42/1907	180/10739	0.0335178	Naglu/Psap/Cstb/Ctns/Cnp/Tnr/Pmp22/Slc22a5/Id2/Dlg4/Agtpbp1/Hexb/Pde1b/Rcan1/Scn8a/Npc1/Hexa/Epha4/Cln8/Abl2/Dnm1/Grin1/Tmod1/Dab1/Ppt1/Mecp2/Usp2/Abhd12/Arcn1/Idua/Rasd2/Myo5a/Cacna1a/Chd7/Zmpste24/Mapk10/Grm5/Arrb2/Hipk2/Kalrn/Btbd9/Arrdc3
pro9	GO:0042770	signal transduction in response to DNA damage	17/1907	61/10739	0.0335302	Pttg1ip/Mdm2/Ddx5/Cdkn1a/Uimc1/Casp9/Casp2/Rps27l/Pml/Zmpste24/Spred2/Foxo3/Kmt5a/Mapk14/Trp53/Grb2/Hipk2
pro9	GO:0090288	negative regulation of cellular response to growth factor stimulus	22/1907	84/10739	0.0340456	Snx6/Smurf2/Twsg1/Ldlrad4/Smad7/Cflar/Creb3l1/Ptpn1/Skil/Ski/Dnm2/Spry1/Tob1/Pmepa1/Smurf1/Lemd2/Lemd3/Nrros/Adam17/Fam72a/Trp53/Hipk2
pro9	GO:1902903	regulation of supramolecular fiber organization	53/1907	235/10739	0.0343355	Rac1/Snx9/Wdr1/Mef2c/Apc/Tgfbr1/Rhoa/Mid1ip1/Taok1/Myo1c/Psen1/Sgk1/Plek/Sptbn1/Pdlim4/Evl/Rasa1/Mapk8/Rgcc/Twf1/Rock1/Coro1b/Capn1/Nrp1/Actr3/Nckap1/Arhgef2/Tmod1/Wasf2/Add1/Limk1/Cyfip1/Cib1/Fchsd2/Mecp2/Colgalt1/Slain2/Prex1/Ptger4/Lats1/Map6d1/Pik3r1/Coro2b/Arf6/S1pr1/Arf1/Rictor/Ep300/Actr3b/Grb2/Akap13/Nck2/Capza1
pro9	GO:0046486	glycerolipid metabolic process	50/1907	220/10739	0.0343554	Dgke/Pdgfb/Abhd3/Pcyt1a/Vac14/Lpl/Serinc3/Ctdnep1/Plek/Pld2/Lpcat1/Serinc5/Il6st/Serinc2/Csf1r/Acsl5/Dgka/Pip4k2c/Pnpla2/Pikfyve/Inpp5d/Dbi/Pip4k2a/Sla2/Pigo/Cdk8/Smg1/Pgap2/Mecp2/Pla2g15/Abhd12/Mtmr3/Mtmr9/Dagla/Aldh5a1/Cnep1r1/Sh3glb1/Scarb1/Pigu/Daglb/Pik3cd/Pitpnc1/Pik3r1/Pigv/Pigz/Pigm/Socs6/Pign/Chpt1/Gpx1
pro9	GO:0000209	protein polyubiquitination	36/1907	151/10739	0.0347046	Sash1/Smurf2/Tnfaip3/Ube2d1/Peli1/Fbxw11/Jade2/Cdc27/Rffl/Ube2e1/Peli2/Mgrn1/Syvn1/Anapc11/Arih1/Ube3a/Xiap/Traf6/Itch/Rnf115/Rnf19b/Mkrn1/Amfr/Cbfb/Wwp2/Ube2q2/Znrf1/Cbl/Anapc13/Smurf1/Ube3c/Rc3h1/Arel1/Dtx3l/Ube4a/Ube2d2a
pro9	GO:1990138	neuron projection extension	36/1907	151/10739	0.0347046	Ifrd1/Stk11/Ulk2/Bcan/Tnr/Rab21/Jade2/Rtn4/Sema4d/Tnfrsf12a/Syt4/Slit1/Itgb1/Nrp1/Raph1/Actr3/Olfm1/Sema6d/Sema4a/Limk1/Plxna4/Plxna1/Cyfip1/Usp9x/Mecp2/Ryk/Dnm2/Sh3glb1/Golga4/Smurf1/Picalm/Lrp1/Cdk5r1/Ep300/Sema3e/Bmpr2
pro9	GO:0010771	negative regulation of cell morphogenesis involved in differentiation	20/1907	75/10739	0.035153	Ifrd1/Ulk2/Tnr/Psen1/Rtn4/Sema4d/Ptk2/Slit1/Ube3a/Nrp1/Actr3/Sema6d/Sema4a/Epha7/Dab1/Ryk/Cdk5r1/Actn4/Sema3e/Syngap1
pro9	GO:0015807	L-amino acid transport	11/1907	35/10739	0.0352473	Slc1a2/Ctns/Slc3a2/Psen1/Slc36a1/Slc7a8/Cln8/Rgs2/Arl6ip5/Slc43a2/Slc7a5
pro9	GO:0050435	amyloid-beta metabolic process	11/1907	35/10739	0.0352473	Ncstn/Aph1a/Psen1/Tmed10/Csnk1e/Rock1/Epha4/Olfm1/Picalm/Adam10/Gsk3a
pro9	GO:0051893	regulation of focal adhesion assembly	14/1907	48/10739	0.035477	Rac1/Lims1/Apod/Ptk2/Rock1/Slk/Ptprj/Nrp1/Map4k4/Src/Macf1/Gpm6b/Lrp1/Peak1
pro9	GO:0090109	regulation of cell-substrate junction assembly	14/1907	48/10739	0.035477	Rac1/Lims1/Apod/Ptk2/Rock1/Slk/Ptprj/Nrp1/Map4k4/Src/Macf1/Gpm6b/Lrp1/Peak1
pro9	GO:1901863	positive regulation of muscle tissue development	14/1907	48/10739	0.035477	Efnb2/Mef2c/Wnt2/Bmpr1a/Zfpm2/Creb1/Fgfr1/Usp2/Rbm24/Rbpj/Prkaa1/Mapk14/Ep300/Arrb2
pro9	GO:0006650	glycerophospholipid metabolic process	39/1907	166/10739	0.0357169	Pdgfb/Abhd3/Pcyt1a/Vac14/Serinc3/Plek/Pld2/Lpcat1/Serinc5/Serinc2/Csf1r/Dgka/Pip4k2c/Pikfyve/Inpp5d/Dbi/Pip4k2a/Sla2/Pigo/Smg1/Pgap2/Mecp2/Pla2g15/Abhd12/Mtmr3/Mtmr9/Aldh5a1/Sh3glb1/Scarb1/Pigu/Pik3cd/Pitpnc1/Pik3r1/Pigv/Pigz/Pigm/Socs6/Pign/Chpt1
pro9	GO:0006606	protein import into nucleus	27/1907	108/10739	0.0359885	Ranbp2/Kpna6/Stat3/Trim28/Tpr/Tmco6/Pttg1ip/Tnpo1/Tnpo3/Psen1/Appl2/Nf1/Ddx5/Nfkbia/Nup153/Apod/Cdkn1a/Kpna4/Fam53b/Mbtps1/Ptgs2/Pml/Pik3r1/Mapk14/Trp53/Ei24/Nup62
pro9	GO:0098727	maintenance of cell number	27/1907	108/10739	0.0359885	Raf1/Stat3/Apc/Cnot2/Bmpr1a/Mapk8/Nipbl/Trim8/Stag2/Cdc73/Ncoa3/Ski/Cul4a/Fgfr1/Ddx6/Ss18/Klf10/Jmjd1c/Bcl9/Rbpj/Elavl1/Dicer1/Setd1a/Gnl3/Foxo3/Selenon/Dis3l2
pro9	GO:0071277	cellular response to calcium ion	16/1907	57/10739	0.0361206	Ncstn/Fosb/Rasa4/Mef2c/Trpm2/Lgmn/Syt4/Cpne3/Add1/Fus/Pkd2/Wnk1/Prkaa1/Jun/Junb/Alox5ap
pro9	GO:0006417	regulation of translation	60/1907	271/10739	0.0361372	Ddx3x/Mov10/Stat3/Tpr/Ptbp1/Cdk4/Rpl10/Hnrnpl/Fxr2/Eif4ebp2/Cnot2/Mknk2/Cpeb4/Pum2/Mif4gd/Per1/Rock1/Cnot9/Rgs2/Uhmk1/Serp1/Mknk1/Khdrbs1/Ago3/Malsu1/Cyfip1/Ireb2/Xrn1/Larp4b/Cnot6l/Secisbp2l/Upf3b/Rps27l/Pml/Tob1/Rbm24/Ythdf1/Cpeb3/Cpeb2/Elavl1/Rc3h1/Ppp1r15a/Ago1/Poldip3/Ago4/Zfp36/Ppp1r15b/Foxo3/Grm5/Prkca/Tnrc6a/Ep300/Klhl25/Pus7/Gapdh/Qk/Pym1/Hnrnpr/Nck2/Eif4e3
pro9	GO:0001783	B cell apoptotic process	6/1907	15/10739	0.0363361	Myc/Tnfrsf21/Bcl10/Fnip1/Irs2/Pkn1
pro9	GO:0010874	regulation of cholesterol efflux	6/1907	15/10739	0.0363361	Abca1/Nfkbia/Abcg1/Irak1/Ttc39b/Lrp1
pro9	GO:0010954	positive regulation of protein processing	6/1907	15/10739	0.0363361	Plgrkt/Myh9/Rhbdd1/Il1b/Src/Ctnnd1
pro9	GO:0030325	adrenal gland development	6/1907	15/10739	0.0363361	Igf1r/Insr/Nf1/Ly6e/Smad2/Pbx1
pro9	GO:0032653	regulation of interleukin-10 production	6/1907	15/10739	0.0363361	Lgals9/Cd83/Tnfrsf21/Tyrobp/Ptger4/Fcer1g
pro9	GO:0035235	ionotropic glutamate receptor signaling pathway	6/1907	15/10739	0.0363361	Cpeb4/Camk2a/Grin1/Cln3/Cdk5r1/Kalrn
pro9	GO:0035456	response to interferon-beta	6/1907	15/10739	0.0363361	Irf1/Ifnar2/Stat1/Xaf1/Bst2/Irgm1
pro9	GO:0042092	type 2 immune response	6/1907	15/10739	0.0363361	Irf1/Bcl6/Crlf2/Cd81/Il18/Dennd1b
pro9	GO:0045736	negative regulation of cyclin-dependent protein serine/threonine kinase activity	6/1907	15/10739	0.0363361	Kat2b/Apc/Tnfaip3/Lats2/Cdkn1a/Lats1
pro9	GO:0050704	regulation of interleukin-1 secretion	6/1907	15/10739	0.0363361	Lpl/Tnfaip3/Ifnar1/Pml/Ptger4/Ripk2
pro9	GO:0070828	heterochromatin organization	6/1907	15/10739	0.0363361	Tpr/H3f3b/Setd7/Bahd1/Baz2a/H3f3a
pro9	GO:0072576	liver morphogenesis	6/1907	15/10739	0.0363361	Rps6ka1/Tnfaip3/Lims1/Rtn4/Cflar/Tet2
pro9	GO:1904738	vascular associated smooth muscle cell migration	6/1907	15/10739	0.0363361	Pdgfb/Mef2c/Mdm2/Nr4a3/Myo5a/Lrp1
pro9	GO:1904752	regulation of vascular associated smooth muscle cell migration	6/1907	15/10739	0.0363361	Pdgfb/Mef2c/Mdm2/Nr4a3/Myo5a/Lrp1
pro9	GO:0010463	mesenchymal cell proliferation	10/1907	31/10739	0.0368034	Wnt2/Bmpr1a/Myc/Zeb1/Phf14/Lrp6/Fgfr1/Arhgap5/Irs2/Fbxw4
pro9	GO:0043489	RNA stabilization	10/1907	31/10739	0.0368034	Ptbp1/Hnrnpa0/Mapkapk2/Ybx1/Myd88/Rbm24/Elavl1/Dicer1/Zfp36/Qk
pro9	GO:0034504	protein localization to nucleus	46/1907	201/10739	0.03688	Stk11/Ranbp2/Kpna6/Stat3/Trim28/Tpr/Tmco6/Pttg1ip/Tnpo1/Tnpo3/Ctdnep1/Psen1/Mdm2/Appl2/Nf1/Ddx5/Nfkbia/Nup153/Apod/Cdkn1a/Trim8/Pikfyve/Rassf5/Tor1aip1/Glul/Src/Kpna4/Dclk2/Fam53b/Wrn/Mbtps1/Ptgs2/Dclk3/Flcn/Pygo1/Cnep1r1/Pml/Kat7/Pik3r1/Dtx3l/Tor1aip2/Mapk14/Trp53/Cd2ap/Ei24/Nup62
pro9	GO:1903047	mitotic cell cycle process	94/1907	446/10739	0.0372035	Pdgfb/Ddx3x/Snx9/Ier3/Igf1r/Insr/Apc/Tpr/Cdk4/Rhoa/Vps4b/Taok1/Crlf3/Reep3/Mdm2/Sptbn1/Id2/Klf11/Cdc27/Ctc1/Lats2/Rgcc/Nipbl/Psme1/Donson/Cdkn1a/Brd4/Rock1/Aif1/Camk2a/Anapc11/Itgb1/Stag2/Mitd1/Cdc73/Nek6/Acvr1/Usp8/Il1b/Gpsm2/Cks1b/Arhgef2/Plk3/Rcc1/Kmt2e/Pds5a/Ankle2/Casp2/Anapc15/Sh2b1/Mecp2/Cul4a/Fgfr1/Brd7/Mau2/Map4/Pdcd6ip/Pkd1/Npat/Reep4/Pds5b/Ccnd3/Pkd2/Rps27l/Pml/Spry1/Stag1/Cep85/Lats1/…
pro9	GO:0031668	cellular response to extracellular stimulus	35/1907	147/10739	0.0375638	Ralb/Slc1a2/Fads1/Hnrnpl/Lpl/Lamp2/Gabarap/Cd68/Cpeb4/Mapk8/Cdkn1a/Xpr1/Glul/Itga6/Gba/Slc2a1/Rragc/P2rx4/Wrn/Sesn3/Ireb2/Pik3r4/Mtmr3/Fnip1/Sh3glb1/Klf10/Dap/Atf4/Bmt2/Prkaa1/Jun/Tnrc6a/Sipa1/Trp53/Stk24
pro9	GO:0030041	actin filament polymerization	29/1907	118/10739	0.0376961	Rac1/Snx9/Rhoa/Myo1c/Washc3/Sptbn1/Evl/Rasa1/Twf1/Aif1/Coro1b/Capn1/Actr3/Nckap1/Tmod1/Add1/Cyfip1/Fchsd2/Diaph2/Prex1/Lats1/Arf6/Arf1/Rictor/Actr3b/Grb2/Nck2/Capza1/Msrb1
pro9	GO:0071242	cellular response to ammonium ion	13/1907	44/10739	0.0379035	Gabrb2/Ly6e/Atp2b4/Casp6/Rgs10/Gnai2/Chrm1/Dnm2/Gabrb3/Atf4/Chrm3/Cdk5r1/Kcnq3
pro9	GO:1903725	regulation of phospholipid metabolic process	13/1907	44/10739	0.0379035	Pdgfb/Rac1/Vav2/Lpcat1/Src/Pik3r4/Mtmr3/Mtmr9/Sh3glb1/Cd81/Scarb1/Pik3r1/Arf1
pro9	GO:0044057	regulation of system process	73/1907	338/10739	0.037925	Pdgfb/Sri/Mef2c/Rhoa/Tnr/Gtf2ird2/Slc22a5/Mdm2/Rtn4/Slc9a3r1/Dlg4/Hif1a/Yy1/Fbxo32/Twf1/Ptk2/Tnfrsf21/Rock1/Aif1/Sp4/Smad7/Rgs2/Atp2b4/Grin1/Adra1d/Il1b/Src/Pex5l/Gba/Nr4a3/Tmem38b/P2rx4/Abcg2/Ptpro/Mecp2/G6pdx/Fgfr1/Ptgs2/Gnai2/Ank2/Atp1a1/S100b/Igsf9b/Rab11fip3/Jarid2/Ctss/Ptger4/Zfhx2/Inhba/Dicer1/Pik3r1/Kcnj2/Coro2b/Agrn/Pkp2/Shc1/Zmpste24/S100a1/Wnk1/Chrm3/Ptgs1/Foxo3/Scn3b/Prkca/Selenon/Rab…
pro9	GO:0061387	regulation of extent of cell growth	25/1907	99/10739	0.0379768	Ifrd1/Ulk2/Tnr/Rab21/Rtn4/Sema4d/Tnfrsf12a/Slit1/Nrp1/Actr3/Olfm1/Sema6d/Sema4a/Epha7/Limk1/Plxna4/Cyfip1/Ryk/Dnm2/Golga4/Lrp1/Cdk5r1/Ep300/Sema3e/Bmpr2
pro9	GO:2000027	regulation of animal organ morphogenesis	25/1907	99/10739	0.0379768	Rac1/Apc/Tgfbr1/Wnt2/Csf1/Tnfaip3/Lims1/Rtn4/Numb/Bmpr1a/Myc/Cflar/Abl2/Acvr1/Casp6/B4galt1/Lrp6/Fgfr1/Ryk/Pml/Spry1/Rbpj/Dicer1/Bmpr2/Gng5
pro9	GO:0002762	negative regulation of myeloid leukocyte differentiation	9/1907	27/10739	0.0380231	Nf1/Myc/Inpp5d/Cul4a/C1qc/Pik3r1/Tob2/Zfpm1/Mafb
pro9	GO:0030239	myofibril assembly	9/1907	27/10739	0.0380231	Wdr1/Mef2c/Itgb1/Cflar/Csrp1/Tmod1/Ep300/Actg1/Akap13
pro9	GO:0045668	negative regulation of osteoblast differentiation	9/1907	27/10739	0.0380231	Nbr1/Id2/Sema4d/Twsg1/Ski/Fgfr1/Tob1/Fndc3b/Tmem64
pro9	GO:0046627	negative regulation of insulin receptor signaling pathway	9/1907	27/10739	0.0380231	Ankrd26/Rela/Il1b/Sla2/Ybx1/Ncoa5/Prkaa1/Prkca/Gsk3a
pro9	GO:0050779	RNA destabilization	9/1907	27/10739	0.0380231	Mov10/Rock1/Cnot6l/Rbm24/Cpeb3/Rc3h1/Zfp36/Qk/Hnrnpr
pro9	GO:0061098	positive regulation of protein tyrosine kinase activity	9/1907	27/10739	0.0380231	Pdgfb/Dlg3/Dlg4/Csf1r/Epha4/Ptpn1/Agrn/Grm5/Adam17
pro9	GO:0001937	negative regulation of endothelial cell proliferation	7/1907	19/10739	0.0383207	Mef2c/Tgfbr1/Sparc/Nf1/Rgcc/Stat1/Synj2bp
pro9	GO:0009299	mRNA transcription	7/1907	19/10739	0.0383207	Sp1/Stat3/Ddx5/Lmo2/Zbtb1/Atf4/Trp53
pro9	GO:0009648	photoperiodism	7/1907	19/10739	0.0383207	Id2/Per1/Fbxl3/Bhlhe40/Usp2/Pml/Trp53
pro9	GO:0010971	positive regulation of G2/M transition of mitotic cell cycle	7/1907	19/10739	0.0383207	Cdk4/Vps4b/Brd4/Mecp2/Pbx1/Mta3/Ccnd1
pro9	GO:0023058	adaptation of signaling pathway	7/1907	19/10739	0.0383207	Pld2/Dnm1/Dnm2/Grm5/Ubqln2/Camk2b/Arrb2
pro9	GO:0030199	collagen fibril organization	7/1907	19/10739	0.0383207	Plod3/Tgfbr1/Plod1/P4ha1/Nf1/Vipas39/Colgalt1
pro9	GO:0031954	positive regulation of protein autophosphorylation	7/1907	19/10739	0.0383207	Pdgfb/Rassf2/Src/Pdgfc/Ctnnd1/Rap2c/Rap2a
pro9	GO:0032925	regulation of activin receptor signaling pathway	7/1907	19/10739	0.0383207	Smad2/Smad7/Acvr1/Ski/Lemd3/Zc3h3/Synj2bp
pro9	GO:0043153	entrainment of circadian clock by photoperiod	7/1907	19/10739	0.0383207	Id2/Per1/Fbxl3/Bhlhe40/Usp2/Pml/Trp53
pro9	GO:0048843	negative regulation of axon extension involved in axon guidance	7/1907	19/10739	0.0383207	Sema4d/Slit1/Nrp1/Sema6d/Sema4a/Ryk/Sema3e
pro9	GO:2000178	negative regulation of neural precursor cell proliferation	7/1907	19/10739	0.0383207	Sirt2/Lims1/Appl2/Id2/Nf1/Il1b/Trp53
pro9	GO:0002792	negative regulation of peptide secretion	22/1907	85/10739	0.0384919	Lgals9/Tnfaip3/Pde8b/Rgcc/Tmbim6/Tnfrsf21/Syt4/Map4k4/Frmd4a/Il1b/Hadh/Pde3b/Otud5/Idua/Ucp2/Midn/Pml/Rab11fip3/Ptger4/Rab11fip5/Vsnl1/Kalrn
pro9	GO:0002886	regulation of myeloid leukocyte mediated immunity	8/1907	23/10739	0.0386613	Gab2/Hmox1/Abr/Ddx21/Pld2/Ticam1/Fcer1g/H2-T23
pro9	GO:0010883	regulation of lipid storage	8/1907	23/10739	0.0386613	Lpl/Nfkbia/Osbpl11/Abcg1/Pnpla2/Itgav/Scarb1/Ttc39b
pro9	GO:0014741	negative regulation of muscle hypertrophy	8/1907	23/10739	0.0386613	Yy1/Fbxo32/Rgs2/Atp2b4/P2rx4/G6pdx/Jarid2/Gsk3a
pro9	GO:0018126	protein hydroxylation	8/1907	23/10739	0.0386613	Plod3/Plod1/P4ha1/Vipas39/P4hb/Egln1/Crtap/P3h2
pro9	GO:0033363	secretory granule organization	8/1907	23/10739	0.0386613	Ptbp1/Abca1/Lyst/Syt4/Creb1/Agfg1/Serpine2/Nectin2
pro9	GO:0042743	hydrogen peroxide metabolic process	8/1907	23/10739	0.0386613	Stat3/Insr/Ctns/Txnrd1/Prdx4/Prdx1/Ptger4/Gpx1
pro9	GO:0045429	positive regulation of nitric oxide biosynthetic process	8/1907	23/10739	0.0386613	Insr/H2-M3/Aif1/Il1b/Ptgs2/Dnm2/Pkd2/Ticam1
pro9	GO:0046320	regulation of fatty acid oxidation	8/1907	23/10739	0.0386613	Appl2/Acsl5/Acadl/Dbi/Nr4a3/Abcd1/Irs2/Abcd2
pro9	GO:0051589	negative regulation of neurotransmitter transport	8/1907	23/10739	0.0386613	Nf1/Syt4/Gabbr1/Rgs2/Gpm6b/Arl6ip5/Rap1b/Rap1a
pro9	GO:1904407	positive regulation of nitric oxide metabolic process	8/1907	23/10739	0.0386613	Insr/H2-M3/Aif1/Il1b/Ptgs2/Dnm2/Pkd2/Ticam1
pro9	GO:1904707	positive regulation of vascular smooth muscle cell proliferation	8/1907	23/10739	0.0386613	Gnai3/Pdgfb/Foxj2/Mdm2/Bmpr1a/Nr4a3/Gnai2/Jun
pro9	GO:1905953	negative regulation of lipid localization	8/1907	23/10739	0.0386613	Hbp1/Nfkbia/Abcg1/Pnpla2/Itgav/Irak1/Ttc39b/Irs2
pro9	GO:2000107	negative regulation of leukocyte apoptotic process	8/1907	23/10739	0.0386613	Mertk/Hif1a/Pnp/Bcl10/Irs2/Il18/Serpinb9/Fcer1g
pro9	GO:0050773	regulation of dendrite development	39/1907	167/10739	0.038879	Rac1/Stk11/Mef2c/Rhoa/Crk/Psen1/Sgk1/Rab21/Numb/Sema4d/Arc/Ube3a/Pias2/Epha4/Actr3/Grin1/Ptprd/Cux1/Camk1/Cyfip1/Mecp2/Grn/Sh3glb1/Lzts3/Camk1d/Prex1/Cpeb3/Mapk6/Arf6/Arf1/Cdk5r1/Rap2a/Foxo6/Adam10/Gsk3a/Camk2b/Kalrn/Numbl/Ptprz1
pro9	GO:1901990	regulation of mitotic cell cycle phase transition	39/1907	167/10739	0.038879	Ddx3x/Ier3/Apc/Tpr/Cdk4/Vps4b/Taok1/Mdm2/Id2/Ctc1/Rgcc/Psme1/Donson/Cdkn1a/Brd4/Aif1/Anapc11/Cdc73/Nek6/Plk3/Kmt2e/Casp2/Anapc15/Mecp2/Cul4a/Brd7/Pkd1/Ccnd3/Pkd2/Rps27l/Pml/Lsm10/Pbx1/Adam17/Mta3/Trp53/Rpl17/Ccnd1/Psme2
pro9	GO:0070972	protein localization to endoplasmic reticulum	15/1907	53/10739	0.0388858	Kdelr1/Sec63/Rtn4/Rab10/Tram1/Sec16a/Sec62/Macf1/Sec61a1/Srpr/Ank2/Ppp1r15a/Ubac2/Tapt1/Kdelr2
pro9	GO:0045055	regulated exocytosis	42/1907	182/10739	0.0394571	Lgals9/Gab2/Hmox1/Abr/Psen1/Plek/Rab10/Pld2/Tmed10/Ywhaz/Syngr1/Myh9/Snap29/Syt4/Camk2a/Rasgrp1/Pex5l/Stxbp3/Nr4a3/Vamp3/Sdf4/Stx2/Arhgap17/Ctbp2/Lamp1/Nr3c2/Ap1g1/Rab27a/Cspg5/Gnai2/Cacna1a/Scamp5/Git2/Arf1/Prkca/Rab11fip5/Rap1b/Rab31/Fcer1g/Sptbn2/Rap1a/Prkcg
pro9	GO:1901987	regulation of cell cycle phase transition	42/1907	182/10739	0.0394571	Ddx3x/Paxip1/Ier3/Apc/Tpr/Cdk4/Vps4b/Taok1/Mdm2/Id2/Ctc1/Rgcc/Psme1/Donson/Cdkn1a/Brd4/Aif1/Anapc11/Uimc1/Cdc73/Atp2b4/Nek6/Plk3/Kmt2e/Casp2/Anapc15/Mecp2/Cul4a/Brd7/Pkd1/Ccnd3/Pkd2/Rps27l/Pml/Lsm10/Pbx1/Adam17/Mta3/Trp53/Rpl17/Ccnd1/Psme2
pro9	GO:0046394	carboxylic acid biosynthetic process	48/1907	212/10739	0.039831	Pdgfb/Hk2/Srr/Abhd3/Ier3/Stat3/Plod3/Insr/Mid1ip1/Fads1/Apip/Lpl/Lta4h/Plod1/Mthfd1/Hif1a/Mtr/Myc/Psat1/Acadl/Atp2b4/Glul/Il1b/Acss1/Nfkb1/Khk/Ugdh/Hpgds/Bcat2/Abcd1/Plp1/Elovl5/Ptgs2/Ccnd3/Myo5a/Ptger4/Cltc/Ptgs1/Prkaa1/Phgdh/Abcd2/Foxk1/Gapdh/Trp53/Alox5ap/Qk/Mthfs/Mthfsl
pro9	GO:0106106	cold-induced thermogenesis	23/1907	90/10739	0.0399279	Tfe3/Stk11/Igf1r/Apc/Kdm6b/Appl2/Acadl/Adipor1/Hadh/Pdgfc/Decr1/Adipor2/Tle3/Flcn/Ucp2/Oma1/Plcl1/Plcl2/Rbpj/Il18/Atf4/Adam17/Arrdc3
pro9	GO:0120161	regulation of cold-induced thermogenesis	23/1907	90/10739	0.0399279	Tfe3/Stk11/Igf1r/Apc/Kdm6b/Appl2/Acadl/Adipor1/Hadh/Pdgfc/Decr1/Adipor2/Tle3/Flcn/Ucp2/Oma1/Plcl1/Plcl2/Rbpj/Il18/Atf4/Adam17/Arrdc3
pro9	GO:0060359	response to ammonium ion	20/1907	76/10739	0.0400164	Gabrb2/Dlg4/Ppp2r2a/Ly6e/Atp2b4/Grin1/Casp6/Rgs10/Mecp2/Gnai2/Chrm1/Dnm2/Gabrb3/Atf4/Chrm3/Cdk5r1/Kcnq3/Gapdh/Kalrn/Prkcg
pro9	GO:0045445	myoblast differentiation	12/1907	40/10739	0.0403883	Mef2c/Nr2c2/Ddx5/Akirin1/Mbnl1/Btg1/Rbpj/Il18/Dicer1/Pik3r1/Mapk14/Ddx17
pro9	GO:0050871	positive regulation of B cell activation	12/1907	40/10739	0.0403883	Paxip1/Mef2c/Peli1/Pnp/Bcl6/Cdkn1a/Inpp5d/Cd81/Irs2/Ticam1/Atp11c/Ighm
pro9	GO:2000243	positive regulation of reproductive process	12/1907	40/10739	0.0403883	Igf1r/Insr/Sirt2/Smurf2/Zfpm2/Src/Cib1/Il18/Ptger4/Inhba/Lhfpl2/Camk2b
pro9	GO:0048259	regulation of receptor-mediated endocytosis	21/1907	81/10739	0.0417727	Efnb2/Sirt2/Rab21/Pld2/Dlg4/Numb/Arc/Cd63/Ppt1/Ophn1/Dnm2/Cbl/Picalm/Ankrd13a/Arf1/Ubqln2/Prkca/Arrb2/B2m/Cd2ap/Synj2bp
pro9	GO:0051058	negative regulation of small GTPase mediated signal transduction	14/1907	49/10739	0.041826	Rasa4/Timp2/Nf1/Bcl6/Itgb1/Abl2/Arhgap25/Rasa3/Flcn/Spry1/Arhgap12/Cd2ap/Syngap1/Nup62
pro9	GO:0007498	mesoderm development	16/1907	58/10739	0.0419405	Kdm6b/Ctdnep1/Txnrd1/Bmpr1a/Twsg1/Smad2/Acvr1/Nckap1/Wls/Nr4a3/Macf1/Fgfr1/Smad1/Inhba/Pus7/Bmpr2
pro9	GO:0035194	posttranscriptional gene silencing by RNA	16/1907	58/10739	0.0419405	Mov10/Stat3/Pum2/Ddx5/Nfkb1/Ago3/Mecp2/Zc3h7a/Elavl1/Dicer1/Ago1/Ago4/Zmpste24/Zfp36/Tnrc6a/Trp53
pro9	GO:0046916	cellular transition metal ion homeostasis	16/1907	58/10739	0.0419405	Slc39a13/Hmox1/Atox1/Hif1a/Myc/Slc39a7/Fth1/Slc30a3/Egln1/Ireb2/Atp6v0a2/Atp6v1g1/Arf1/Slc30a7/Slc31a1/Slc31a2
pro9	GO:0032984	protein-containing complex disassembly	39/1907	168/10739	0.0422492	Wdr1/Igf1r/Insr/Apc/Mid1ip1/Vps4b/Lamp2/Taok1/Sgk1/Nedd1/Plek/Sptbn1/Evl/Gfm2/Myc/Twf1/Snap29/Nckap5l/Vps16/Gba/Arhgef2/Tmod1/Add1/Cib1/Cln3/Smarcc1/Arid2/Mical2/Epg5/Map6d1/Zmpste24/Irgm1/Smcr8/Cebpg/Gspt1/Pym1/Capza1/Smarcd2/Hist3h2a
pro9	GO:0046890	regulation of lipid biosynthetic process	25/1907	100/10739	0.042391	Pdgfb/Stk11/Igf1r/Cdk4/Mid1ip1/Ctdnep1/Lpcat1/Pde8b/Abcg1/Acsl5/Ormdl2/Creb1/Acadl/Dbi/Il1b/Nfkb1/Abcd1/Asah1/Elovl5/Ptgs2/Atp1a1/Cnep1r1/Scarb1/Tspo/Abcd2
pro9	GO:0016053	organic acid biosynthetic process	48/1907	213/10739	0.0428518	Pdgfb/Hk2/Srr/Abhd3/Ier3/Stat3/Plod3/Insr/Mid1ip1/Fads1/Apip/Lpl/Lta4h/Plod1/Mthfd1/Hif1a/Mtr/Myc/Psat1/Acadl/Atp2b4/Glul/Il1b/Acss1/Nfkb1/Khk/Ugdh/Hpgds/Bcat2/Abcd1/Plp1/Elovl5/Ptgs2/Ccnd3/Myo5a/Ptger4/Cltc/Ptgs1/Prkaa1/Phgdh/Abcd2/Foxk1/Gapdh/Trp53/Alox5ap/Qk/Mthfs/Mthfsl
pro9	GO:0035306	positive regulation of dephosphorylation	11/1907	36/10739	0.0428795	Mef2c/Ptbp1/Ppp1r12a/Plek/Gba/Ankle2/Sppl3/Mtmr9/Cnep1r1/Ppp1r15a/Ppp1r15b
pro9	GO:0048538	thymus development	11/1907	36/10739	0.0428795	Raf1/Apc/Ephb3/Tgfbr1/Psen1/Ctc1/Zbtb1/Jarid2/Zmpste24/Pbx1/Mafb
pro9	GO:0008643	carbohydrate transport	22/1907	86/10739	0.0433523	Hk2/Sh2b2/Slc1a2/Insr/Appl2/Rasa1/Myc/Slc35a5/Rhoq/Slc23a2/Il1b/Stxbp3/Slc35a3/Nr4a3/Slc2a1/Adipor2/Irs2/Prkca/Mapk14/Gsk3a/Sort1/Rap1a
pro9	GO:0034333	adherens junction assembly	19/1907	72/10739	0.0434066	Rac1/Hipk1/Lims1/Apod/Ptk2/Rock1/Slk/Ptprj/Nrp1/Smad7/Map4k4/Itgav/Src/Macf1/Gpm6b/Lrp1/Coro2b/Peak1/Zfp703
pro9	GO:0019827	stem cell population maintenance	26/1907	105/10739	0.0434389	Raf1/Stat3/Apc/Cnot2/Bmpr1a/Mapk8/Nipbl/Trim8/Stag2/Cdc73/Ncoa3/Ski/Cul4a/Fgfr1/Ddx6/Ss18/Klf10/Jmjd1c/Bcl9/Rbpj/Elavl1/Dicer1/Setd1a/Gnl3/Foxo3/Dis3l2
pro9	GO:0031669	cellular response to nutrient levels	32/1907	134/10739	0.0435533	Ralb/Fads1/Hnrnpl/Lpl/Lamp2/Gabarap/Cd68/Cpeb4/Mapk8/Cdkn1a/Xpr1/Glul/Gba/Slc2a1/Rragc/P2rx4/Wrn/Sesn3/Ireb2/Pik3r4/Mtmr3/Fnip1/Sh3glb1/Klf10/Dap/Atf4/Bmt2/Prkaa1/Jun/Tnrc6a/Trp53/Stk24
pro9	GO:0048667	cell morphogenesis involved in neuron differentiation	98/1907	470/10739	0.0435685	Efnb2/Ifrd1/Rac1/Stk11/Ulk2/Igf1r/Mef2c/Apc/Ephb3/Cnp/Xk/Tnr/B4galt5/Pmp22/Psen1/Sgk1/Rab21/Rtn4/Llgl1/Id2/Rab10/Slc9a3r1/Dlg4/Numb/Evl/Sema4d/Mapk8/Atp8a2/Arc/Ptk2/Tnfrsf12a/Camk2a/Csf1r/Mark2/Slit1/Bhlhe22/Hexa/Ube3a/Pias2/Itgb1/Nrp1/Creb1/Raph1/Dst/Epha4/Actr3/Abl2/Olfm1/Grin1/Sema6d/Skil/Efna3/Sema4a/Epha7/Nr4a3/Ptprd/Dab1/Limk1/Cux1/Plxna4/Plxna1/Ptpro/Cyfip1/Myo7a/Usp9x/Ophn1/Nptn/Ryk/Zswim…
pro9	GO:0060485	mesenchyme development	33/1907	139/10739	0.0440408	Trim28/Mef2c/Tgfbr1/Wnt2/Mdm2/Rtn4/Ddx5/Hif1a/Gcnt2/Sema4d/Bmpr1a/Rgcc/Myc/Ldlrad4/Smad2/Nrp1/Smad7/Adipor1/Acvr1/Nckap1/Sema6d/Il1b/Sema4a/Lrp6/Fgfr1/Rbm24/Rbpj/Dicer1/Mdm4/Ddx17/Sema3e/Bmpr2/Zfp703
pro9	GO:0110020	regulation of actomyosin structure organization	17/1907	63/10739	0.0446695	Rac1/Mef2c/Tgfbr1/Rhoa/Pdlim4/Evl/Rgcc/Rock1/Nrp1/Wasf2/Limk1/Ptger4/Pik3r1/Coro2b/S1pr1/Ep300/Akap13
pro9	GO:0016358	dendrite development	56/1907	254/10739	0.0448003	Rac1/Stk11/Mef2c/Ephb3/Rhoa/Crk/Psen1/Sgk1/Rab21/Dlg4/Numb/Sema4d/Mapk8/Arc/Pak2/Camk2a/Ube3a/Pias2/Itgb1/Nrp1/Epha4/Actr3/Srgap2/Abl2/Grin1/Ptprd/Dab1/Cux1/Camk1/Cyfip1/Pak4/Mecp2/Slitrk5/Cacna1a/Grn/Sh3glb1/Lzts3/Camk1d/Picalm/Prex1/Cpeb3/Mapk6/Arf6/Arf1/Cdk5r1/Rap2a/Foxo6/Adam10/Gsk3a/Camk2b/Abi1/Kalrn/Numbl/Nck2/Syngap1/Ptprz1
pro9	GO:0030900	forebrain development	54/1907	244/10739	0.045196	Rac1/Bcan/Slc1a2/Ephb3/Rhoa/Tnr/Crk/Kdm6b/Fabp7/Psen1/Rtn4/Id2/Nf1/Hif1a/Numb/Agtpbp1/Bmpr1a/Twsg1/Csf1r/Gnaq/Slit1/Bhlhe22/Nrp1/Creb1/Dbi/Srgap2/Grin1/Src/Dclk2/Nr4a3/Dab1/Ski/Plxna4/Lrp6/Kras/Tyrobp/Usp9x/Ophn1/Fgfr1/Adgrg1/Ryk/Zswim6/Slitrk5/Tbr1/Neurod6/Rbpj/Chd7/Inhba/Dicer1/Pou3f3/Cdk5r1/Numbl/Zbtb18/Tacc1
pro9	GO:0048286	lung alveolus development	10/1907	32/10739	0.0452933	Cic/Man1a2/Man2a1/Creb1/Tmem38b/Phf14/Stk40/Selenon/Bmpr2/Atxn1l
pro9	GO:0060389	pathway-restricted SMAD protein phosphorylation	10/1907	32/10739	0.0452933	Lgals9/Tgfbr1/Bmpr1a/Twsg1/Ldlrad4/Smad7/Acvr1/Pmepa1/Inhba/Bmpr2
pro9	GO:0006487	protein N-linked glycosylation	15/1907	54/10739	0.0453119	Mgat1/Fut8/Nus1/Syvn1/Mgat4a/Ube2j1/B4galt1/Gfpt1/Magt1/Stt3a/Dpagt1/Stt3b/Alg8/Mgat4b/Alg10b
pro9	GO:0060249	anatomical structure homeostasis	53/1907	239/10739	0.0453752	Acp5/Akr1b3/Rac1/Kmt2a/Stk11/Apc/Csf1/Lamp2/Taok1/Slc22a5/Pkib/Poc1b/Nf1/Ctc1/Hif1a/Gcnt2/Lpcat1/Myc/Nell2/Dcp2/Csf1r/Lipa/Itgb1/Inpp5d/Cln8/Nek7/Dclre1c/Itgav/Traf6/Car2/Src/Dram2/Fggy/Add1/Lrp6/Kras/Smg1/Tpp1/Wrn/Csk/Xrn1/Idua/Ankrd11/Pml/Ctss/Ptger4/Ildr2/Gnl3/Smg7/Tmem64/S1pr1/Prkaa1/Prkca
pro9	GO:0051146	striated muscle cell differentiation	38/1907	164/10739	0.0456514	Efnb2/Wdr1/Mef2c/Bnip2/Xk/Plekho1/Pmp22/Kdm6b/Yy1/Myh9/Rcan1/Epc1/Itgb1/Cflar/Rgs2/Csrp1/Acvr1/Tmod1/Ybx1/Ski/Kras/Cd9/G6pdx/Cd81/Rbm24/Bcl9/Rbpj/Dicer1/Zmpste24/Selenon/Mapk14/Ep300/Gsk3a/Arrb2/Actg1/Gpx1/Akap13/Sort1
pro9	GO:0044262	cellular carbohydrate metabolic process	42/1907	184/10739	0.046165	Hk2/Kat2b/Akr1b3/Stk11/Ranbp2/Ier3/Stat3/Insr/B4galt5/Plek/Hif1a/Il6st/Gusb/Adipor1/Sord/Src/Supt20/Manba/B4galt1/Fggy/Dyrk2/Pgd/Khk/Coq2/Scarb2/Abcg2/Gfpt1/Mecp2/Midn/Phkb/Irs2/Ndst2/Hs2st1/Ppip5k2/Ppp4r3a/Stk40/Zmpste24/Glb1/Ep300/Foxk1/Gsk3a/Trp53
pro9	GO:0016567	protein ubiquitination	97/1907	466/10739	0.0462008	Paxip1/Tgfbr1/Pttg1ip/Sash1/Smurf2/Med11/Tnfaip3/Ube2d1/Psen1/Med23/Peli1/Mdm2/Fbxw11/Jade2/Rnf185/Cbll1/Cdc27/Rffl/Ube2e1/Peli2/Mapk8/Fbxl3/Fbxo32/Derl1/Mgrn1/Ivns1abp/Ubr2/Pja2/Wac/Mib1/Syvn1/Anapc11/Arih1/Ube3a/Xiap/Smad7/Cdc73/Rassf5/Rnf2/Arrdc1/Traf6/Itch/Rnf115/Bcl10/Svbp/Rnf19b/Cdk8/Limk1/Cul1/Mkrn1/U2af2/Cul4a/N4bp1/Amfr/Herpud1/Cbfb/Wwp2/Ube2q2/Znrf1/Cbl/Rasd2/Anapc13/Rnf38/Rnf13/Trim17/…
pro9	GO:0050678	regulation of epithelial cell proliferation	43/1907	189/10739	0.04621	Pdgfb/Sp1/Efnb2/Stk11/Stat3/Hmox1/Mef2c/Apc/Tgfbr1/Wnt2/Plcg1/Sparc/Tnfaip3/Lims1/Rtn4/Nf1/Ctsl/Bmpr1a/Rgcc/Myc/Cflar/Pdcl3/Stat1/Cdc73/Glul/F3/Nr4a3/B4galt1/Lrp6/Fgfr1/Grn/Zfp36/Pygo2/Rictor/Prkca/Adam17/Jun/Hmgb2/Gpx1/Bmpr2/Ccnd1/Zfp703/Synj2bp
pro9	GO:0010758	regulation of macrophage chemotaxis	5/1907	12/10739	0.0463657	Csf1/Akirin1/Ptprj/Mtus1/Mapk14
pro9	GO:0032460	negative regulation of protein oligomerization	5/1907	12/10739	0.0463657	Lamp2/Riok3/Src/Gba/Ep300
pro9	GO:0033194	response to hydroperoxide	5/1907	12/10739	0.0463657	Sp1/Trpm2/Trp53inp1/Stx2/Gpx1
pro9	GO:0034114	regulation of heterotypic cell-cell adhesion	5/1907	12/10739	0.0463657	Tnfaip3/Gcnt2/Il1b/Mbp/Wnk1
pro9	GO:0043931	ossification involved in bone maturation	5/1907	12/10739	0.0463657	Rhoa/Sema4d/Xylt1/Asxl2/Ano6
pro9	GO:0044090	positive regulation of vacuole organization	5/1907	12/10739	0.0463657	Ralb/Pip4k2c/Pip4k2a/Grn/Sh3glb1
pro9	GO:0045019	negative regulation of nitric oxide biosynthetic process	5/1907	12/10739	0.0463657	Acp5/Atp2b4/Gla/Sirpa/Tspo
pro9	GO:0045056	transcytosis	5/1907	12/10739	0.0463657	Mal2/Src/Picalm/Lrp1/Cltc
pro9	GO:0045066	regulatory T cell differentiation	5/1907	12/10739	0.0463657	Lgals9/H2-M3/Irf1/Bcl6/Dicer1
pro9	GO:0050706	regulation of interleukin-1 beta secretion	5/1907	12/10739	0.0463657	Lpl/Tnfaip3/Ifnar1/Pml/Ripk2
pro9	GO:0060211	regulation of nuclear-transcribed mRNA poly(A) tail shortening	5/1907	12/10739	0.0463657	Pabpc1/Tob1/Cpeb3/Zfp36/Tnrc6a
pro9	GO:0060213	positive regulation of nuclear-transcribed mRNA poly(A) tail shortening	5/1907	12/10739	0.0463657	Pabpc1/Tob1/Cpeb3/Zfp36/Tnrc6a
pro9	GO:0070230	positive regulation of lymphocyte apoptotic process	5/1907	12/10739	0.0463657	Myc/Fnip1/Nfkbid/Pdcd7/Trp53
pro9	GO:0070723	response to cholesterol	5/1907	12/10739	0.0463657	Gramd1a/Tgfbr1/Smad2/Lrp6/Inhba
pro9	GO:0071243	cellular response to arsenic-containing substance	5/1907	12/10739	0.0463657	Ddx3x/Hmox1/Mknk2/Cpeb2/Zfand2a
pro9	GO:0090050	positive regulation of cell migration involved in sprouting angiogenesis	5/1907	12/10739	0.0463657	Hmox1/Map3k3/Nrp1/Cib1/Ptgs2
pro9	GO:0097201	negative regulation of transcription from RNA polymerase II promoter in response to stress	5/1907	12/10739	0.0463657	Sirt2/Tmbim6/Ppp1r15a/Jun/Nck2
pro9	GO:1901186	positive regulation of ERBB signaling pathway	5/1907	12/10739	0.0463657	Rtn4/Cnot9/Rbpj/Adam17/Shkbp1
pro9	GO:1902993	positive regulation of amyloid precursor protein catabolic process	5/1907	12/10739	0.0463657	Csnk1e/Epha4/Efna3/Picalm/Gsk3a
pro9	GO:1904406	negative regulation of nitric oxide metabolic process	5/1907	12/10739	0.0463657	Acp5/Atp2b4/Gla/Sirpa/Tspo
pro9	GO:0002064	epithelial cell development	30/1907	125/10739	0.0466184	Pdgfb/Rac1/Psap/Plod3/Rtn4/Slc9a3r1/Hif1a/Rock1/Il1b/Tmod1/B4galt1/Add1/Fosl2/Rilpl1/Rilpl2/Tjp1/Sipa1l3/Myo7a/Fgfr1/Myd88/Fndc3a/Sidt2/Jmjd1c/Arid4b/Dicer1/Rap2c/Rap1b/Gpx1/Rap1a/Alg10b
pro9	GO:0009791	post-embryonic development	21/1907	82/10739	0.0470934	Kmt2a/Tgfbr1/Psen1/Sgpl1/Smad2/Gnaq/Abl2/Serp1/Myo7a/Usp9x/Mecp2/Ireb2/Csrnp1/Tiparp/Pygo1/Aldh5a1/Tet2/Dicer1/Tapt1/Pygo2/Plagl2
pro9	GO:1904019	epithelial cell apoptotic process	18/1907	68/10739	0.0471017	Hmox1/Igf1r/Hipk1/H2-M3/Plcg1/Tnfaip3/Mapk8/Rgcc/Cflar/Abl2/Pak4/Arf6/Zfp36/Foxo3/Arrb2/Ano6/Bmpr2/Sort1
pro9	GO:0034332	adherens junction organization	25/1907	101/10739	0.0471716	Rac1/Hipk1/Lims1/Numb/Apod/Ptk2/Rock1/Slk/Ptprj/Nrp1/Smad7/Map4k4/Itgav/Src/Macf1/Add1/Gpm6b/Csk/Lrp1/Coro2b/Pkp2/Arf6/Numbl/Peak1/Zfp703
pro9	GO:0002931	response to ischemia	9/1907	28/10739	0.0474927	Hk2/Csf1/Cpeb4/Rcan1/Camk2a/Csf1r/P2rx4/Cib1/Trp53
pro9	GO:0017145	stem cell division	9/1907	28/10739	0.0474927	Rab10/Numb/Ncoa3/Arhgef2/Lrp6/Tial1/Fgfr1/Gnl3/Numbl
pro9	GO:0021772	olfactory bulb development	9/1907	28/10739	0.0474927	Rac1/Id2/Agtpbp1/Csf1r/Slit1/Ski/Fgfr1/Chd7/Dicer1
pro9	GO:0043550	regulation of lipid kinase activity	9/1907	28/10739	0.0474927	Pdgfb/Rac1/Vav2/Eef1a2/Src/Pik3r4/Sh3glb1/Cd81/Pik3r1
pro9	GO:0048846	axon extension involved in axon guidance	9/1907	28/10739	0.0474927	Sema4d/Slit1/Nrp1/Sema6d/Sema4a/Plxna4/Ryk/Sema3e/Bmpr2
pro9	GO:0061045	negative regulation of wound healing	9/1907	28/10739	0.0474927	Pdgfb/Crk/Pros1/Cdkn1a/Serpine2/Tfpi/Cd9/Sh2b3/Thbd
pro9	GO:1902041	regulation of extrinsic apoptotic signaling pathway via death domain receptors	9/1907	28/10739	0.0474927	Raf1/Hmox1/Tmbim1/Tnfaip3/Rffl/Cflar/Skil/Hmgb2/Gpx1
pro9	GO:1902284	neuron projection extension involved in neuron projection guidance	9/1907	28/10739	0.0474927	Sema4d/Slit1/Nrp1/Sema6d/Sema4a/Plxna4/Ryk/Sema3e/Bmpr2
pro9	GO:1905898	positive regulation of response to endoplasmic reticulum stress	9/1907	28/10739	0.0474927	Serinc3/Rnf185/Edem1/Herpud1/Edem2/Ppp1r15a/Pik3r1/Ubqln2/Nck2
pro9	GO:2000772	regulation of cellular senescence	9/1907	28/10739	0.0474927	H2-M3/Nampt/Map3k3/Bmpr1a/Bcl6/Kras/Zmpste24/Zfp277/Trp53
pro9	GO:0007612	learning	32/1907	135/10739	0.0477059	Kmt2a/Cic/Ctns/Tnr/Sgk1/Nf1/Hif1a/Lgmn/Pde8b/Pde1b/Rin1/Itgb1/Creb1/Cln8/Abl2/Grin1/Meis2/Ppt1/Kras/Cln3/Mecp2/Ptgs2/Idua/Tbr1/C1ql1/Ptgs1/Grm5/Jun/Kalrn/Sorcs3/Syngap1/Atxn1l
pro9	GO:0090257	regulation of muscle system process	33/1907	140/10739	0.0481464	Sri/Mef2c/Rhoa/Gtf2ird2/Yy1/Fbxo32/Twf1/Ptk2/Rock1/Aif1/Smad7/Rgs2/Atp2b4/Nr4a3/Tmem38b/P2rx4/G6pdx/Ptgs2/Ank2/Atp1a1/Jarid2/Ptger4/Kcnj2/Agrn/Pkp2/Shc1/Chrm3/Ptgs1/Foxo3/Prkca/Selenon/Ep300/Gsk3a
pro9	GO:0002088	lens development in camera-type eye	12/1907	41/10739	0.0481957	Ctns/Tgfbr1/Hipk1/Skil/Tmod1/Ski/Pds5a/Pds5b/Tdrd7/Tbc1d32/Pygo2/Hipk2
pro9	GO:0016441	posttranscriptional gene silencing	16/1907	59/10739	0.0484008	Mov10/Stat3/Pum2/Ddx5/Nfkb1/Ago3/Mecp2/Zc3h7a/Elavl1/Dicer1/Ago1/Ago4/Zmpste24/Zfp36/Tnrc6a/Trp53
pro9	GO:0006338	chromatin remodeling	27/1907	111/10739	0.0490745	Kat2b/Tpr/H3f3b/Kdm6b/Hmg20b/Myc/Kdm4b/Ptma/Kdm5a/Rbbp7/Smarcc1/Zbtb1/Jarid2/Bahd1/Baz2a/Psme4/Chd7/Setd1a/Hjurp/Spty2d1/Hmgb2/Cebpg/Kdm5d/Rbbp4/H3f3a/Mta2/Smarcd2
pro9	GO:0007413	axonal fasciculation	8/1907	24/10739	0.0492525	Ephb3/Rtn4/Tnfrsf21/Nrp1/Epha4/Casp6/Cdk5r1/Ptprz1
pro9	GO:0032964	collagen biosynthetic process	8/1907	24/10739	0.0492525	Pdgfb/Rgcc/Creb3l1/Il6ra/Il18/Ep300/Arrb2/Rap1a
pro9	GO:0034340	response to type I interferon	8/1907	24/10739	0.0492525	Tbk1/Ifnar1/Ifnar2/Stat1/Samhd1/Irak1/Myd88/Stat2
pro9	GO:0070231	T cell apoptotic process	8/1907	24/10739	0.0492525	Kdelr1/Hif1a/Pnp/Bcl10/Nfkbid/Pdcd7/Serpinb9/Trp53
pro9	GO:0097366	response to bronchodilator	8/1907	24/10739	0.0492525	Crk/Mtr/Mapk8/Pde1b/Cflar/Grin1/Itgav/Egln1
pro9	GO:0106030	neuron projection fasciculation	8/1907	24/10739	0.0492525	Ephb3/Rtn4/Tnfrsf21/Nrp1/Epha4/Casp6/Cdk5r1/Ptprz1
pro9	GO:2000351	regulation of endothelial cell apoptotic process	8/1907	24/10739	0.0492525	H2-M3/Plcg1/Tnfaip3/Rgcc/Abl2/Pak4/Foxo3/Ano6
pro9	GO:0035725	sodium ion transmembrane transport	19/1907	73/10739	0.0492648	Fxyd5/Slc9a3r1/Slmap/Scn8a/Slc12a2/Atp2b4/Stom/Slc9a9/Atp1b3/Atp1a1/Dnm2/Pkd2/Neto2/Agrn/Wnk1/Arf1/Scn3b/Ano6/Scn2a
pro9	GO:0072329	monocarboxylic acid catabolic process	19/1907	73/10739	0.0492648	Abhd3/Crot/Eci2/Eci1/Acsl5/Echs1/Acadl/Dbi/Hadh/Decr1/Pgd/Acox3/Abcd1/Idua/Aldh5a1/Acaa2/Irs2/Abcd2/Hadhb
pro9	GO:0019932	second-messenger-mediated signaling	48/1907	215/10739	0.0494109	Sri/Nfat5/Ptbp1/Trpm2/Abca1/Plcg1/Ccl4/Eif4ebp2/Gna13/Slc9a3r1/Adcy2/Mgrn1/Rcan1/Gnaq/Ptprj/Rgs2/Atp2b4/Adra1d/Sla2/Pex5l/Tmem38b/Dyrk2/P2rx4/Camkk2/Sppl3/Crtc3/Cib1/Pde3b/Adgrg1/Egln1/Gnai2/Ank2/Pkd2/Rasd2/Myo5a/Ptger4/Gucy1a2/Zmpste24/Ackr3/Gpr61/Grm5/Rasd1/Prkaa1/Selenon/Gsk3a/Gapdh/Akap13/Arrdc3
pro9	GO:0001774	microglial cell activation	6/1907	16/10739	0.0496422	Nampt/Aif1/Tyrobp/Grn/C1qa/Jun
pro9	GO:0002269	leukocyte activation involved in inflammatory response	6/1907	16/10739	0.0496422	Nampt/Aif1/Tyrobp/Grn/C1qa/Jun
pro9	GO:0002888	positive regulation of myeloid leukocyte mediated immunity	6/1907	16/10739	0.0496422	Gab2/Ddx21/Pld2/Ticam1/Fcer1g/H2-T23
pro9	GO:0007289	spermatid nucleus differentiation	6/1907	16/10739	0.0496422	Agfg1/Pygo1/Psme4/Pygo2/Hmgb2/Nectin2
pro9	GO:0007435	salivary gland morphogenesis	6/1907	16/10739	0.0496422	Pdgfb/Twsg1/Nrp1/Plxna1/Fgfr1/Ctnnd1
pro9	GO:0010092	specification of animal organ identity	6/1907	16/10739	0.0496422	Mef2c/Wnt2/Fgfr1/Tbr1/Spry1/Rbpj
pro9	GO:0010573	vascular endothelial growth factor production	6/1907	16/10739	0.0496422	Ndrg2/Hif1a/Il1b/Adgrg1/Ptgs2/Atf4
pro9	GO:0032986	protein-DNA complex disassembly	6/1907	16/10739	0.0496422	Myc/Smarcc1/Arid2/Cebpg/Smarcd2/Hist3h2a
pro9	GO:0046456	icosanoid biosynthetic process	6/1907	16/10739	0.0496422	Lta4h/Il1b/Hpgds/Ptgs2/Ptgs1/Alox5ap
pro9	GO:0048103	somatic stem cell division	6/1907	16/10739	0.0496422	Rab10/Numb/Arhgef2/Lrp6/Fgfr1/Numbl
pro9	GO:0048268	clathrin coat assembly	6/1907	16/10739	0.0496422	Clint1/Clta/Epn1/Picalm/Fcho2/Cltc
pro9	GO:0070232	regulation of T cell apoptotic process	6/1907	16/10739	0.0496422	Hif1a/Pnp/Nfkbid/Pdcd7/Serpinb9/Trp53
pro9	GO:0089718	amino acid import across plasma membrane	6/1907	16/10739	0.0496422	Slc1a2/Slc3a2/Psen1/Cln8/Rgs2/Arl6ip5
pro9	GO:1900078	positive regulation of cellular response to insulin stimulus	6/1907	16/10739	0.0496422	Myo1c/Nucks1/Adipor1/Src/Gnai2/Myo5a
pro9	GO:1902115	regulation of organelle assembly	39/1907	170/10739	0.0496433	Kat2b/Ralb/Mef2c/Tpr/Rbm14/Rhoa/Vps4b/Cnot2/Numb/Mapk8/Pip4k2c/Arhgef9/Stag2/Pikfyve/Pip4k2a/Src/Gpsm2/Arhgef2/Ptprd/Fscn1/Lrfn1/Map4/Pdcd6ip/Atxn2l/Dnm2/Senp6/Mtmr3/Cnot6l/Cep135/Sh3glb1/Stag1/Tapt1/Atmin/Smcr8/Ubqln2/Prkaa1/Ep300/Akap13/Nup62
pro9	GO:0006631	fatty acid metabolic process	46/1907	205/10739	0.0496435	Abhd3/Crot/Ankrd26/Mid1ip1/Fads1/Lpl/Sgpl1/Appl2/Eci2/Eci1/Lipa/Acsl5/Echs1/Acadl/Dbi/Adipor1/Il1b/Acss1/Hadh/Decr1/Nr4a3/Acox3/Naaa/Hpgds/Adipor2/Abcd1/Plp1/Pla2g15/Elovl5/Ptgs2/Myo5a/Dagla/Aldh5a1/Acaa2/Irs2/Daglb/Cyp2s1/Ptgs1/Prkaa1/Mapk14/Abcd2/Hadhb/Alox5ap/Qk/Ptgr2/Cyp4v3
pro8	GO:0009117	nucleotide metabolic process	132/1487	397/10739	7.74207e-24	Uqcrq/Uqcrh/Uqcrfs1/Uqcrc1/Uqcr10/Tpi1/Tkt/Surf1/Suclg1/Sucla2/Snca/Sdhd/Sdhc/Sdha/Rora/Prpsap1/Prps1/Prdx5/Pnkp/Pmvk/Pkm/Pgk1/Pgam2/Pfkp/Pfkm/Pdk2/Pdhx/Pdhb/Pdha1/Pde9a/Pde1a/Pck2/Park7/Nudt3/Nudt18/Nudt17/Nt5m/Nt5c3b/Nt5c/Nppc/Nmrk1/Nmnat2/Nme1/Ndufv3/Ndufv2/Ndufv1/Ndufs8/Ndufs6/Ndufs2/Ndufs1/Ndufc2/Ndufb9/Ndufb8/Ndufb6/Ndufaf1/Ndufa8/Ndufa12/Ndufa10/Myh7/Mpi/Mpc2/Mocs2/Mlycd/Mdh2/Mdh1/Mccc2/Ma…
pro8	GO:0006753	nucleoside phosphate metabolic process	133/1487	403/10739	1.1338e-23	Uqcrq/Uqcrh/Uqcrfs1/Uqcrc1/Uqcr10/Tpi1/Tkt/Surf1/Suclg1/Sucla2/Snca/Sdhd/Sdhc/Sdha/Rora/Prpsap1/Prps1/Prdx5/Pnkp/Pmvk/Pkm/Pgk1/Pgam2/Pfkp/Pfkm/Pdk2/Pdhx/Pdhb/Pdha1/Pde9a/Pde1a/Pck2/Park7/Nudt3/Nudt18/Nudt17/Nt5m/Nt5c3b/Nt5c/Nppc/Nmrk1/Nmnat2/Nme1/Ndufv3/Ndufv2/Ndufv1/Ndufs8/Ndufs6/Ndufs2/Ndufs1/Ndufc2/Ndufb9/Ndufb8/Ndufb6/Ndufaf1/Ndufa8/Ndufa12/Ndufa10/Myh7/Mpi/Mpc2/Mocs2/Mlycd/Mdh2/Mdh1/Mccc2/Ma…
pro8	GO:0055086	nucleobase-containing small molecule metabolic process	140/1487	449/10739	3.19017e-22	Uqcrq/Uqcrh/Uqcrfs1/Uqcrc1/Uqcr10/Tsta3/Tpi1/Tkt/Surf1/Suclg1/Sucla2/Snca/Sdhd/Sdhc/Sdha/Rora/Pycrl/Prpsap1/Prps1/Prdx5/Pnkp/Pmvk/Pmm1/Pkm/Pgk1/Pgam2/Pfkp/Pfkm/Pdk2/Pdhx/Pdhb/Pdha1/Pde9a/Pde1a/Pcmt1/Pck2/Park7/Nudt3/Nudt18/Nudt17/Nt5m/Nt5c3b/Nt5c/Nppc/Nmrk1/Nmnat2/Nme1/Ndufv3/Ndufv2/Ndufv1/Ndufs8/Ndufs6/Ndufs2/Ndufs1/Ndufc2/Ndufb9/Ndufb8/Ndufb6/Ndufaf1/Ndufa8/Ndufa12/Ndufa10/Myh7/Mpi/Mpc2/Mocs2/M…
pro8	GO:0009150	purine ribonucleotide metabolic process	103/1487	305/10739	2.45192e-19	Uqcrq/Uqcrh/Uqcrfs1/Uqcrc1/Uqcr10/Tpi1/Surf1/Suclg1/Sucla2/Snca/Sdhd/Sdhc/Sdha/Rora/Prps1/Pmvk/Pkm/Pgk1/Pgam2/Pfkp/Pfkm/Pdk2/Pdhx/Pdhb/Pdha1/Pde9a/Pde1a/Park7/Nudt3/Nudt18/Nppc/Nme1/Ndufv3/Ndufv2/Ndufv1/Ndufs8/Ndufs6/Ndufs2/Ndufs1/Ndufc2/Ndufb9/Ndufb8/Ndufb6/Ndufaf1/Ndufa8/Ndufa12/Ndufa10/Myh7/Mpi/Mpc2/Mocs2/Mlycd/Mccc2/Map2k1/Lrrk2/Kif5c/Itpa/Iscu/Impdh2/Hmgcs1/Hint1/Hdac4/Guk1/Gmps/Gmpr2/Gm1025…
pro8	GO:0009259	ribonucleotide metabolic process	104/1487	314/10739	8.11534e-19	Uqcrq/Uqcrh/Uqcrfs1/Uqcrc1/Uqcr10/Tpi1/Surf1/Suclg1/Sucla2/Snca/Sdhd/Sdhc/Sdha/Rora/Prps1/Pmvk/Pkm/Pgk1/Pgam2/Pfkp/Pfkm/Pdk2/Pdhx/Pdhb/Pdha1/Pde9a/Pde1a/Park7/Nudt3/Nudt18/Nppc/Nme1/Ndufv3/Ndufv2/Ndufv1/Ndufs8/Ndufs6/Ndufs2/Ndufs1/Ndufc2/Ndufb9/Ndufb8/Ndufb6/Ndufaf1/Ndufa8/Ndufa12/Ndufa10/Myh7/Mpi/Mpc2/Mocs2/Mlycd/Mccc2/Map2k1/Lrrk2/Kif5c/Itpa/Iscu/Impdh2/Hmgcs1/Hint1/Hdac4/Guk1/Gmps/Gmpr2/Gm1025…
pro8	GO:0006163	purine nucleotide metabolic process	105/1487	319/10739	9.14841e-19	Uqcrq/Uqcrh/Uqcrfs1/Uqcrc1/Uqcr10/Tpi1/Surf1/Suclg1/Sucla2/Snca/Sdhd/Sdhc/Sdha/Rora/Prpsap1/Prps1/Pmvk/Pkm/Pgk1/Pgam2/Pfkp/Pfkm/Pdk2/Pdhx/Pdhb/Pdha1/Pde9a/Pde1a/Park7/Nudt3/Nudt18/Nppc/Nme1/Ndufv3/Ndufv2/Ndufv1/Ndufs8/Ndufs6/Ndufs2/Ndufs1/Ndufc2/Ndufb9/Ndufb8/Ndufb6/Ndufaf1/Ndufa8/Ndufa12/Ndufa10/Myh7/Mpi/Mpc2/Mocs2/Mlycd/Mccc2/Map2k1/Lrrk2/Kif5c/Itpa/Iscu/Impdh2/Hmgcs1/Hint1/Hdac4/Guk1/Gmps/Gmpr…
pro8	GO:0072521	purine-containing compound metabolic process	109/1487	340/10739	1.78487e-18	Uqcrq/Uqcrh/Uqcrfs1/Uqcrc1/Uqcr10/Tpi1/Surf1/Suclg1/Sucla2/Snca/Sdhd/Sdhc/Sdha/Rora/Prpsap1/Prps1/Pmvk/Pkm/Pgk1/Pgam2/Pfkp/Pfkm/Pdk2/Pdhx/Pdhb/Pdha1/Pde9a/Pde1a/Pcmt1/Park7/Nudt3/Nudt18/Nppc/Nme1/Ndufv3/Ndufv2/Ndufv1/Ndufs8/Ndufs6/Ndufs2/Ndufs1/Ndufc2/Ndufb9/Ndufb8/Ndufb6/Ndufaf1/Ndufa8/Ndufa12/Ndufa10/Myh7/Mpi/Mpc2/Mocs2/Mlycd/Mccc2/Map2k1/Lrrk2/Kif5c/Itpa/Iscu/Impdh2/Icmt/Hmgcs1/Hint1/Hdac4/Guk…
pro8	GO:0019693	ribose phosphate metabolic process	106/1487	330/10739	4.61917e-18	Uqcrq/Uqcrh/Uqcrfs1/Uqcrc1/Uqcr10/Tpi1/Tkt/Surf1/Suclg1/Sucla2/Snca/Sdhd/Sdhc/Sdha/Rora/Prpsap1/Prps1/Pmvk/Pkm/Pgk1/Pgam2/Pfkp/Pfkm/Pdk2/Pdhx/Pdhb/Pdha1/Pde9a/Pde1a/Park7/Nudt3/Nudt18/Nppc/Nme1/Ndufv3/Ndufv2/Ndufv1/Ndufs8/Ndufs6/Ndufs2/Ndufs1/Ndufc2/Ndufb9/Ndufb8/Ndufb6/Ndufaf1/Ndufa8/Ndufa12/Ndufa10/Myh7/Mpi/Mpc2/Mocs2/Mlycd/Mccc2/Map2k1/Lrrk2/Kif5c/Itpa/Iscu/Impdh2/Hmgcs1/Hint1/Hdac4/Guk1/Gmps/…
pro8	GO:0045333	cellular respiration	57/1487	128/10739	2.19723e-17	Uqcrq/Uqcrh/Uqcrfs1/Uqcrc1/Uqcr10/Trap1/Tbrg4/Suclg1/Sucla2/Snca/Slc25a22/Slc25a12/Sirt3/Sdhd/Sdhc/Sdhb/Sdhaf4/Sdha/Pdhb/Pdha1/Park7/Ndufv3/Ndufv2/Ndufv1/Ndufs8/Ndufs7/Ndufs6/Ndufs2/Ndufs1/Ndufc2/Ndufb9/Ndufb8/Ndufb6/Ndufaf1/Ndufa8/Ndufa12/Ndufa10/Mdh2/Mdh1/Iscu/Idh3g/Idh3b/Idh1/Fxn/Etfdh/Dlat/Cyc1/Cox6a1/Cox5a/Cox10/Coq9/Coq7/Cisd1/Chchd4/Bnip3/Atp5d/Aco2
pro8	GO:0046034	ATP metabolic process	69/1487	177/10739	5.42291e-17	Uqcrq/Uqcrh/Uqcrfs1/Uqcrc1/Uqcr10/Tpi1/Surf1/Snca/Sdhd/Sdhc/Sdha/Pkm/Pgk1/Pgam2/Pfkp/Pfkm/Park7/Ndufv3/Ndufv2/Ndufv1/Ndufs8/Ndufs6/Ndufs2/Ndufs1/Ndufc2/Ndufb9/Ndufb8/Ndufb6/Ndufaf1/Ndufa8/Ndufa12/Ndufa10/Myh7/Mpi/Map2k1/Kif5c/Iscu/Hdac4/Guk1/Gm10250/Galt/Gale/Gadd45gip1/Fxn/Eno2/Eif6/Dnajc30/Cyc1/Cox7a2/Cox6a1/Cox5a/Coq9/Coq7/Chchd10/Bpgm/Bad/Atpif1/Atp6v1b2/Atp5o/Atp5k/Atp5j2/Atp5j/Atp5g1/Atp5d/…
pro8	GO:0009126	purine nucleoside monophosphate metabolic process	74/1487	199/10739	8.56517e-17	Uqcrq/Uqcrh/Uqcrfs1/Uqcrc1/Uqcr10/Tpi1/Surf1/Snca/Sdhd/Sdhc/Sdha/Prps1/Pkm/Pgk1/Pgam2/Pfkp/Pfkm/Park7/Nudt3/Ndufv3/Ndufv2/Ndufv1/Ndufs8/Ndufs6/Ndufs2/Ndufs1/Ndufc2/Ndufb9/Ndufb8/Ndufb6/Ndufaf1/Ndufa8/Ndufa12/Ndufa10/Myh7/Mpi/Map2k1/Kif5c/Iscu/Impdh2/Hdac4/Guk1/Gmps/Gmpr2/Gm10250/Galt/Gale/Gadd45gip1/Fxn/Eno2/Eif6/Dnajc30/Cyc1/Cox7a2/Cox6a1/Cox5a/Coq9/Coq7/Chchd10/Bpgm/Bad/Atpif1/Atp6v1b2/Atp5o/At…
pro8	GO:0009167	purine ribonucleoside monophosphate metabolic process	74/1487	199/10739	8.56517e-17	Uqcrq/Uqcrh/Uqcrfs1/Uqcrc1/Uqcr10/Tpi1/Surf1/Snca/Sdhd/Sdhc/Sdha/Prps1/Pkm/Pgk1/Pgam2/Pfkp/Pfkm/Park7/Nudt3/Ndufv3/Ndufv2/Ndufv1/Ndufs8/Ndufs6/Ndufs2/Ndufs1/Ndufc2/Ndufb9/Ndufb8/Ndufb6/Ndufaf1/Ndufa8/Ndufa12/Ndufa10/Myh7/Mpi/Map2k1/Kif5c/Iscu/Impdh2/Hdac4/Guk1/Gmps/Gmpr2/Gm10250/Galt/Gale/Gadd45gip1/Fxn/Eno2/Eif6/Dnajc30/Cyc1/Cox7a2/Cox6a1/Cox5a/Coq9/Coq7/Chchd10/Bpgm/Bad/Atpif1/Atp6v1b2/Atp5o/At…
pro8	GO:0006119	oxidative phosphorylation	40/1487	72/10739	8.80003e-17	Uqcrq/Uqcrh/Uqcrfs1/Uqcrc1/Uqcr10/Surf1/Snca/Sdhd/Sdhc/Sdha/Pgk1/Park7/Ndufv3/Ndufv2/Ndufv1/Ndufs8/Ndufs6/Ndufs2/Ndufs1/Ndufc2/Ndufb9/Ndufb8/Ndufb6/Ndufaf1/Ndufa8/Ndufa12/Ndufa10/Iscu/Gadd45gip1/Fxn/Dnajc30/Cyc1/Cox7a2/Cox6a1/Cox5a/Coq9/Coq7/Chchd10/Atp5o/Atp5b
pro8	GO:0009123	nucleoside monophosphate metabolic process	76/1487	208/10739	1.02527e-16	Uqcrq/Uqcrh/Uqcrfs1/Uqcrc1/Uqcr10/Tpi1/Surf1/Snca/Sdhd/Sdhc/Sdha/Prps1/Pkm/Pgk1/Pgam2/Pfkp/Pfkm/Park7/Nudt3/Nt5m/Ndufv3/Ndufv2/Ndufv1/Ndufs8/Ndufs6/Ndufs2/Ndufs1/Ndufc2/Ndufb9/Ndufb8/Ndufb6/Ndufaf1/Ndufa8/Ndufa12/Ndufa10/Myh7/Mpi/Map2k1/Kif5c/Iscu/Impdh2/Hdac4/Guk1/Gmps/Gmpr2/Gm10250/Galt/Gale/Gadd45gip1/Fxn/Eno2/Eif6/Dnajc30/Cyc1/Cox7a2/Cox6a1/Cox5a/Coq9/Coq7/Chchd10/Cdadc1/Bpgm/Bad/Atpif1/Atp6v…
pro8	GO:0009141	nucleoside triphosphate metabolic process	79/1487	222/10739	1.46248e-16	Uqcrq/Uqcrh/Uqcrfs1/Uqcrc1/Uqcr10/Tpi1/Surf1/Suclg1/Snca/Sdhd/Sdhc/Sdha/Pkm/Pgk1/Pgam2/Pfkp/Pfkm/Park7/Nme1/Ndufv3/Ndufv2/Ndufv1/Ndufs8/Ndufs6/Ndufs2/Ndufs1/Ndufc2/Ndufb9/Ndufb8/Ndufb6/Ndufaf1/Ndufa8/Ndufa12/Ndufa10/Myh7/Mpi/Mocs2/Map2k1/Lrrk2/Kif5c/Itpa/Iscu/Impdh2/Hdac4/Guk1/Gm10250/Galt/Gale/Gadd45gip1/Fxn/Entpd3/Eno2/Eif6/Dtymk/Dnajc30/Cyc1/Cox7a2/Cox6a1/Cox5a/Coq9/Coq7/Chchd10/Bpgm/Bad/Atpif…
pro8	GO:0009205	purine ribonucleoside triphosphate metabolic process	74/1487	201/10739	1.62245e-16	Uqcrq/Uqcrh/Uqcrfs1/Uqcrc1/Uqcr10/Tpi1/Surf1/Snca/Sdhd/Sdhc/Sdha/Pkm/Pgk1/Pgam2/Pfkp/Pfkm/Park7/Nme1/Ndufv3/Ndufv2/Ndufv1/Ndufs8/Ndufs6/Ndufs2/Ndufs1/Ndufc2/Ndufb9/Ndufb8/Ndufb6/Ndufaf1/Ndufa8/Ndufa12/Ndufa10/Myh7/Mpi/Mocs2/Map2k1/Lrrk2/Kif5c/Itpa/Iscu/Impdh2/Hdac4/Guk1/Gm10250/Galt/Gale/Gadd45gip1/Fxn/Eno2/Eif6/Dnajc30/Cyc1/Cox7a2/Cox6a1/Cox5a/Coq9/Coq7/Chchd10/Bpgm/Bad/Atpif1/Atp6v1b2/Atp5o/Atp…
pro8	GO:0009161	ribonucleoside monophosphate metabolic process	74/1487	202/10739	2.22331e-16	Uqcrq/Uqcrh/Uqcrfs1/Uqcrc1/Uqcr10/Tpi1/Surf1/Snca/Sdhd/Sdhc/Sdha/Prps1/Pkm/Pgk1/Pgam2/Pfkp/Pfkm/Park7/Nudt3/Ndufv3/Ndufv2/Ndufv1/Ndufs8/Ndufs6/Ndufs2/Ndufs1/Ndufc2/Ndufb9/Ndufb8/Ndufb6/Ndufaf1/Ndufa8/Ndufa12/Ndufa10/Myh7/Mpi/Map2k1/Kif5c/Iscu/Impdh2/Hdac4/Guk1/Gmps/Gmpr2/Gm10250/Galt/Gale/Gadd45gip1/Fxn/Eno2/Eif6/Dnajc30/Cyc1/Cox7a2/Cox6a1/Cox5a/Coq9/Coq7/Chchd10/Bpgm/Bad/Atpif1/Atp6v1b2/Atp5o/At…
pro8	GO:0009144	purine nucleoside triphosphate metabolic process	75/1487	207/10739	2.80797e-16	Uqcrq/Uqcrh/Uqcrfs1/Uqcrc1/Uqcr10/Tpi1/Surf1/Snca/Sdhd/Sdhc/Sdha/Pkm/Pgk1/Pgam2/Pfkp/Pfkm/Park7/Nme1/Ndufv3/Ndufv2/Ndufv1/Ndufs8/Ndufs6/Ndufs2/Ndufs1/Ndufc2/Ndufb9/Ndufb8/Ndufb6/Ndufaf1/Ndufa8/Ndufa12/Ndufa10/Myh7/Mpi/Mocs2/Map2k1/Lrrk2/Kif5c/Itpa/Iscu/Impdh2/Hdac4/Guk1/Gm10250/Galt/Gale/Gadd45gip1/Fxn/Eno2/Eif6/Dnajc30/Cyc1/Cox7a2/Cox6a1/Cox5a/Coq9/Coq7/Chchd10/Bpgm/Bad/Atpif1/Atp6v1b2/Atp5o/Atp…
pro8	GO:0009199	ribonucleoside triphosphate metabolic process	74/1487	205/10739	5.62495e-16	Uqcrq/Uqcrh/Uqcrfs1/Uqcrc1/Uqcr10/Tpi1/Surf1/Snca/Sdhd/Sdhc/Sdha/Pkm/Pgk1/Pgam2/Pfkp/Pfkm/Park7/Nme1/Ndufv3/Ndufv2/Ndufv1/Ndufs8/Ndufs6/Ndufs2/Ndufs1/Ndufc2/Ndufb9/Ndufb8/Ndufb6/Ndufaf1/Ndufa8/Ndufa12/Ndufa10/Myh7/Mpi/Mocs2/Map2k1/Lrrk2/Kif5c/Itpa/Iscu/Impdh2/Hdac4/Guk1/Gm10250/Galt/Gale/Gadd45gip1/Fxn/Eno2/Eif6/Dnajc30/Cyc1/Cox7a2/Cox6a1/Cox5a/Coq9/Coq7/Chchd10/Bpgm/Bad/Atpif1/Atp6v1b2/Atp5o/Atp…
pro8	GO:0042773	ATP synthesis coupled electron transport	31/1487	48/10739	7.07006e-16	Uqcrq/Uqcrh/Uqcrfs1/Uqcrc1/Uqcr10/Snca/Sdhd/Sdhc/Sdha/Park7/Ndufv3/Ndufv2/Ndufv1/Ndufs8/Ndufs6/Ndufs2/Ndufs1/Ndufc2/Ndufb9/Ndufb8/Ndufb6/Ndufaf1/Ndufa8/Ndufa12/Ndufa10/Iscu/Cyc1/Cox6a1/Cox5a/Coq9/Coq7
pro8	GO:0017144	drug metabolic process	116/1487	402/10739	9.90928e-16	Zfp13/Xpnpep1/Uqcrq/Uqcrh/Uqcrfs1/Uqcrc1/Uqcr10/Tpi1/Tacr3/Surf1/Suclg1/Sucla2/Spr/Snca/Sdhd/Sdhc/Sdhb/Sdha/Rora/Qdpr/Pycrl/Prps1/Prdx5/Prdx2/Pnpo/Pnkd/Pkm/Pgk1/Pgam2/Pfkp/Pfkm/Pdxk/Pdhb/Pdha1/Pcmt1/Pck2/Pcbd2/Pcbd1/Park7/Ndufv3/Ndufv2/Ndufv1/Ndufs8/Ndufs6/Ndufs2/Ndufs1/Ndufc2/Ndufb9/Ndufb8/Ndufb6/Ndufaf1/Ndufa8/Ndufa12/Ndufa10/Nagk/Myh7/Mpv17l/Mpi/Mmab/Mdh2/Mdh1/Map2k1/Kif5c/Iscu/Idh3g/Idh3b/Idh…
pro8	GO:0006091	generation of precursor metabolites and energy	86/1487	263/10739	2.24339e-15	Uqcrq/Uqcrh/Uqcrfs1/Uqcrc1/Uqcr10/Trap1/Tpi1/Tbrg4/Surf1/Suclg1/Sucla2/Sorbs1/Snca/Slc25a22/Slc25a12/Sirt3/Sdhd/Sdhc/Sdhb/Sdhaf4/Sdha/Pygb/Pkm/Phkg2/Pgk1/Pgam2/Pfkp/Pfkm/Pdhb/Pdha1/Park7/Ndufv3/Ndufv2/Ndufv1/Ndufs8/Ndufs7/Ndufs6/Ndufs2/Ndufs1/Ndufc2/Ndufb9/Ndufb8/Ndufb6/Ndufaf1/Ndufa8/Ndufa12/Ndufa10/Mrap2/Mpi/Mdh2/Mdh1/Mc4r/Iscu/Idh3g/Idh3b/Idh1/Hdac4/Gnas/Galt/Gale/Gadd45gip1/Fxn/Etfdh/Eno2/Eif…
pro8	GO:0042775	mitochondrial ATP synthesis coupled electron transport	30/1487	47/10739	3.36068e-15	Uqcrq/Uqcrh/Uqcrfs1/Uqcrc1/Uqcr10/Snca/Sdhd/Sdhc/Sdha/Park7/Ndufv3/Ndufv2/Ndufv1/Ndufs8/Ndufs6/Ndufs2/Ndufc2/Ndufb9/Ndufb8/Ndufb6/Ndufaf1/Ndufa8/Ndufa12/Ndufa10/Iscu/Cyc1/Cox6a1/Cox5a/Coq9/Coq7
pro8	GO:0022900	electron transport chain	36/1487	67/10739	1.26301e-14	Uqcrq/Uqcrh/Uqcrfs1/Uqcrc1/Uqcr10/Snca/Slc25a22/Slc25a12/Sdhd/Sdhc/Sdhb/Sdha/Park7/Ndufv3/Ndufv2/Ndufv1/Ndufs8/Ndufs6/Ndufs2/Ndufs1/Ndufc2/Ndufb9/Ndufb8/Ndufb6/Ndufaf1/Ndufa8/Ndufa12/Ndufa10/Iscu/Etfdh/Cyc1/Cyb561/Cox6a1/Cox5a/Coq9/Coq7
pro8	GO:0022904	respiratory electron transport chain	35/1487	64/10739	1.44044e-14	Uqcrq/Uqcrh/Uqcrfs1/Uqcrc1/Uqcr10/Snca/Slc25a22/Slc25a12/Sdhd/Sdhc/Sdhb/Sdha/Park7/Ndufv3/Ndufv2/Ndufv1/Ndufs8/Ndufs6/Ndufs2/Ndufs1/Ndufc2/Ndufb9/Ndufb8/Ndufb6/Ndufaf1/Ndufa8/Ndufa12/Ndufa10/Iscu/Etfdh/Cyc1/Cox6a1/Cox5a/Coq9/Coq7
pro8	GO:0015980	energy derivation by oxidation of organic compounds	64/1487	185/10739	5.21698e-13	Uqcrq/Uqcrh/Uqcrfs1/Uqcrc1/Uqcr10/Trap1/Tbrg4/Suclg1/Sucla2/Sorbs1/Snca/Slc25a22/Slc25a12/Sirt3/Sdhd/Sdhc/Sdhb/Sdhaf4/Sdha/Pygb/Phkg2/Pfkm/Pdhb/Pdha1/Park7/Ndufv3/Ndufv2/Ndufv1/Ndufs8/Ndufs7/Ndufs6/Ndufs2/Ndufs1/Ndufc2/Ndufb9/Ndufb8/Ndufb6/Ndufaf1/Ndufa8/Ndufa12/Ndufa10/Mrap2/Mdh2/Mdh1/Mc4r/Iscu/Idh3g/Idh3b/Idh1/Gnas/Fxn/Etfdh/Dlat/Cyc1/Cox6a1/Cox5a/Cox10/Coq9/Coq7/Cisd1/Chchd4/Bnip3/Atp5d/Aco2
pro8	GO:0010257	NADH dehydrogenase complex assembly	24/1487	42/10739	5.94906e-11	Tmem126b/Ndufs8/Ndufs7/Ndufc2/Ndufc1/Ndufb9/Ndufb8/Ndufb7/Ndufb6/Ndufb5/Ndufb11/Ndufb10/Ndufaf8/Ndufaf7/Ndufaf3/Ndufaf1/Ndufab1/Ndufa9/Ndufa8/Ndufa3/Ndufa13/Ndufa11/Ndufa10/Bcs1l
pro8	GO:0032981	mitochondrial respiratory chain complex I assembly	24/1487	42/10739	5.94906e-11	Tmem126b/Ndufs8/Ndufs7/Ndufc2/Ndufc1/Ndufb9/Ndufb8/Ndufb7/Ndufb6/Ndufb5/Ndufb11/Ndufb10/Ndufaf8/Ndufaf7/Ndufaf3/Ndufaf1/Ndufab1/Ndufa9/Ndufa8/Ndufa3/Ndufa13/Ndufa11/Ndufa10/Bcs1l
pro8	GO:0051186	cofactor metabolic process	89/1487	330/10739	1.36026e-10	Zfp13/Uros/Urod/Tpi1/Tkt/Suclg1/Sucla2/Spr/Snca/Qdpr/Prdx5/Prdx2/Pnpo/Pmvk/Pkm/Pgk1/Pgam2/Pfkp/Pfkm/Pdxk/Pdk2/Pdhx/Pdhb/Pdha1/Pcmt1/Pck2/Pcbd2/Pcbd1/Park7/Nudt17/Nmrk1/Nmnat2/Nfu1/Ndufa9/Mpv17l/Mpi/Mpc2/Mocs2/Mmab/Mlycd/Mdh2/Mdh1/Mccc2/Lias/Ldhb/Iscu/Idh3g/Idh3b/Idh1/Icmt/Hmgcs1/Hmbs/Hdac4/Gstz1/Gstm7/Gstm6/Gstm5/Gsta4/Gpx4/Gpd2/Got1/Ggt7/Gamt/Galt/Gale/Fxn/Flad1/Fdx1/Fasn/Eno2/Eif6/Dlat/Dcakd/Co…
pro8	GO:0007005	mitochondrion organization	98/1487	389/10739	9.32245e-10	Zfp13/Uqcr10/Uqcc1/Tomm40/Tomm34/Tmem126b/Tmem11/Timm50/Timm23/Timm22/Timm17a/Timm13/Surf1/Snca/Slc25a4/Sirt4/Sdhaf4/Rcc1l/Ptpn5/Psmd10/Ppp2r2b/Pim2/Phb/Pex5/Parl/Park7/Opa3/Nol3/Ndufs8/Ndufs7/Ndufs6/Ndufs1/Ndufc2/Ndufc1/Ndufb9/Ndufb8/Ndufb7/Ndufb6/Ndufb5/Ndufb11/Ndufb10/Ndufaf8/Ndufaf7/Ndufaf3/Ndufaf1/Ndufab1/Ndufa9/Ndufa8/Ndufa3/Ndufa13/Ndufa11/Ndufa10/Mul1/Mtfp1/Mpv17l/Mpv17/Mipep/Mfn2/Map1lc3…
pro8	GO:0009060	aerobic respiration	26/1487	55/10739	2.37036e-09	Uqcrh/Uqcr10/Suclg1/Sucla2/Sirt3/Sdhd/Sdhc/Sdhb/Sdha/Pdhb/Pdha1/Ndufs8/Ndufs7/Mdh2/Mdh1/Idh3g/Idh3b/Idh1/Fxn/Dlat/Cox6a1/Cox5a/Cox10/Bnip3/Atp5d/Aco2
pro8	GO:1901293	nucleoside phosphate biosynthetic process	60/1487	203/10739	3.61695e-09	Tpi1/Suclg1/Snca/Prpsap1/Prps1/Pkm/Pgk1/Pgam2/Pfkp/Pfkm/Pdk2/Pdhx/Pdhb/Pdha1/Nppc/Nmrk1/Nmnat2/Nme1/Ndufc2/Mpi/Mpc2/Mlycd/Mapk1/Map2k1/Kars/Impdh2/Hdac4/Guk1/Gmps/Gm10250/Gars/Galt/Gale/Flad1/Eno2/Eif6/Dtymk/Dnajc30/Dlat/Dhodh/Dcakd/Cyc1/Cdadc1/Bpgm/Atp5o/Atp5k/Atp5j2/Atp5j/Atp5g1/Atp5d/Atp5b/Atp5a1/Aldoa/Ak8/Ak4/Ak1/Adk/Acss2/Acot7/Acat1
pro8	GO:0033108	mitochondrial respiratory chain complex assembly	30/1487	71/10739	4.00611e-09	Uqcr10/Uqcc1/Tmem126b/Surf1/Sdhaf4/Ndufs8/Ndufs7/Ndufc2/Ndufc1/Ndufb9/Ndufb8/Ndufb7/Ndufb6/Ndufb5/Ndufb11/Ndufb10/Ndufaf8/Ndufaf7/Ndufaf3/Ndufaf1/Ndufab1/Ndufa9/Ndufa8/Ndufa3/Ndufa13/Ndufa11/Ndufa10/Cox14/Coa3/Bcs1l
pro8	GO:0006732	coenzyme metabolic process	65/1487	229/10739	4.93119e-09	Tpi1/Tkt/Suclg1/Sucla2/Spr/Snca/Qdpr/Prdx5/Pnpo/Pmvk/Pkm/Pgk1/Pgam2/Pfkp/Pfkm/Pdxk/Pdk2/Pdhx/Pdhb/Pdha1/Pcmt1/Pck2/Pcbd2/Pcbd1/Nudt17/Nmrk1/Nmnat2/Ndufa9/Mpi/Mpc2/Mocs2/Mlycd/Mdh2/Mdh1/Mccc2/Lias/Ldhb/Idh3g/Idh3b/Idh1/Hmgcs1/Hdac4/Gpd2/Gamt/Galt/Gale/Flad1/Fdx1/Fasn/Eno2/Eif6/Dlat/Dcakd/Coq9/Coq8b/Coq7/Coq3/Cbr3/Bpgm/Aldoa/Acss2/Acot8/Acot7/Acot2/Acat1
pro8	GO:0006120	mitochondrial electron transport, NADH to ubiquinone	14/1487	19/10739	5.29513e-09	Park7/Ndufv2/Ndufv1/Ndufs8/Ndufs6/Ndufc2/Ndufb9/Ndufb8/Ndufb6/Ndufaf1/Ndufa8/Ndufa10/Iscu/Coq9
pro8	GO:0009165	nucleotide biosynthetic process	57/1487	198/10739	2.52163e-08	Tpi1/Snca/Prpsap1/Prps1/Pkm/Pgk1/Pgam2/Pfkp/Pfkm/Pdk2/Pdhx/Pdhb/Pdha1/Nppc/Nmrk1/Nmnat2/Nme1/Ndufc2/Mpi/Mpc2/Mlycd/Mapk1/Map2k1/Kars/Impdh2/Hdac4/Guk1/Gmps/Gm10250/Gars/Galt/Gale/Flad1/Eno2/Eif6/Dtymk/Dnajc30/Dlat/Dhodh/Dcakd/Cyc1/Cdadc1/Bpgm/Atp5o/Atp5k/Atp5j2/Atp5j/Atp5g1/Atp5d/Atp5b/Atp5a1/Aldoa/Ak1/Adk/Acss2/Acot7/Acat1
pro8	GO:0051188	cofactor biosynthetic process	51/1487	178/10739	1.60862e-07	Zfp13/Uros/Urod/Tpi1/Spr/Snca/Qdpr/Pnpo/Pkm/Pgk1/Pgam2/Pfkp/Pfkm/Pdxk/Pdk2/Pdhx/Pdhb/Pdha1/Pcbd2/Pcbd1/Nmrk1/Nmnat2/Ndufa9/Mpv17l/Mpi/Mpc2/Mocs2/Mlycd/Lias/Hmbs/Hdac4/Ggt7/Galt/Gale/Fxn/Flad1/Eno2/Eif6/Dlat/Dcakd/Cox10/Coq9/Coq8b/Coq7/Coq3/Bpgm/Atpif1/Aldoa/Acss2/Acot7/Acat1
pro8	GO:0072350	tricarboxylic acid metabolic process	17/1487	32/10739	1.66158e-07	Suclg1/Sucla2/Sirt4/Sdhd/Sdhc/Sdhb/Sdha/Pdhb/Pdha1/Mdh2/Mdh1/Idh3g/Idh3b/Idh1/Dlat/Asl/Aco2
pro8	GO:0006099	tricarboxylic acid cycle	15/1487	26/10739	2.11556e-07	Suclg1/Sucla2/Sdhd/Sdhc/Sdhb/Sdha/Pdhb/Pdha1/Mdh2/Mdh1/Idh3g/Idh3b/Idh1/Dlat/Aco2
pro8	GO:0006164	purine nucleotide biosynthetic process	48/1487	166/10739	2.73936e-07	Tpi1/Snca/Prpsap1/Prps1/Pkm/Pgk1/Pgam2/Pfkp/Pfkm/Pdk2/Pdhx/Pdhb/Pdha1/Nppc/Nme1/Ndufc2/Mpi/Mpc2/Mlycd/Map2k1/Impdh2/Hdac4/Guk1/Gmps/Gm10250/Galt/Gale/Eno2/Eif6/Dnajc30/Dlat/Dcakd/Cyc1/Bpgm/Atp5o/Atp5k/Atp5j2/Atp5j/Atp5g1/Atp5d/Atp5b/Atp5a1/Aldoa/Ak1/Adk/Acss2/Acot7/Acat1
pro8	GO:0046390	ribose phosphate biosynthetic process	49/1487	171/10739	2.79351e-07	Tpi1/Tkt/Snca/Prpsap1/Prps1/Pkm/Pgk1/Pgam2/Pfkp/Pfkm/Pdk2/Pdhx/Pdhb/Pdha1/Nppc/Nme1/Ndufc2/Mpi/Mpc2/Mlycd/Map2k1/Impdh2/Hdac4/Guk1/Gmps/Gm10250/Galt/Gale/Eno2/Eif6/Dnajc30/Dlat/Dhodh/Dcakd/Cyc1/Bpgm/Atp5o/Atp5k/Atp5j2/Atp5j/Atp5g1/Atp5d/Atp5b/Atp5a1/Aldoa/Ak1/Acss2/Acot7/Acat1
pro8	GO:0009152	purine ribonucleotide biosynthetic process	46/1487	157/10739	3.1773e-07	Tpi1/Snca/Prps1/Pkm/Pgk1/Pgam2/Pfkp/Pfkm/Pdk2/Pdhx/Pdhb/Pdha1/Nppc/Nme1/Ndufc2/Mpi/Mpc2/Mlycd/Map2k1/Impdh2/Hdac4/Guk1/Gmps/Gm10250/Galt/Gale/Eno2/Eif6/Dnajc30/Dlat/Dcakd/Cyc1/Bpgm/Atp5o/Atp5k/Atp5j2/Atp5j/Atp5g1/Atp5d/Atp5b/Atp5a1/Aldoa/Ak1/Acss2/Acot7/Acat1
pro8	GO:0006101	citrate metabolic process	15/1487	27/10739	4.15111e-07	Suclg1/Sucla2/Sdhd/Sdhc/Sdhb/Sdha/Pdhb/Pdha1/Mdh2/Mdh1/Idh3g/Idh3b/Idh1/Dlat/Aco2
pro8	GO:0072522	purine-containing compound biosynthetic process	48/1487	169/10739	4.92022e-07	Tpi1/Snca/Prpsap1/Prps1/Pkm/Pgk1/Pgam2/Pfkp/Pfkm/Pdk2/Pdhx/Pdhb/Pdha1/Nppc/Nme1/Ndufc2/Mpi/Mpc2/Mlycd/Map2k1/Impdh2/Hdac4/Guk1/Gmps/Gm10250/Galt/Gale/Eno2/Eif6/Dnajc30/Dlat/Dcakd/Cyc1/Bpgm/Atp5o/Atp5k/Atp5j2/Atp5j/Atp5g1/Atp5d/Atp5b/Atp5a1/Aldoa/Ak1/Adk/Acss2/Acot7/Acat1
pro8	GO:0009260	ribonucleotide biosynthetic process	47/1487	165/10739	5.88924e-07	Tpi1/Snca/Prps1/Pkm/Pgk1/Pgam2/Pfkp/Pfkm/Pdk2/Pdhx/Pdhb/Pdha1/Nppc/Nme1/Ndufc2/Mpi/Mpc2/Mlycd/Map2k1/Impdh2/Hdac4/Guk1/Gmps/Gm10250/Galt/Gale/Eno2/Eif6/Dnajc30/Dlat/Dhodh/Dcakd/Cyc1/Bpgm/Atp5o/Atp5k/Atp5j2/Atp5j/Atp5g1/Atp5d/Atp5b/Atp5a1/Aldoa/Ak1/Acss2/Acot7/Acat1
pro8	GO:0009108	coenzyme biosynthetic process	42/1487	142/10739	7.77182e-07	Tpi1/Spr/Snca/Qdpr/Pnpo/Pkm/Pgk1/Pgam2/Pfkp/Pfkm/Pdxk/Pdk2/Pdhx/Pdhb/Pdha1/Pcbd2/Pcbd1/Nmrk1/Nmnat2/Ndufa9/Mpi/Mpc2/Mocs2/Mlycd/Lias/Hdac4/Galt/Gale/Flad1/Eno2/Eif6/Dlat/Dcakd/Coq9/Coq8b/Coq7/Coq3/Bpgm/Aldoa/Acss2/Acot7/Acat1
pro8	GO:0006733	oxidoreduction coenzyme metabolic process	38/1487	123/10739	7.83666e-07	Tpi1/Tkt/Prdx5/Pkm/Pgk1/Pgam2/Pfkp/Pfkm/Pdhx/Pdhb/Pdha1/Pck2/Nudt17/Nmrk1/Nmnat2/Ndufa9/Mpi/Mpc2/Mdh2/Mdh1/Ldhb/Idh3g/Idh3b/Idh1/Hdac4/Gpd2/Galt/Gale/Fdx1/Eno2/Eif6/Dlat/Coq9/Coq8b/Coq7/Coq3/Bpgm/Aldoa
pro8	GO:0072524	pyridine-containing compound metabolic process	35/1487	110/10739	9.81398e-07	Tpi1/Tkt/Prdx5/Pnpo/Pkm/Pgk1/Pgam2/Pfkp/Pfkm/Pdxk/Pdhx/Pdhb/Pdha1/Pck2/Nudt17/Nmrk1/Nmnat2/Mpi/Mpc2/Mdh2/Mdh1/Ldhb/Idh3g/Idh3b/Idh1/Hdac4/Gpd2/Galt/Gale/Fdx1/Eno2/Eif6/Dlat/Bpgm/Aldoa
pro8	GO:0006839	mitochondrial transport	44/1487	153/10739	1.0061e-06	Zfp13/Tomm40/Tomm34/Timm50/Timm23/Timm22/Timm17a/Timm13/Smdt1/Slc25a4/Slc25a29/Slc25a22/Slc25a12/Sirt4/Ptpn5/Ppp2r2b/Parl/Nol3/Ndufa13/Mul1/Mpv17l/Mpc2/Mipep/Micu1/Mfn2/Mcub/Mcu/Lrrk2/Grpel1/Dnlz/Dnajc30/Cyc1/Crym/Chchd4/Chchd10/Bnip3/Bloc1s2/Bad/Atpif1/Atp5o/Atp5b/Alkbh7/Agk/Afg3l2
pro8	GO:0009142	nucleoside triphosphate biosynthetic process	35/1487	112/10739	1.57396e-06	Tpi1/Suclg1/Pkm/Pgk1/Pgam2/Pfkp/Pfkm/Nme1/Ndufc2/Mpi/Map2k1/Impdh2/Hdac4/Gm10250/Galt/Gale/Eno2/Eif6/Dtymk/Dnajc30/Cyc1/Bpgm/Atp5o/Atp5k/Atp5j2/Atp5j/Atp5g1/Atp5d/Atp5b/Atp5a1/Aldoa/Ak8/Ak4/Ak1/Adk
pro8	GO:1990542	mitochondrial transmembrane transport	24/1487	64/10739	1.95259e-06	Tomm40/Timm50/Timm23/Timm22/Timm17a/Timm13/Smdt1/Slc25a29/Slc25a22/Slc25a12/Ndufa13/Mpc2/Micu1/Mcub/Mcu/Grpel1/Dnlz/Dnajc30/Cyc1/Chchd4/Atp5o/Atp5b/Agk/Afg3l2
pro8	GO:0016999	antibiotic metabolic process	25/1487	70/10739	3.39023e-06	Zfp13/Suclg1/Sucla2/Snca/Sdhd/Sdhc/Sdhb/Sdha/Prdx5/Prdx2/Pdhb/Pdha1/Pck2/Park7/Nagk/Mpv17l/Mdh2/Mdh1/Idh3g/Idh3b/Idh1/Esd/Dlat/Acss2/Aco2
pro8	GO:0019362	pyridine nucleotide metabolic process	33/1487	107/10739	4.28136e-06	Tpi1/Tkt/Prdx5/Pkm/Pgk1/Pgam2/Pfkp/Pfkm/Pdhx/Pdhb/Pdha1/Pck2/Nudt17/Nmrk1/Nmnat2/Mpi/Mpc2/Mdh2/Mdh1/Ldhb/Idh3g/Idh3b/Idh1/Hdac4/Gpd2/Galt/Gale/Fdx1/Eno2/Eif6/Dlat/Bpgm/Aldoa
pro8	GO:0046496	nicotinamide nucleotide metabolic process	32/1487	106/10739	9.79775e-06	Tpi1/Tkt/Prdx5/Pkm/Pgk1/Pgam2/Pfkp/Pfkm/Pdhx/Pdhb/Pdha1/Pck2/Nudt17/Nmnat2/Mpi/Mpc2/Mdh2/Mdh1/Ldhb/Idh3g/Idh3b/Idh1/Hdac4/Gpd2/Galt/Gale/Fdx1/Eno2/Eif6/Dlat/Bpgm/Aldoa
pro8	GO:0090407	organophosphate biosynthetic process	79/1487	358/10739	1.14824e-05	Tpi1/Tkt/Suclg1/Snca/Pyurf/Prpsap1/Prps1/Pnpo/Pmvk/Plcb1/Pkm/Pisd/Pigyl/Pgs1/Pgk1/Pgam2/Pfkp/Pfkm/Pdxk/Pdk2/Pdhx/Pdhb/Pdha1/Pcyt2/Nppc/Nmrk1/Nmnat2/Nme1/Ndufc2/Mpi/Mpc2/Mocs2/Mlycd/Mapk1/Map2k1/Kars/Impdh2/Idh1/Hmgcs1/Hdac4/Guk1/Gmps/Gm10250/Gars/Galt/Gale/Flad1/Fitm2/Fdps/Eno2/Eif6/Dtymk/Dolk/Dnajc30/Dlat/Dhodh/Dcakd/Cyc1/Ckmt1/Cdadc1/Capn2/Bpgm/Atp5o/Atp5k/Atp5j2/Atp5j/Atp5g1/Atp5d/Atp5b/Atp5a1…
pro8	GO:0034404	nucleobase-containing small molecule biosynthetic process	35/1487	122/10739	1.33148e-05	Tpi1/Pkm/Pgk1/Pgam2/Pfkp/Pfkm/Pde9a/Pde1a/Nudt3/Nudt18/Nudt17/Nt5m/Nt5c/Nme1/Mpi/Mlycd/Itpa/Impdh2/Hint1/Hdac4/Guk1/Gmps/Gmpr2/Galt/Gale/Entpd3/Enpp5/Eno2/Eif6/Bpgm/Aldoa/Ak1/Adk/Acot7/Acat1
pro8	GO:0006084	acetyl-CoA metabolic process	12/1487	23/10739	1.462e-05	Pmvk/Pdk2/Pdhx/Pdhb/Pdha1/Mpc2/Mlycd/Hmgcs1/Fasn/Dlat/Acss2/Acat1
pro8	GO:0009145	purine nucleoside triphosphate biosynthetic process	30/1487	100/10739	2.10716e-05	Tpi1/Pkm/Pgk1/Pgam2/Pfkp/Pfkm/Nme1/Ndufc2/Mpi/Map2k1/Impdh2/Hdac4/Gm10250/Galt/Gale/Eno2/Eif6/Dnajc30/Cyc1/Bpgm/Atp5o/Atp5k/Atp5j2/Atp5j/Atp5g1/Atp5d/Atp5b/Atp5a1/Aldoa/Adk
pro8	GO:0006520	cellular amino acid metabolic process	45/1487	176/10739	2.27278e-05	Yars2/Yars/Wars/Tars2/Tars/Spr/Sirt4/Sars/Qrsl1/Qdpr/Pycrl/Pcyox1/Pcmt1/Pcbd1/Pars2/Park7/P4htm/Nars2/Nars/Mccc2/Kars/Ivd/Icmt/Iars/Hars/Gstz1/Got1/Gmps/Gcsh/Gcat/Gars/Gamt/Gad2/Gad1/Farsa/Egln3/Cars/Bckdhb/Bckdha/Bcat1/Asrgl1/Asl/Acat1/Abat/Aars
pro8	GO:0009166	nucleotide catabolic process	28/1487	93/10739	3.65557e-05	Tpi1/Pkm/Pgk1/Pgam2/Pfkp/Pfkm/Pde9a/Pde1a/Nudt3/Nudt18/Nudt17/Nt5m/Nt5c/Mpi/Mlycd/Itpa/Hint1/Hdac4/Gmpr2/Galt/Gale/Enpp5/Eno2/Eif6/Bpgm/Aldoa/Acot7/Acat1
pro8	GO:0043039	tRNA aminoacylation	17/1487	44/10739	3.88064e-05	Yars2/Yars/Wars/Tars2/Tars/Sars/Qrsl1/Pars2/Nars2/Nars/Kars/Iars/Hars/Gars/Farsa/Cars/Aars
pro8	GO:0009127	purine nucleoside monophosphate biosynthetic process	31/1487	108/10739	4.02944e-05	Tpi1/Prps1/Pkm/Pgk1/Pgam2/Pfkp/Pfkm/Ndufc2/Mpi/Map2k1/Impdh2/Hdac4/Gmps/Gm10250/Galt/Gale/Eno2/Eif6/Dnajc30/Cyc1/Bpgm/Atp5o/Atp5k/Atp5j2/Atp5j/Atp5g1/Atp5d/Atp5b/Atp5a1/Aldoa/Ak1
pro8	GO:0009168	purine ribonucleoside monophosphate biosynthetic process	31/1487	108/10739	4.02944e-05	Tpi1/Prps1/Pkm/Pgk1/Pgam2/Pfkp/Pfkm/Ndufc2/Mpi/Map2k1/Impdh2/Hdac4/Gmps/Gm10250/Galt/Gale/Eno2/Eif6/Dnajc30/Cyc1/Bpgm/Atp5o/Atp5k/Atp5j2/Atp5j/Atp5g1/Atp5d/Atp5b/Atp5a1/Aldoa/Ak1
pro8	GO:0006085	acetyl-CoA biosynthetic process	9/1487	15/10739	4.15759e-05	Pdk2/Pdhx/Pdhb/Pdha1/Mpc2/Mlycd/Dlat/Acss2/Acat1
pro8	GO:0006754	ATP biosynthetic process	27/1487	89/10739	4.31704e-05	Tpi1/Pkm/Pgk1/Pgam2/Pfkp/Pfkm/Ndufc2/Mpi/Map2k1/Hdac4/Gm10250/Galt/Gale/Eno2/Eif6/Dnajc30/Cyc1/Bpgm/Atp5o/Atp5k/Atp5j2/Atp5j/Atp5g1/Atp5d/Atp5b/Atp5a1/Aldoa
pro8	GO:0007006	mitochondrial membrane organization	27/1487	89/10739	4.31704e-05	Zfp13/Tomm40/Tmem11/Timm50/Timm22/Timm13/Snca/Slc25a4/Rcc1l/Pex5/Nol3/Ndufa13/Mul1/Mtfp1/Mpv17l/Mfn2/Immt/Dnajc11/Chchd6/Chchd10/Bnip3/Bloc1s2/Bad/Atpif1/Alkbh7/Agk/Afg3l2
pro8	GO:0009206	purine ribonucleoside triphosphate biosynthetic process	29/1487	99/10739	4.69501e-05	Tpi1/Pkm/Pgk1/Pgam2/Pfkp/Pfkm/Nme1/Ndufc2/Mpi/Map2k1/Impdh2/Hdac4/Gm10250/Galt/Gale/Eno2/Eif6/Dnajc30/Cyc1/Bpgm/Atp5o/Atp5k/Atp5j2/Atp5j/Atp5g1/Atp5d/Atp5b/Atp5a1/Aldoa
pro8	GO:1901292	nucleoside phosphate catabolic process	29/1487	99/10739	4.69501e-05	Tpi1/Pkm/Pgk1/Pgam2/Pfkp/Pfkm/Pde9a/Pde1a/Nudt3/Nudt18/Nudt17/Nt5m/Nt5c/Mpi/Mlycd/Itpa/Hint1/Hdac4/Gmpr2/Galt/Gale/Entpd3/Enpp5/Eno2/Eif6/Bpgm/Aldoa/Acot7/Acat1
pro8	GO:0043038	amino acid activation	17/1487	45/10739	5.43952e-05	Yars2/Yars/Wars/Tars2/Tars/Sars/Qrsl1/Pars2/Nars2/Nars/Kars/Iars/Hars/Gars/Farsa/Cars/Aars
pro8	GO:0006418	tRNA aminoacylation for protein translation	16/1487	41/10739	5.66219e-05	Yars2/Yars/Wars/Tars2/Tars/Sars/Pars2/Nars2/Nars/Kars/Iars/Hars/Gars/Farsa/Cars/Aars
pro8	GO:0009124	nucleoside monophosphate biosynthetic process	32/1487	115/10739	5.95e-05	Tpi1/Prps1/Pkm/Pgk1/Pgam2/Pfkp/Pfkm/Ndufc2/Mpi/Map2k1/Impdh2/Hdac4/Gmps/Gm10250/Galt/Gale/Eno2/Eif6/Dnajc30/Cyc1/Cdadc1/Bpgm/Atp5o/Atp5k/Atp5j2/Atp5j/Atp5g1/Atp5d/Atp5b/Atp5a1/Aldoa/Ak1
pro8	GO:0015985	energy coupled proton transport, down electrochemical gradient	10/1487	19/10739	7.04206e-05	Gm10250/Dnajc30/Cyc1/Atp5o/Atp5k/Atp5j/Atp5g1/Atp5d/Atp5b/Atp5a1
pro8	GO:0015986	ATP synthesis coupled proton transport	10/1487	19/10739	7.04206e-05	Gm10250/Dnajc30/Cyc1/Atp5o/Atp5k/Atp5j/Atp5g1/Atp5d/Atp5b/Atp5a1
pro8	GO:0009156	ribonucleoside monophosphate biosynthetic process	31/1487	111/10739	7.15467e-05	Tpi1/Prps1/Pkm/Pgk1/Pgam2/Pfkp/Pfkm/Ndufc2/Mpi/Map2k1/Impdh2/Hdac4/Gmps/Gm10250/Galt/Gale/Eno2/Eif6/Dnajc30/Cyc1/Bpgm/Atp5o/Atp5k/Atp5j2/Atp5j/Atp5g1/Atp5d/Atp5b/Atp5a1/Aldoa/Ak1
pro8	GO:0044283	small molecule biosynthetic process	85/1487	413/10739	8.10246e-05	Uros/Tpi1/Tecr/Spr/Snca/Sirt5/Qdpr/Pycrl/Prps1/Prkag1/Pnpo/Pmvk/Plcb1/Pkm/Pgp/Pgk1/Pgam2/Pfkp/Pfkm/Pdxk/Pdk2/Pde9a/Pde1a/Pck2/Pcbd2/Pcbd1/Park7/Nudt3/Nudt18/Nudt17/Nt5m/Nt5c/Nme1/Ndufab1/Ndufa9/Mpi/Mlycd/Mgst3/Mecr/Lias/Ldhb/Itpa/Insig1/Impdh2/Hmgcs1/Hint1/Hdac4/Guk1/Gpd2/Got1/Gmps/Gmpr2/Gamt/Galt/Gale/Gad1/Fgf1/Fdps/Fdft1/Fasn/Entpd3/Enpp5/Eno2/Elovl4/Eif6/Dhcr24/Decr2/Cyp51/Cyb5r3/Coq9/Coq8b/Co…
pro8	GO:0009201	ribonucleoside triphosphate biosynthetic process	29/1487	102/10739	8.53149e-05	Tpi1/Pkm/Pgk1/Pgam2/Pfkp/Pfkm/Nme1/Ndufc2/Mpi/Map2k1/Impdh2/Hdac4/Gm10250/Galt/Gale/Eno2/Eif6/Dnajc30/Cyc1/Bpgm/Atp5o/Atp5k/Atp5j2/Atp5j/Atp5g1/Atp5d/Atp5b/Atp5a1/Aldoa
pro8	GO:1902600	proton transmembrane transport	20/1487	60/10739	9.80238e-05	Slc25a4/Plcb1/Park7/Ndufs7/Gm10250/Dnajc30/Cyc1/Chchd10/Atp6v1e1/Atp6v1c1/Atp6v1b2/Atp6v0c/Atp6v0b/Atp5o/Atp5k/Atp5j/Atp5g1/Atp5d/Atp5b/Atp5a1
pro8	GO:0032543	mitochondrial translation	23/1487	74/10739	0.000103445	Yars2/Uqcc1/Tufm/Tsfm/Rcc1l/Qrsl1/Ptcd3/Ngrn/Mtif3/Mtg2/Mrps34/Mrps27/Mrps25/Mrps18a/Mrps16/Mrps12/Mrps11/Mrpl58/Mrpl51/Mrpl2/Hars/Gars/Coa3
pro8	GO:0006626	protein targeting to mitochondrion	21/1487	65/10739	0.000110338	Tomm40/Tomm34/Timm50/Timm23/Timm22/Timm17a/Timm13/Sirt4/Ptpn5/Ppp2r2b/Parl/Nol3/Ndufa13/Mipep/Mfn2/Lrrk2/Grpel1/Dnlz/Chchd4/Atpif1/Agk
pro8	GO:0009154	purine ribonucleotide catabolic process	10/1487	20/10739	0.000123407	Pde9a/Pde1a/Nudt3/Nudt18/Mlycd/Itpa/Hint1/Gmpr2/Acot7/Acat1
pro8	GO:0009261	ribonucleotide catabolic process	10/1487	20/10739	0.000123407	Pde9a/Pde1a/Nudt3/Nudt18/Mlycd/Itpa/Hint1/Gmpr2/Acot7/Acat1
pro8	GO:0035384	thioester biosynthetic process	10/1487	21/10739	0.00020647	Snca/Pdk2/Pdhx/Pdhb/Pdha1/Mpc2/Mlycd/Dlat/Acss2/Acat1
pro8	GO:0071616	acyl-CoA biosynthetic process	10/1487	21/10739	0.00020647	Snca/Pdk2/Pdhx/Pdhb/Pdha1/Mpc2/Mlycd/Dlat/Acss2/Acat1
pro8	GO:0044282	small molecule catabolic process	45/1487	192/10739	0.000210449	Tpi1/Qdpr/Pycrl/Pnkd/Pfkp/Pfkm/Pex5/Pcyox1/Pck2/Nudt3/Nudt18/Nagk/Mpi/Mlycd/Mccc2/Ivd/Inpp1/Haghl/Gstz1/Got1/Gmpr2/Gcsh/Gcat/Galt/Gale/Gad2/Etfdh/Etfa/Esd/Cyp46a1/Cnr1/Cdadc1/Cbr3/Bckdhb/Bckdha/Bcat1/Bad/Asrgl1/Acot8/Acot7/Acot2/Acat2/Acat1/Abhd16a/Abat
pro8	GO:0140053	mitochondrial gene expression	28/1487	102/10739	0.000216482	Yars2/Uqcc1/Tufm/Tsfm/Tbrg4/Sirt3/Rcc1l/Qrsl1/Ptcd3/Ngrn/Mtif3/Mtg2/Mrps34/Mrps27/Mrps25/Mrps18a/Mrps16/Mrps12/Mrps11/Mrpl58/Mrpl51/Mrpl2/Mrpl12/Hsd17b10/Hars/Gars/Coa3/Chchd10
pro8	GO:0007018	microtubule-based movement	46/1487	198/10739	0.000223145	Wdr34/Wasf1/Uchl1/Ubb/Ttll1/Ttc30b/Tmem201/Ssna1/Rsph9/Nefm/Nefl/Nefh/Mkks/Map6/Map2k1/Map1b/Klc1/Kifc2/Kif5c/Kif3c/Kif3b/Kif3a/Kif1a/Ift81/Ift74/Ift46/Ift27/Ift22/Ift172/Flot2/Fez1/Dynlrb1/Dync1li1/Dync1i1/Drc1/Copg1/Ccdc65/Bloc1s5/Bloc1s4/Bloc1s2/Bbs4/App/Ap3m2/Ap3b2/Actr1b/Actr1a
pro8	GO:0032787	monocarboxylic acid metabolic process	66/1487	314/10739	0.000267429	Tpi1/Tecr/Snca/Sirt4/Prkce/Prkag1/Pnkd/Pkm/Pgk1/Pgam2/Pfkp/Pfkm/Pex5/Pdk2/Pdhx/Pdhb/Pdha1/Pck2/Park7/Ndufs6/Ndufab1/N6amt1/Mpi/Mpc2/Mlycd/Mecr/Lias/Ldhb/Kit/Ivd/Insig1/Idh1/Hdac4/Haghl/Gstm7/Grhpr/Galt/Gale/Gad1/Fasn/Etfdh/Etfa/Ephx2/Eno2/Elovl4/Eif6/Ech1/Dlat/Decr2/Cygb/Cpt1c/Cnr1/Bpgm/Asrgl1/Amacr/Alkbh7/Aldoa/Acss2/Acot8/Acot7/Acot2/Acat2/Acat1/Abhd16a/Abat/Aacs
pro8	GO:0010970	transport along microtubule	36/1487	145/10739	0.00027117	Wdr34/Wasf1/Uchl1/Ubb/Ttc30b/Tmem201/Ssna1/Nefm/Nefl/Nefh/Map6/Map2k1/Map1b/Klc1/Kif5c/Kif3c/Kif3a/Kif1a/Ift81/Ift74/Ift46/Ift27/Ift22/Ift172/Flot2/Fez1/Dync1i1/Copg1/Bloc1s5/Bloc1s4/Bloc1s2/App/Ap3m2/Ap3b2/Actr1b/Actr1a
pro8	GO:0099111	microtubule-based transport	36/1487	145/10739	0.00027117	Wdr34/Wasf1/Uchl1/Ubb/Ttc30b/Tmem201/Ssna1/Nefm/Nefl/Nefh/Map6/Map2k1/Map1b/Klc1/Kif5c/Kif3c/Kif3a/Kif1a/Ift81/Ift74/Ift46/Ift27/Ift22/Ift172/Flot2/Fez1/Dync1i1/Copg1/Bloc1s5/Bloc1s4/Bloc1s2/App/Ap3m2/Ap3b2/Actr1b/Actr1a
pro8	GO:0006637	acyl-CoA metabolic process	18/1487	55/10739	0.000280141	Suclg1/Sucla2/Snca/Pmvk/Pdk2/Pdhx/Pdhb/Pdha1/Mpc2/Mlycd/Hmgcs1/Fasn/Dlat/Acss2/Acot8/Acot7/Acot2/Acat1
pro8	GO:0035383	thioester metabolic process	18/1487	55/10739	0.000280141	Suclg1/Sucla2/Snca/Pmvk/Pdk2/Pdhx/Pdhb/Pdha1/Mpc2/Mlycd/Hmgcs1/Fasn/Dlat/Acss2/Acot8/Acot7/Acot2/Acat1
pro8	GO:0044743	protein transmembrane import into intracellular organelle	14/1487	38/10739	0.00033346	Tomm40/Timm50/Timm23/Timm22/Timm17a/Timm13/Pex5/Pex16/Pex10/Ndufa13/Grpel1/Dnlz/Chchd4/Agk
pro8	GO:0046434	organophosphate catabolic process	34/1487	136/10739	0.000345224	Tpi1/Plcb1/Pkm/Pgk1/Pgam2/Pfkp/Pfkm/Pde9a/Pde1a/Nudt3/Nudt18/Nudt17/Nt5m/Nt5c/Mpi/Mlycd/Itpa/Inpp1/Idh1/Hint1/Hdac4/Gpd2/Gmpr2/Galt/Gale/Entpd3/Enpp5/Eno2/Eif6/Bpgm/Aldoa/Acot7/Acat1/Abhd16a
pro8	GO:0006457	protein folding	32/1487	127/10739	0.000438591	Trap1/Tbcc/Stub1/Sgta/Ppil2/Ppil1/Ppie/Pfdn6/Pfdn2/Pfdn1/Pex19/Pdrg1/Nudc/Nppc/Mkks/Hsph1/Hspa2/Grpel1/Fkbp4/Emc4/Dnlz/Dnajc18/Dnajb2/Dnaja3/Clu/Chchd4/Cdc37l1/Cdc37/Cct8/Cct7/Cct5/Cct3
pro8	GO:0001963	synaptic transmission, dopaminergic	9/1487	19/10739	0.000454731	Snca/Rab3b/Pnkd/Park7/Flot1/Crhbp/Crh/Cntnap4/Cdk5
pro8	GO:0006195	purine nucleotide catabolic process	10/1487	23/10739	0.000514666	Pde9a/Pde1a/Nudt3/Nudt18/Mlycd/Itpa/Hint1/Gmpr2/Acot7/Acat1
pro8	GO:0033866	nucleoside bisphosphate biosynthetic process	12/1487	31/10739	0.000523025	Snca/Pdk2/Pdhx/Pdhb/Pdha1/Mpc2/Mlycd/Dlat/Dcakd/Acss2/Acot7/Acat1
pro8	GO:0034030	ribonucleoside bisphosphate biosynthetic process	12/1487	31/10739	0.000523025	Snca/Pdk2/Pdhx/Pdhb/Pdha1/Mpc2/Mlycd/Dlat/Dcakd/Acss2/Acot7/Acat1
pro8	GO:0034033	purine nucleoside bisphosphate biosynthetic process	12/1487	31/10739	0.000523025	Snca/Pdk2/Pdhx/Pdhb/Pdha1/Mpc2/Mlycd/Dlat/Dcakd/Acss2/Acot7/Acat1
pro8	GO:0035640	exploration behavior	11/1487	27/10739	0.000533407	Ptpn5/Prkce/Myg1/Lrrtm1/Lrrk2/Itga3/Htr1a/Gad1/Crh/Chl1/Abat
pro8	GO:0006836	neurotransmitter transport	46/1487	207/10739	0.000636796	Vamp2/Syt5/Syt17/Syt11/Syt1/Syp/Syngr3/Syn2/Syn1/Sv2b/Stx1a/Snca/Snap47/Snap25/Slc25a22/Slc25a12/Slc17a6/Rph3a/Rims2/Rgs4/Rab3b/Prkce/Pnkd/Pdzd11/Park7/Ngf/Ncs1/Mctp1/Lrrk2/Lin7a/Kcnc4/Ica1/Htr1a/Gipc1/Flot1/Erc2/Crh/Cplx3/Cplx1/Cnr1/Cask/Cadps/Arl6ip1/Arl2/Apba2/Abat
pro8	GO:0033865	nucleoside bisphosphate metabolic process	20/1487	68/10739	0.000640549	Suclg1/Sucla2/Snca/Pmvk/Pdk2/Pdhx/Pdhb/Pdha1/Mpc2/Mlycd/Mccc2/Hmgcs1/Fasn/Dlat/Dcakd/Acss2/Acot8/Acot7/Acot2/Acat1
pro8	GO:0033875	ribonucleoside bisphosphate metabolic process	20/1487	68/10739	0.000640549	Suclg1/Sucla2/Snca/Pmvk/Pdk2/Pdhx/Pdhb/Pdha1/Mpc2/Mlycd/Mccc2/Hmgcs1/Fasn/Dlat/Dcakd/Acss2/Acot8/Acot7/Acot2/Acat1
pro8	GO:0034032	purine nucleoside bisphosphate metabolic process	20/1487	68/10739	0.000640549	Suclg1/Sucla2/Snca/Pmvk/Pdk2/Pdhx/Pdhb/Pdha1/Mpc2/Mlycd/Mccc2/Hmgcs1/Fasn/Dlat/Dcakd/Acss2/Acot8/Acot7/Acot2/Acat1
pro8	GO:0072384	organelle transport along microtubule	21/1487	73/10739	0.000656114	Wasf1/Uchl1/Ubb/Tmem201/Nefl/Nefh/Map6/Map2k1/Map1b/Kif3c/Kif1a/Fez1/Dync1i1/Copg1/Bloc1s5/Bloc1s4/Bloc1s2/Ap3m2/Ap3b2/Actr1b/Actr1a
pro8	GO:0009132	nucleoside diphosphate metabolic process	23/1487	83/10739	0.000664376	Tpi1/Pkm/Pgk1/Pgam2/Pfkp/Pfkm/Nudt18/Nme1/Mpi/Hdac4/Guk1/Galt/Gale/Entpd3/Eno2/Eif6/Dtymk/Bpgm/Bad/Aldoa/Ak8/Ak4/Ak1
pro8	GO:0006090	pyruvate metabolic process	22/1487	79/10739	0.000801748	Tpi1/Pkm/Pgk1/Pgam2/Pfkp/Pfkm/Pdk2/Pdhx/Pdhb/Pdha1/Pck2/Mpi/Mpc2/Ldhb/Hdac4/Galt/Gale/Eno2/Eif6/Dlat/Bpgm/Aldoa
pro8	GO:0051937	catecholamine transport	17/1487	55/10739	0.000861661	Syt5/Syt3/Syt17/Syt13/Syt11/Syt1/Stx1a/Snca/Sdhd/Rab3b/Park7/Oxtr/Crh/Cnr1/Chrm5/Cadps/Abat
pro8	GO:0006086	acetyl-CoA biosynthetic process from pyruvate	6/1487	10/10739	0.000888838	Pdk2/Pdhx/Pdhb/Pdha1/Mpc2/Dlat
pro8	GO:0006122	mitochondrial electron transport, ubiquinol to cytochrome c	6/1487	10/10739	0.000888838	Uqcrq/Uqcrh/Uqcrfs1/Uqcrc1/Uqcr10/Cyc1
pro8	GO:0015844	monoamine transport	19/1487	65/10739	0.000941939	Syt5/Syt3/Syt17/Syt13/Syt11/Syt1/Stx1a/Snca/Sdhd/Rab3b/Pick1/Park7/Oxtr/Htr1a/Crh/Cnr1/Chrm5/Cadps/Abat
pro8	GO:0030705	cytoskeleton-dependent intracellular transport	36/1487	155/10739	0.00103395	Wdr34/Wasf1/Uchl1/Ubb/Ttc30b/Tmem201/Ssna1/Nefm/Nefl/Nefh/Map6/Map2k1/Map1b/Klc1/Kif5c/Kif3c/Kif3a/Kif1a/Ift81/Ift74/Ift46/Ift27/Ift22/Ift172/Flot2/Fez1/Dync1i1/Copg1/Bloc1s5/Bloc1s4/Bloc1s2/App/Ap3m2/Ap3b2/Actr1b/Actr1a
pro8	GO:0072523	purine-containing compound catabolic process	11/1487	29/10739	0.00108655	Pde9a/Pde1a/Nudt3/Nudt18/Mlycd/Itpa/Hint1/Gmpr2/Gda/Acot7/Acat1
pro8	GO:0072655	establishment of protein localization to mitochondrion	22/1487	81/10739	0.00115368	Tomm40/Tomm34/Timm50/Timm23/Timm22/Timm17a/Timm13/Sirt4/Ptpn5/Ppp2r2b/Parl/Nol3/Ndufa13/Mipep/Mfn2/Lrrk2/Hsph1/Grpel1/Dnlz/Chchd4/Atpif1/Agk
pro8	GO:0046939	nucleotide phosphorylation	20/1487	71/10739	0.0011663	Tpi1/Pnkp/Pkm/Pgk1/Pgam2/Pfkp/Pfkm/Nme1/Mpi/Hdac4/Guk1/Galt/Gale/Eno2/Eif6/Bpgm/Aldoa/Ak8/Ak4/Ak1
pro8	GO:0065002	intracellular protein transmembrane transport	16/1487	52/10739	0.00127904	Zfand2b/Tram1l1/Tomm40/Timm50/Timm23/Timm22/Timm17a/Timm13/Pex5/Pex16/Pex10/Ndufa13/Grpel1/Dnlz/Chchd4/Agk
pro8	GO:2001023	regulation of response to drug	21/1487	77/10739	0.00139741	Trap1/Syt5/Syt3/Syt17/Syt13/Syt11/Syt1/Snca/Rgs4/Rab3b/Ptpn5/Park7/Nol3/Lrrk2/Hsph1/Glrx/Endog/Crh/Cnr1/Arl6ip1/Abat
pro8	GO:0071806	protein transmembrane transport	16/1487	53/10739	0.00160068	Zfand2b/Tram1l1/Tomm40/Timm50/Timm23/Timm22/Timm17a/Timm13/Pex5/Pex16/Pex10/Ndufa13/Grpel1/Dnlz/Chchd4/Agk
pro8	GO:0070585	protein localization to mitochondrion	22/1487	83/10739	0.00163074	Tomm40/Tomm34/Timm50/Timm23/Timm22/Timm17a/Timm13/Sirt4/Ptpn5/Ppp2r2b/Parl/Nol3/Ndufa13/Mipep/Mfn2/Lrrk2/Hsph1/Grpel1/Dnlz/Chchd4/Atpif1/Agk
pro8	GO:0051560	mitochondrial calcium ion homeostasis	9/1487	22/10739	0.00165776	Smdt1/Prkce/Nol3/Micu1/Mcub/Mcu/Immt/Bnip3/Afg3l2
pro8	GO:0097479	synaptic vesicle localization	36/1487	159/10739	0.00167167	Vamp2/Syt5/Syt17/Syt11/Syt1/Syp/Syn2/Syn1/Stx1a/Snca/Snap47/Snap25/Rims2/Prkce/Ncs1/Lrrk2/Lin7a/Kif5c/Htr1a/Gipc1/Erc2/Dpysl2/Dnm3/Cplx3/Cplx1/Cnr1/Cdk5/Cask/Cadps/Bloc1s5/Bloc1s4/Bloc1s2/Apba2/Ap3m2/Ap3b2/Ap1s2
pro8	GO:0048489	synaptic vesicle transport	34/1487	148/10739	0.00171213	Vamp2/Syt5/Syt17/Syt11/Syt1/Syp/Stx1a/Snca/Snap47/Snap25/Rims2/Prkce/Ncs1/Lrrk2/Lin7a/Kif5c/Htr1a/Gipc1/Erc2/Dpysl2/Dnm3/Cplx3/Cplx1/Cnr1/Cdk5/Cask/Cadps/Bloc1s5/Bloc1s4/Bloc1s2/Apba2/Ap3m2/Ap3b2/Ap1s2
pro8	GO:0097480	establishment of synaptic vesicle localization	34/1487	148/10739	0.00171213	Vamp2/Syt5/Syt17/Syt11/Syt1/Syp/Stx1a/Snca/Snap47/Snap25/Rims2/Prkce/Ncs1/Lrrk2/Lin7a/Kif5c/Htr1a/Gipc1/Erc2/Dpysl2/Dnm3/Cplx3/Cplx1/Cnr1/Cdk5/Cask/Cadps/Bloc1s5/Bloc1s4/Bloc1s2/Apba2/Ap3m2/Ap3b2/Ap1s2
pro8	GO:0010421	hydrogen peroxide-mediated programmed cell death	6/1487	11/10739	0.00172678	Trap1/Stk25/Park7/Hsph1/Glrx/Endog
pro8	GO:0097468	programmed cell death in response to reactive oxygen species	6/1487	11/10739	0.00172678	Trap1/Stk25/Park7/Hsph1/Glrx/Endog
pro8	GO:0006790	sulfur compound metabolic process	39/1487	177/10739	0.00187101	Sult4a1/Suclg1/Sucla2/Snca/Pmvk/Pdk2/Pdhx/Pdhb/Pdha1/Pcyox1/Pcmt1/Park7/Nfu1/Mpc2/Mlycd/Lias/Iscu/Idh1/Icmt/Hmgcs1/Gstz1/Gstm7/Gstm6/Gstm5/Gsta4/Gpx4/Ggt7/Gamt/Fxn/Fasn/Dlat/Ciapin1/Chst8/Chpf/Acss2/Acot8/Acot7/Acot2/Acat1
pro8	GO:0019674	NAD metabolic process	11/1487	31/10739	0.00204284	Pfkp/Pfkm/Pck2/Nudt17/Nmnat2/Mdh2/Mdh1/Ldhb/Idh3g/Idh3b/Gpd2
pro8	GO:2001024	negative regulation of response to drug	10/1487	27/10739	0.00224693	Trap1/Snca/Rgs4/Park7/Nol3/Lrrk2/Hsph1/Glrx/Cnr1/Abat
pro8	GO:0009063	cellular amino acid catabolic process	15/1487	50/10739	0.00237385	Qdpr/Pcyox1/Mccc2/Ivd/Gstz1/Got1/Gcsh/Gcat/Gad2/Bckdhb/Bckdha/Bcat1/Asrgl1/Acat1/Abat
pro8	GO:0006734	NADH metabolic process	9/1487	23/10739	0.00239261	Pfkp/Pfkm/Pck2/Nudt17/Mdh2/Mdh1/Idh3g/Idh3b/Gpd2
pro8	GO:0061615	glycolytic process through fructose-6-phosphate	6/1487	12/10739	0.00305092	Pfkp/Pfkm/Mpi/Galt/Gale/Aldoa
pro8	GO:0007007	inner mitochondrial membrane organization	10/1487	28/10739	0.00306763	Tmem11/Timm22/Timm13/Ndufa13/Immt/Dnajc11/Chchd6/Chchd10/Agk/Afg3l2
pro8	GO:0007269	neurotransmitter secretion	33/1487	148/10739	0.00330114	Vamp2/Syt5/Syt17/Syt11/Syt1/Syp/Syn2/Syn1/Stx1a/Snca/Snap47/Snap25/Rph3a/Rims2/Prkce/Pnkd/Pdzd11/Ngf/Ncs1/Mctp1/Lrrk2/Lin7a/Kcnc4/Ica1/Htr1a/Gipc1/Erc2/Cplx3/Cplx1/Cnr1/Cask/Cadps/Apba2
pro8	GO:0099643	signal release from synapse	33/1487	148/10739	0.00330114	Vamp2/Syt5/Syt17/Syt11/Syt1/Syp/Syn2/Syn1/Stx1a/Snca/Snap47/Snap25/Rph3a/Rims2/Prkce/Pnkd/Pdzd11/Ngf/Ncs1/Mctp1/Lrrk2/Lin7a/Kcnc4/Ica1/Htr1a/Gipc1/Erc2/Cplx3/Cplx1/Cnr1/Cask/Cadps/Apba2
pro8	GO:0045746	negative regulation of Notch signaling pathway	9/1487	24/10739	0.00336397	Rita1/Rfng/Kctd10/Gdpd5/Egfl7/Dlx2/Dlx1/Bend6/Arrb1
pro8	GO:0006081	cellular aldehyde metabolic process	14/1487	47/10739	0.0035239	Tpi1/Tkt/Rdh13/Pnpo/Pnkd/Pdxk/Park7/Idh1/Haghl/Grhpr/Esd/Clcn2/Aldoa/Aldh3b2
pro8	GO:0050432	catecholamine secretion	14/1487	47/10739	0.0035239	Syt5/Syt3/Syt17/Syt13/Syt11/Syt1/Stx1a/Snca/Sdhd/Oxtr/Crh/Cnr1/Cadps/Abat
pro8	GO:0051654	establishment of mitochondrion localization	8/1487	20/10739	0.00354876	Wasf1/Uchl1/Ubb/Nefl/Mark1/Map6/Map1b/Fez1
pro8	GO:0009119	ribonucleoside metabolic process	16/1487	57/10739	0.00364211	Pycrl/Pcmt1/Nudt18/Nme1/Mocs2/Lrrk2/Impdh2/Icmt/Guk1/Gmps/Gmpr2/Gamt/Cdadc1/Ak4/Ak1/Adk
pro8	GO:1901137	carbohydrate derivative biosynthetic process	80/1487	434/10739	0.00386863	Ube2g2/Tyw3/Tsta3/Trmt12/Tpi1/Tkt/Snca/Serp2/Rpn1/Rfng/Pyurf/Prpsap1/Prps1/Pomgnt2/Pmm1/Plcb1/Pkm/Pigyl/Pgk1/Pgam2/Pfkp/Pfkm/Pdk2/Pdhx/Pdhb/Pdha1/Nppc/Nme1/Necab3/Necab2/Necab1/Ndufc2/Mpi/Mpc2/Mlycd/Mgat5b/Mgat5/Mgat4c/Map2k1/Lcmt2/Impdh2/Hs3st2/Hdac4/Guk1/Gmps/Gm10250/Galt/Galnt18/Gale/Eno2/Eif6/Dtymk/Dpy19l1/Dnajc30/Dlat/Dhodh/Dcakd/Cyc1/Chst8/Chst10/Chpf/Cdadc1/Bpgm/B4gat1/B3galt2/Atp5o/Atp5k/…
pro8	GO:0015872	dopamine transport	12/1487	38/10739	0.00396544	Syt5/Syt3/Syt17/Syt13/Syt11/Syt1/Snca/Rab3b/Park7/Cnr1/Chrm5/Abat
pro8	GO:0009135	purine nucleoside diphosphate metabolic process	18/1487	68/10739	0.00423007	Tpi1/Pkm/Pgk1/Pgam2/Pfkp/Pfkm/Nudt18/Mpi/Hdac4/Guk1/Galt/Gale/Eno2/Eif6/Bpgm/Bad/Aldoa/Ak1
pro8	GO:0009179	purine ribonucleoside diphosphate metabolic process	18/1487	68/10739	0.00423007	Tpi1/Pkm/Pgk1/Pgam2/Pfkp/Pfkm/Nudt18/Mpi/Hdac4/Guk1/Galt/Gale/Eno2/Eif6/Bpgm/Bad/Aldoa/Ak1
pro8	GO:0006165	nucleoside diphosphate phosphorylation	18/1487	69/10739	0.0049994	Tpi1/Pkm/Pgk1/Pgam2/Pfkp/Pfkm/Nme1/Mpi/Hdac4/Galt/Gale/Eno2/Eif6/Bpgm/Aldoa/Ak8/Ak4/Ak1
pro8	GO:0046184	aldehyde biosynthetic process	6/1487	13/10739	0.00500748	Tpi1/Tkt/Pnpo/Pdxk/Clcn2/Aldoa
pro8	GO:0001539	cilium or flagellum-dependent cell motility	8/1487	21/10739	0.00504627	Ttll1/Rsph9/Mkks/Ift46/Efcab1/Drc1/Ccdc65/Bbs4
pro8	GO:0060285	cilium-dependent cell motility	8/1487	21/10739	0.00504627	Ttll1/Rsph9/Mkks/Ift46/Efcab1/Drc1/Ccdc65/Bbs4
pro8	GO:0050433	regulation of catecholamine secretion	13/1487	44/10739	0.00523689	Syt5/Syt3/Syt17/Syt13/Syt11/Syt1/Stx1a/Snca/Sdhd/Oxtr/Crh/Cnr1/Abat
pro8	GO:0046128	purine ribonucleoside metabolic process	14/1487	49/10739	0.00533496	Pcmt1/Nudt18/Nme1/Mocs2/Lrrk2/Impdh2/Icmt/Guk1/Gmps/Gmpr2/Gamt/Ak4/Ak1/Adk
pro8	GO:0006399	tRNA metabolic process	34/1487	159/10739	0.00578912	Yars2/Yars/Wars/Tyw3/Tsen34/Tsen2/Trmt12/Thumpd1/Tars2/Tars/Sars/Rpp25/Rpp21/Qtrt1/Qrsl1/Pop5/Polr3k/Pars2/Nars2/Nars/Lcmt2/Kars/Iars/Hsd17b10/Hars/Gars/Farsa/Exosc7/Exosc2/Elp3/Dus2/Dtd2/Cars/Aars
pro8	GO:0008637	apoptotic mitochondrial changes	21/1487	87/10739	0.00677353	Zfp13/Timm50/Slc25a4/Psmd10/Ppp2r2b/Pim2/Parl/Nol3/Ndufs1/Mul1/Mpv17l/Higd1a/Fxn/Erbb4/Dap3/Chchd10/Bnip3/Bloc1s2/Bad/Atpif1/Atg3
pro8	GO:0072525	pyridine-containing compound biosynthetic process	18/1487	71/10739	0.00688225	Tpi1/Pnpo/Pkm/Pgk1/Pgam2/Pfkp/Pfkm/Pdxk/Nmrk1/Nmnat2/Mpi/Hdac4/Galt/Gale/Eno2/Eif6/Bpgm/Aldoa
pro8	GO:0060052	neurofilament cytoskeleton organization	5/1487	10/10739	0.00695512	Nefm/Nefl/Nefh/Ina/Arhgef28
pro8	GO:1904851	positive regulation of establishment of protein localization to telomere	5/1487	10/10739	0.00695512	Wrap53/Cct8/Cct7/Cct5/Cct3
pro8	GO:0001505	regulation of neurotransmitter levels	49/1487	251/10739	0.00726214	Vamp2/Syt5/Syt17/Syt11/Syt1/Syp/Syngr3/Syn2/Syn1/Stx1a/Spr/Snca/Snap47/Snap25/Slc17a6/Rph3a/Rora/Rims2/Rgs4/Rab3b/Prkce/Pnkd/Pdzd11/Park7/Ngf/Ncs1/Mctp1/Lrrk2/Lin7a/Kcnc4/Ica1/Htr1a/Gipc1/Gcsh/Gad2/Gad1/Flot1/Erc2/Cplx3/Cplx1/Cnr1/Clu/Celf6/Cask/Cadps/Arl6ip1/Apba2/Ache/Abat
pro8	GO:0034643	establishment of mitochondrion localization, microtubule-mediated	7/1487	18/10739	0.00758522	Wasf1/Uchl1/Ubb/Nefl/Map6/Map1b/Fez1
pro8	GO:0047497	mitochondrion transport along microtubule	7/1487	18/10739	0.00758522	Wasf1/Uchl1/Ubb/Nefl/Map6/Map1b/Fez1
pro8	GO:0009185	ribonucleoside diphosphate metabolic process	18/1487	72/10739	0.00801892	Tpi1/Pkm/Pgk1/Pgam2/Pfkp/Pfkm/Nudt18/Mpi/Hdac4/Guk1/Galt/Gale/Eno2/Eif6/Bpgm/Bad/Aldoa/Ak1
pro8	GO:0007618	mating	9/1487	27/10739	0.00819507	Ppp1r1b/Oxtr/Mapk8ip2/Hdac4/Fuom/Cnr1/App/Aplp2/Abat
pro8	GO:0036474	cell death in response to hydrogen peroxide	9/1487	27/10739	0.00819507	Trap1/Stk25/Sigmar1/Park7/Nol3/Lrrk2/Hsph1/Glrx/Endog
pro8	GO:1901617	organic hydroxy compound biosynthetic process	28/1487	128/10739	0.00845513	Wnt5a/Sqle/Spr/Snca/Qdpr/Pnpo/Pmvk/Plcb1/Pgp/Pdxk/Pck2/Pcbd2/Pcbd1/Park7/Ldhb/Insig1/Hmgcs1/Got1/Gipc1/Fgf1/Fdps/Fdft1/Dhcr24/Cyp51/Cyb5r3/Clcn2/Appl1/Amacr
pro8	GO:0090317	negative regulation of intracellular protein transport	10/1487	32/10739	0.00896869	Ube2g2/Sirt4/Rangap1/Park7/Nol3/Lrrk2/Insig1/Gdi1/Dmtn/Cdk5
pro8	GO:0032024	positive regulation of insulin secretion	15/1487	57/10739	0.00911985	Sirt3/Prkce/Pfkm/Pck2/Nnat/Mpc2/Mcu/Glrx/Crh/Cask/Capn10/Bad/Arrb1/Abat/Aacs
pro8	GO:0009116	nucleoside metabolic process	18/1487	73/10739	0.00930201	Pycrl/Prpsap1/Prps1/Pcmt1/Nudt18/Nme1/Mocs2/Lrrk2/Impdh2/Icmt/Guk1/Gmps/Gmpr2/Gamt/Cdadc1/Ak4/Ak1/Adk
pro8	GO:0015672	monovalent inorganic cation transport	53/1487	279/10739	0.00935703	Ywhah/Vamp2/Tmem38a/Stoml1/Sptbn4/Slc25a4/Slc17a6/Scn2b/Scn1a/Rgs4/Prnp/Plcb1/Park7/Nsf/Nkain4/Nkain3/Ndufs7/Maged2/Kcnt1/Kcns3/Kcnk4/Kcnj9/Kcnj11/Kcnip1/Kcnf1/Kcnd3/Kcnc4/Kcnc1/Kcna6/Gnas/Gm10250/Glrx/Fxyd6/Fhl1/Fgf14/Fgf13/Fgf12/Dnajc30/Cyc1/Commd9/Chchd10/Atp6v1e1/Atp6v1c1/Atp6v1b2/Atp6v0c/Atp6v0b/Atp5o/Atp5k/Atp5j/Atp5g1/Atp5d/Atp5b/Atp5a1
pro8	GO:0051646	mitochondrion localization	11/1487	37/10739	0.0093978	Wasf1/Uchl1/Ubb/Nefl/Mul1/Mfn2/Mark1/Map6/Map1b/Lrrk2/Fez1
pro8	GO:0051656	establishment of organelle localization	66/1487	361/10739	0.00984363	Wasf1/Vamp2/Uchl1/Ubb/Trappc12/Tmem201/Syt5/Syt17/Syt11/Syt1/Syp/Stx1a/Stk25/Snca/Snap47/Snap25/Shroom2/Rims2/Psrc1/Prkce/Nudc/Nsfl1c/Nefl/Nefh/Ncs1/Mark1/Map6/Map2k1/Map1b/Lrrk2/Lin7a/Klhl12/Kit/Kif5c/Kif3c/Kif1a/Htr1a/Gipc1/Gbf1/Fez1/Erc2/Eif6/Dync1i1/Dpysl2/Dnm3/Dctn2/Cplx3/Cplx1/Copg1/Cnr1/Chmp7/Cdk5/Cdc23/Cask/Cadps/Bloc1s5/Bloc1s4/Bloc1s2/Becn1/Apba2/Ap3m2/Ap3b2/Ap1s2/Ahi1/Actr1b/Actr1a
pro8	GO:1901657	glycosyl compound metabolic process	21/1487	90/10739	0.0101064	Tyw3/Trmt12/Pycrl/Prpsap1/Prps1/Pcmt1/Nudt18/Nme1/Mocs2/Lrrk2/Lcmt2/Impdh2/Icmt/Guk1/Gmps/Gmpr2/Gamt/Cdadc1/Ak4/Ak1/Adk
pro8	GO:0051648	vesicle localization	45/1487	231/10739	0.0101693	Vamp2/Tpgs1/Syt5/Syt17/Syt11/Syt1/Syp/Syn2/Syn1/Stx1a/Snca/Snap47/Snap25/Shroom2/Rims2/Prkce/Ncs1/Map2k1/Lrrk2/Lin7a/Klhl12/Kif5c/Kif1a/Htr1a/Gipc1/Gbf1/Erc2/Dync1i1/Dpysl2/Dnm3/Dctn2/Cplx3/Cplx1/Cnr1/Cdk5/Cask/Cadps/Bloc1s5/Bloc1s4/Bloc1s2/Apba2/Ap3m2/Ap3b2/Ap1s2/Ahi1
pro8	GO:0045745	positive regulation of G protein-coupled receptor signaling pathway	7/1487	19/10739	0.0105985	Wnt5a/Prmt5/Phb/Necab2/Mrap2/Lrrk2/Grp
pro8	GO:1901659	glycosyl compound biosynthetic process	9/1487	28/10739	0.0106238	Tyw3/Trmt12/Nme1/Lcmt2/Impdh2/Guk1/Gmps/Ak1/Adk
pro8	GO:0042278	purine nucleoside metabolic process	14/1487	53/10739	0.0111655	Pcmt1/Nudt18/Nme1/Mocs2/Lrrk2/Impdh2/Icmt/Guk1/Gmps/Gmpr2/Gamt/Ak4/Ak1/Adk
pro8	GO:0018216	peptidyl-arginine methylation	5/1487	11/10739	0.0113121	Prmt7/Prmt5/Prmt2/Ndufaf7/Coprs
pro8	GO:0036444	calcium import into the mitochondrion	5/1487	11/10739	0.0113121	Smdt1/Micu1/Mcub/Mcu/Afg3l2
pro8	GO:0070203	regulation of establishment of protein localization to telomere	5/1487	11/10739	0.0113121	Wrap53/Cct8/Cct7/Cct5/Cct3
pro8	GO:0016054	organic acid catabolic process	27/1487	125/10739	0.0113476	Qdpr/Pex5/Pcyox1/Pck2/Nagk/Mlycd/Mccc2/Ivd/Gstz1/Got1/Gcsh/Gcat/Gad2/Etfdh/Etfa/Cnr1/Bckdhb/Bckdha/Bcat1/Asrgl1/Acot8/Acot7/Acot2/Acat2/Acat1/Abhd16a/Abat
pro8	GO:0046395	carboxylic acid catabolic process	27/1487	125/10739	0.0113476	Qdpr/Pex5/Pcyox1/Pck2/Nagk/Mlycd/Mccc2/Ivd/Gstz1/Got1/Gcsh/Gcat/Gad2/Etfdh/Etfa/Cnr1/Bckdhb/Bckdha/Bcat1/Asrgl1/Acot8/Acot7/Acot2/Acat2/Acat1/Abhd16a/Abat
pro8	GO:0009081	branched-chain amino acid metabolic process	6/1487	15/10739	0.0114221	Mccc2/Ivd/Bckdhb/Bckdha/Bcat1/Acat1
pro8	GO:0009083	branched-chain amino acid catabolic process	6/1487	15/10739	0.0114221	Mccc2/Ivd/Bckdhb/Bckdha/Bcat1/Acat1
pro8	GO:0018195	peptidyl-arginine modification	6/1487	15/10739	0.0114221	Prmt7/Prmt5/Prmt2/Park7/Ndufaf7/Coprs
pro8	GO:0070200	establishment of protein localization to telomere	6/1487	15/10739	0.0114221	Wrap53/Cct8/Cct7/Cct5/Cct3/Acd
pro8	GO:0043648	dicarboxylic acid metabolic process	15/1487	59/10739	0.0126398	Suclg1/Sucla2/Sdhb/Sdha/Pck2/Mdh2/Mdh1/Idh3g/Idh3b/Idh1/Grhpr/Got1/Gad2/Asl/Acot8
pro8	GO:0015893	drug transport	24/1487	109/10739	0.0129818	Syt5/Syt3/Syt17/Syt13/Syt11/Syt1/Stra6/Snca/Slc25a29/Slc25a22/Slc25a12/Sfxn5/Sfxn1/Rgs4/Rab3b/Park7/Oscp1/Cygb/Crh/Cnr1/Chrm5/Arl6ip1/Arl2/Abat
pro8	GO:0051650	establishment of vesicle localization	42/1487	216/10739	0.0131065	Vamp2/Syt5/Syt17/Syt11/Syt1/Syp/Stx1a/Snca/Snap47/Snap25/Shroom2/Rims2/Prkce/Ncs1/Map2k1/Lrrk2/Lin7a/Klhl12/Kif5c/Kif1a/Htr1a/Gipc1/Gbf1/Erc2/Dync1i1/Dpysl2/Dnm3/Dctn2/Cplx3/Cplx1/Cnr1/Cdk5/Cask/Cadps/Bloc1s5/Bloc1s4/Bloc1s2/Apba2/Ap3m2/Ap3b2/Ap1s2/Ahi1
[truncated: 1,137 more rows]

## Sheet: suppl.table _ GO_Cellular Compo
Supplementary Table. GO analysis for different profiles（Cellular component）
[truncated: 312 more rows]
